# Supplementary material for: Stress Responses of the Industrial Workhorse Bacillus licheniformis to Osmotic Challenges
Source: PLoS One. 2013 Nov 15;8(11):e80956. doi: 10.1371/journal.pone.0080956 (PMC3858371; doi:10.1371/journal.pone.0080956)
Supplement: Table S1 — Overview of transcriptionally induced and repressed genes in response to salt stress.Genes are shown that were significantly induced or repressed at the mRNA level (with a cutoff of +3 or -3, respectively) and for which an ANOVA of p<0.01 was obtained by statistical testing. The information listed in the column ‘‘gene product function’’ was compiled according to functional annotations given by NCBI GenBank AE017333.1 (http://www.ncbi.nlm.nih.gov/nuccore/AE017333) and/or SwissProt (http://www.uniprot.org/uniprot/?query=bacillus+licheniformis&sort=score). (XLSX) [file pone.0080956.s001.xlsx]

## Sheet: Tabelle1
			5 min			10 min			20 min
ORF ID	Gene name	Gene product function	Ratio	Log(Ratio)	Log(Error)	Ratio	Log(Ratio)	Log(Error)	Ratio	Log(Ratio)	Log(Error)
BLi01416	ykzA	organic hydroperoxide resistance protein OhrB, sigmaB regulon	68.8579	1.83795	0.0646	179.736	2.25464	0.13165	541.672	2.73374	0.12491
BLi00512	ydaG	FMN-binding split barrel domain protein YdaG	72.7565	1.86187	0.06788	169.678	2.22963	0.11709	345.602	2.53858	0.09526
BLi04064	gspA	general stress protein A	40.5243	1.60772	0.02049	95.8207	1.98146	0.02605	280.526	2.44797	0.03916
BLi03672	none	Transmembrane protein	43.8651	1.64212	0.04951	165.03	2.21756	0.05193	253.6	2.40415	0.0749
BLi02651	yqgZ	(mgsR) BLAST transcriptional regulator, controlls a subset of stress genes	39.7719	1.59958	0.03654	90.0717	1.95459	0.0653	241.066	2.38214	0.10924
BLi03887	yqhB	similar to hemolysin; BLAST TlyC domain	15.0865	1.17859	0.06252	57.4041	1.75894	0.04832	159.593	2.20301	0.0447
BLi02027	none	Phage-like protein	14.582	1.16382	0.02556	68.1732	1.83361	0.02483	154.703	2.1895	0.02616
BLi02649	yqhA	Putative sulphate transporter YqhA	27.9226	1.44596	0.04494	64.9653	1.81268	0.09405	143.898	2.15805	0.08714
BLi01525	clpE	ATP-dependent Clp protease-like (class III stress gene)	6.50572	0.8133	0.03953	19.984	1.30068	0.04105	139.174	2.14356	0.0418
BLi00779	yflT	General stress protein YflT	15.1654	1.18085	0.05076	36.954	1.56766	0.16591	136.803	2.1361	0.11516
BLi03671	none	Putative ABC transporter	16.7857	1.22494	0.06532	82.7691	1.91787	0.0685	136.05	2.1337	0.0773
BLi04196	katE1	sigB dep. Catalase	18.2055	1.2602	0.03633	67.6424	1.83022	0.03817	124.337	2.0946	0.05567
BLi02579	bmrU	Diacylglycerol/lipid kinase BmrU	22.5819	1.35376	0.09841	36.7824	1.56564	0.13117	111.91	2.04887	0.12337
BLi04197	katE2	sigB dep. Catalase	26.7187	1.42682	0.03922	71.0376	1.85149	0.04137	105.899	2.02489	0.05163
BLi01046	nhaX	Stress response protein NhaX	31.2561	1.49494	0.05312	62.125	1.79327	0.06682	102.68	2.01148	0.03906
BLi03651	opuCA	glycine betaine/carnitine/choline ABC transporter (ATP-binding protein)	11.7999	1.07188	0.05271	31.2321	1.4946	0.04379	93.3217	1.96998	0.04238
BLi03270	gbsA	glycine betaine aldehyde dehydrogenase	10.7573	1.0317	0.05117	35.1973	1.54651	0.03692	90.5832	1.95705	0.03021
BLi00341	ycdF	similar to glucose 1-dehydrogenase	18.5546	1.26845	0.05311	30.6952	1.48707	0.06241	89.7119	1.95285	0.05402
BLi03649	opuCC	periplasmic transport protein OpuCC	7.71637	0.88741	0.01851	32.4386	1.51106	0.02643	86.462	1.93683	0.05454
BLi03650	opuCB	glycine betaine/carnitine/choline ABC transporter (membrane protein)	8.46769	0.92776	0.02482	26.6605	1.42587	0.02103	74.0608	1.86959	0.04337
BLi02246	yocK	similar to general stress protein	12.9394	1.11191	0.01685	24.0957	1.38194	0.04066	73.4991	1.86628	0.03954
BLi03886	yqxL	Magnesium transporter	9.66943	0.9854	0.04092	29.8437	1.47485	0.05615	69.2898	1.84067	0.06234
BLi03884	yqjF	Conserved protein YqjF (YqjF)	7.19386	0.85696	0.12075	17.183	1.2351	0.14613	62.3505	1.79484	0.12076
BLi00438	none	Putative prefoldin	1.53056	0.18485	0.02516	9.59078	0.98185	0.02919	59.3833	1.77366	0.03728
BLi03312	ytaB	Hypothetical membrane protein	11.5845	1.06388	0.15991	19.9664	1.3003	0.13316	56.6928	1.75353	0.11845
BLi02675	pstC	phosphate ABC transporter (permease)	1.59982	0.20407	0.04637	9.13519	0.96072	0.0375	56.6103	1.7529	0.04691
BLi03885	none	CBS domain protein	5.7165	0.75713	0.05199	16.0355	1.20508	0.04612	55.1736	1.74173	0.04533
BLi02676	pstS	phosphate ABC transporter (binding protein)	2.18835	0.34012	0.01621	9.19832	0.96371	0.02299	51.9997	1.716	0.02415
BLi03269	gbsB	alcohol dehydrogenase, glycine betaine synthesis	3.79939	0.57971	0.02664	18.4909	1.26696	0.02411	51.1344	1.70871	0.04156
BLi00594	none	Uncharacterized protein	4.16336	0.61944	0.03672	18.6802	1.27138	0.02854	50.7363	1.70532	0.02869
BLi02648	comGA	late competence protein ComGA	3.84968	0.58542	0.05158	25.972	1.4145	0.06788	43.5906	1.63939	0.04922
BLi02674	pstA	phosphate ABC transporter (permease)	1.04031	0.01716	0.04735	6.29518	0.79901	0.04042	43.3456	1.63695	0.05056
BLi02647	comGB	late competence protein ComGB / DNA transport protein ComGB	3.16872	0.50088	0.09242	24.6467	1.39176	0.0771	43.333	1.63682	0.08729
BLi03648	opuCD	binding-protein-dependent transport system inner membrane protein OpuCD	3.73609	0.57242	0.05832	15.0715	1.17816	0.06619	42.5747	1.62915	0.07018
BLi00728	opuE	proline transporter	11.2023	1.04931	0.03694	21.3683	1.32977	0.02664	40.2787	1.60508	0.03803
BLi01684	ykzI	Putative uncharacterized protein ykzI (YkzI)	23.7058	1.37485	0.05204	28.238	1.45083	0.0694	39.8499	1.60043	0.05648
BLi02221	yjgD	Putative uncharacterized protein yjgD (YjgD)	1.91595	0.28238	0.03245	9.49398	0.97745	0.0349	38.5528	1.58606	0.03601
BLi00509	ydaD	short chain dehydrogenase	4.69398	0.67154	0.08301	12.2902	1.08956	0.07964	37.7876	1.57735	0.12209
BLi00437	yxiC	Uncharacterized protein	1.24548	0.09534	0.0351	5.56331	0.74533	0.03727	37.2647	1.5713	0.06503
BLi02672	pstBB	phosphate ABC transporter (ATP-binding protein)	1.15242	0.06161	0.02112	4.19301	0.62253	0.03523	36.3193	1.56014	0.03555
BLi04149	none	Uncharacterized protein	2.39285	0.37892	0.03016	11.0494	1.04334	0.06316	35.4348	1.54943	0.06019
BLi04111	katX	Catalase	2.56021	0.40828	0.04259	4.68113	0.67035	0.05483	33.0831	1.51961	0.02185
BLi02222	yjgC	Formate dehydrogenase alpha subunit YjgC	1.97525	0.29562	0.05734	6.67816	0.82466	0.04913	31.5939	1.4996	0.04234
BLi02643	comGF	DNA transport protein ComGF	1.37499	0.1383	0.02284	9.63194	0.98371	0.02722	30.2315	1.48046	0.05225
BLi02673	pstBA	phosphate ABC transporter (ATP-binding protein)	1.21299	0.08386	0.02224	5.81565	0.7646	0.05473	30.1204	1.47886	0.11768
BLi04118	none	Lantibiotic immunity protein	1.69214	0.22844	0.02329	6.56961	0.81754	0.02649	29.8027	1.47426	0.0691
BLi02212	none	putative symporter YidK	6.85821	0.83621	0.06218	12.6864	1.10334	0.03696	28.6966	1.45783	0.0457
BLi01491	ykzB	Uncharacterized protein	15.8519	1.20008	0.04789	21.6544	1.33555	0.0768	27.0735	1.43254	0.07295
BLi00815	yfkM	General stress protein YfkM	11.2507	1.05118	0.23327	7.57234	0.87923	0.12123	26.6303	1.42538	0.20819
BLi01095	yhgD	Putative HTH-type transcriptional regulator	1.8043	0.25631	0.01698	5.50277	0.74058	0.01566	26.1915	1.41816	0.03231
BLi02645	comGD	DNA transport protein ComGD	1.50374	0.17717	0.05579	9.90177	0.99571	0.04084	25.2616	1.40246	0.04961
BLi01417	none	Uncharacterized protein	2.465	0.39182	0.08957	9.17854	0.96277	0.0512	23.4253	1.36968	0.04092
BLi02642	comGG	DNA transport protein ComGG	1.14034	0.05703	0.06688	3.26337	0.51367	0.07435	21.9976	1.34237	0.15002
BLi04356	none	spore coat protein F	3.89449	0.59045	0.07181	6.55565	0.81662	0.09479	19.5416	1.29096	0.08766
BLi03832	ywtG	General stress major facilitator superfamily protein YwtG	3.09282	0.49035	0.0671	5.40141	0.73251	0.06949	19.4516	1.28896	0.08111
BLi00561	rsbX	indirect negative regulator of sigma-B activity (serine phosphatase)	2.4082	0.38169	0.02967	6.70716	0.82654	0.04643	19.2501	1.28443	0.04544
BLi02646	comGC	late competence protein ComGC	1.3614	0.13399	0.05938	9.19971	0.96377	0.059	18.8884	1.27619	0.06922
BLi01096	yhgE	similar to phage infection protein	1.64758	0.21685	0.02455	3.50803	0.54506	0.04768	18.6095	1.26973	0.03336
BLi01308	yoeB	(iseA) Autolysins inhibitor	3.47671	0.54117	0.0458	10.3661	1.01562	0.13325	18.1956	1.25997	0.10813
BLi03272	none	Uncharacterized protein	2.1293	0.32824	0.04437	5.87606	0.76909	0.04863	17.1804	1.23503	0.04802
BLi02644	comGE	DNA transport protein ComGE	1.0552	0.02333	0.03236	6.35691	0.80325	0.03824	16.2146	1.20991	0.08126
BLi00026	yaaI	Putative Isochorismatase hydrolase YaaI	4.31508	0.63499	0.02427	7.52405	0.87645	0.02579	15.6859	1.19551	0.03554
BLi00560	sigB	RNA polymerase sigma factor SigB	2.64249	0.42201	0.02759	6.83553	0.83477	0.03654	15.4103	1.18781	0.03945
BLi04119	none	Putative lichenicidin immunity protein	1.69811	0.22997	0.05948	4.63153	0.66572	0.10192	14.9545	1.17477	0.07607
BLi00559	rsbW	serine-protein kinase RsbW	2.56407	0.40893	0.00792	5.94904	0.77445	0.02301	14.9309	1.17409	0.04517
BLi00354	yceC	Putative stress response protein YceC	1.60733	0.20611	0.01752	4.97631	0.69691	0.01762	14.4897	1.16106	0.03612
BLi04344	yycD	Putative uncharacterized protein	9.13224	0.96058	0.05858	9.95074	0.99786	0.13581	13.1309	1.1183	0.23842
BLi00343	ycdC	BLAST putative hydrolase	1.50951	0.17884	0.029	3.84708	0.58513	0.0379	13.1026	1.11736	0.0254
BLi03861	glcR	transcriptional repressor involved in the expression of the PTS	4.54153	0.6572	0.03139	7.73743	0.8886	0.03491	12.875	1.10975	0.05328
BLi04120	lanF	Lantibiotic immunity protein,ABC transporter	1.53611	0.18642	0.01914	4.33984	0.63747	0.03724	12.8453	1.10875	0.07013
BLi00025	yaaH	Glycoside hydrolase family protein YaaH	2.52383	0.40206	0.03471	4.90884	0.69098	0.03684	12.6524	1.10217	0.02827
BLi00669	none	Uncharacterized protein	2.21277	0.34494	0.02316	5.82308	0.76515	0.02057	12.6204	1.10107	0.02684
BLi00668	none	Uncharacterized protein	1.97331	0.2952	0.02408	5.73543	0.75857	0.02145	12.5699	1.09933	0.02301
BLi03480	mrgA	metalloregulation DNA-binding stress protein	2.26241	0.35457	0.03087	3.13983	0.49691	0.02296	12.4487	1.09512	0.03278
BLi04117	none	Lantibiotic immunity protein,ABC transporter	1.27759	0.10639	0.01415	3.47442	0.54088	0.02146	12.3265	1.09084	0.05251
BLi02316	yplP	Putative sigma L dependent transcriptional regulator	5.44469	0.73597	0.03925	9.04619	0.95647	0.04208	11.3544	1.05517	0.02565
BLi00534	gsiB	General stress protein (GsiB)	2.59255	0.41373	0.02222	3.74685	0.57367	0.03858	11.3207	1.05387	0.02978
BLi00328	none	Penicillin-binding protein	1.33121	0.12425	0.0306	3.36281	0.5267	0.02456	11.0839	1.04469	0.03071
BLi04121	none	Uncharacterized protein	2.00234	0.30154	0.0264	4.81963	0.68301	0.0652	10.8685	1.03617	0.04769
BLi00558	rsbV	anti-anti-sigB; ribosomal protein L33	3.09468	0.49062	0.0183	6.26451	0.79689	0.02982	10.7677	1.03212	0.02033
BLi04122	none	Transcriptional regulator	1.85588	0.26855	0.03544	4.14018	0.61702	0.08738	10.6415	1.027	0.08477
BLi01237	yjbC	BLAST GCN5-related N-acetyltransferase	3.74362	0.57329	0.01785	7.14971	0.85429	0.03719	10.6068	1.02559	0.08055
BLi03883	ydbD	General stress protein,putative manganese-containing catalase	2.24554	0.35132	0.05699	4.18683	0.62189	0.06736	10.5487	1.0232	0.1052
BLi00436	none	Putative transposase protein	0.81004	-0.0915	0.03858	2.58867	0.41308	0.1674	10.508	1.02152	0.2475
BLi03753	yvlA	Putative uncharacterized protein	1.67932	0.22513	0.01547	5.01294	0.70009	0.0384	10.4925	1.02088	0.03702
BLi03860	ywpJ	Putative hydrolase YwpJ (YwpJ)	2.82682	0.4513	0.02802	6.45016	0.80957	0.03044	10.4568	1.0194	0.02368
BLi02317	yplQ	Putative membrane protein, Hemolysin III homolog (YplQ)	2.77056	0.44257	0.05096	5.83575	0.7661	0.05991	10.2347	1.01007	0.0431
BLi03031	ysdB	Conserved protein YsdB	1.40627	0.14807	0.01871	3.87383	0.58814	0.0651	9.96154	0.99833	0.03282
BLi03752	yvlB	Putative uncharacterized protein yvlB	1.45598	0.16316	0.01699	4.12352	0.61527	0.01788	9.88539	0.99499	0.03342
BLi00345	cwlJ	cell wall hydrolase (sporulation); sigE-reg.	1.12586	0.05149	0.01765	2.34296	0.36976	0.02163	9.81105	0.99172	0.02792
BLi00353	none	Transcriptional regulator	3.34794	0.52478	0.03806	7.08988	0.85064	0.03238	9.7589	0.9894	0.04912
BLi00355	yceD	Putative stress response protein YceD	1.47194	0.16789	0.03075	3.74663	0.57364	0.02215	9.45202	0.97552	0.03382
BLi00356	yceE	Putative stress response protein YceE	1.18263	0.07285	0.01386	3.58866	0.55493	0.0165	9.43875	0.97491	0.01494
BLi00351	none	Putative uncharacterized protein	2.16319	0.33509	0.04006	4.72543	0.67444	0.03225	8.94905	0.95178	0.0204
BLi00530	ydaT	Conserved protein YdaT (YdaT)	2.96375	0.47184	0.08548	4.51982	0.65512	0.0912	8.90841	0.9498	0.11262
BLi04112	none	Putative uncharacterized protein	1.31133	0.11771	0.03641	2.40427	0.38098	0.03668	8.88456	0.94864	0.07013
BLi00357	yceF	similar to tellurium resistance protein	1.15797	0.0637	0.02614	2.87965	0.45934	0.02806	8.75296	0.94215	0.01833
BLi03859	none	Putative uncharacterized protein	2.34917	0.37091	0.04041	4.90329	0.69049	0.04	8.63036	0.93603	0.04406
BLi01401	ykgA	BLAST putative transferase, sigmaB dependent	1.88316	0.27489	0.02838	3.35136	0.52522	0.03682	8.52946	0.93092	0.02813
BLi03750	yvlD	Conserved membrane protein YvlD	1.32057	0.12076	0.02103	3.36324	0.52676	0.02038	8.39358	0.92395	0.02593
BLi04116	none	Lantibiotic immunity protein	1.16562	0.06656	0.02298	2.72798	0.43584	0.02704	8.36564	0.9225	0.03468
BLi03751	yvlC	BLAST putative regulator (stress mediated)	1.31915	0.12029	0.01831	3.13955	0.49687	0.03761	8.27916	0.91799	0.05401
BLi00244	none	Putative uncharacterized protein	1.1827	0.07287	0.03502	3.17947	0.50235	0.03868	8.01557	0.90393	0.04576
BLi02008	none	Hypothetical phage-related protein	1.84634	0.26631	0.03579	4.00625	0.60274	0.05248	8.01401	0.90385	0.06252
BLi04095	prpD	2-methylcitrate dehydratase	1.53985	0.18748	0.03817	2.85299	0.4553	0.03402	7.80544	0.8924	0.03054
BLi02627	opuAB	glycine betaine ABC transporter (permease)	2.29868	0.36148	0.04378	3.96207	0.59792	0.041	7.62325	0.88214	0.05419
BLi00349	none	ABC transporter, ATP-binding protein	1.76664	0.24715	0.02637	3.92054	0.59335	0.02143	7.38745	0.86849	0.03635
BLi00846	ndhF	NADH dehydrogenase (subunit 5)	2.26854	0.35575	0.0272	4.5583	0.6588	0.03226	7.38135	0.86814	0.04114
BLi00352	none	Putative uncharacterized protein	1.81453	0.25876	0.04747	3.46517	0.53972	0.06524	7.35881	0.86681	0.06211
BLi04096	yqiQ	similar to phosphoenolpyruvate mutase	1.45226	0.16204	0.01799	2.36338	0.37353	0.02212	7.23799	0.85962	0.02359
BLi00342	none	Putative uncharacterized protein	2.63185	0.42026	0.03384	4.74014	0.67579	0.06309	7.18785	0.8566	0.09194
BLi03547	mntA	manganese ABC transporter (membrane protein)	2.04736	0.31119	0.03084	5.60178	0.74833	0.02906	7.00148	0.84519	0.02261
BLi03908	ywnG	Putative uncharacterized protein	2.33021	0.3674	0.0349	4.92137	0.69209	0.07475	6.94704	0.8418	0.03751
BLi04208	none	malate synthase	3.44965	0.53778	0.01644	4.66445	0.6688	0.01523	6.93229	0.84088	0.01954
BLi00845	ybcD	UPF0753 protein BLi00845/BL00917	1.6408	0.21505	0.02263	3.24603	0.51135	0.02641	6.88751	0.83806	0.02161
BLi00171	cwlD	CwlD (N-acetylmuramoyl-L-alanine amidase)	2.99879	0.47695	0.05602	4.05699	0.6082	0.04976	6.73614	0.82841	0.04821
BLi02807	des	fatty acid desaturase	2.58865	0.41307	0.0182	5.5733	0.74611	0.01797	6.62435	0.82114	0.02536
BLi03546	mntD	manganese ABC transporter	2.74258	0.43816	0.02323	7.09618	0.85102	0.02559	6.56665	0.81734	0.02824
BLi01238	spxA	transcriptional regulator Spx	1.86422	0.2705	0.01849	3.3318	0.52268	0.05029	6.49742	0.81274	0.09388
BLi00307	none	Putative uncharacterized protein	3.55533	0.55088	0.02037	6.1654	0.78996	0.0416	6.42377	0.80779	0.05063
BLi03485	yuxN	Probable transcriptional regulator YuxN (YuxN)	4.34151	0.63764	0.02699	6.45936	0.81019	0.01792	6.41975	0.80752	0.02784
BLi00844	ybcF	Carbonic anhydrase YbcF (YbcF)	1.58297	0.19947	0.02689	2.9095	0.46382	0.02792	6.41469	0.80718	0.03048
BLi03207	dps	DNA-protecting protein (Dps)	2.71678	0.43405	0.04127	4.97026	0.69638	0.08443	6.33708	0.80189	0.06382
BLi00057	veg	unknown, Duf_1021-superfamily	2.70394	0.432	0.1741	2.56541	0.40916	0.27311	6.13091	0.78752	0.22052
BLi00574	none	Putative uncharacterized protein	3.14276	0.49731	0.03578	5.62824	0.75037	0.06985	6.05436	0.78207	0.03366
BLi02628	opuAA	glycine betaine ABC transporter (ATP-binding protein)	2.31311	0.3642	0.02036	3.595	0.5557	0.01695	6.03527	0.7807	0.01697
BLi03644	none	Transcriptional regulator	1.23297	0.09095	0.04503	5.90798	0.77144	0.05923	6.00683	0.77865	0.03338
BLi01613	yxiO	MFS Sugar transporter superfamily protein (YxiO)	1.29663	0.11282	0.00955	2.37807	0.37623	0.01149	5.93148	0.77316	0.02034
BLi02448	rsiX	negative regulator of sigma-X activity	1.19081	0.07584	0.01854	3.54057	0.54907	0.02393	5.84381	0.7667	0.03064
BLi00102	mcsA	modulator of CtsR repression	1.08947	0.03722	0.01082	1.57517	0.19733	0.01597	5.82656	0.76541	0.03192
BLi00672	yeaA	Conserved protein YeaA	1.21275	0.08377	0.02372	2.97284	0.47317	0.03782	5.75361	0.75994	0.02189
BLi02728	yqfB	Putative uncharacterized protein yqfB	1.31679	0.11952	0.02816	2.56301	0.40875	0.01954	5.73612	0.75862	0.03458
BLi00358	none	Putative ATP/GTP-binding protein	1.00167	0.00072	0.01979	1.96411	0.29317	0.02039	5.69439	0.75545	0.03348
BLi01025	none	Putative transcriptional regulator	3.62789	0.55965	0.02938	4.92392	0.69231	0.02582	5.64012	0.75129	0.02167
BLi03407	padC	PadC (Phenolic acid decarboxylase)	1.63647	0.21391	0.02037	2.46611	0.39201	0.0207	5.62413	0.75006	0.03076
BLi03271	gbsR	(yuaC) HTH-type transcriptional regulator	1.70274	0.23115	0.02356	2.59682	0.41444	0.02888	5.60541	0.74861	0.03165
BLi00231	ybyB	Putative uncharacterized protein ybyB (YbyB)	1.83301	0.26316	0.02203	2.64799	0.42292	0.05576	5.55446	0.74464	0.07258
BLi00575	none	Putative uncharacterized protein	2.97494	0.47348	0.05088	5.93269	0.77325	0.12131	5.54461	0.74387	0.08703
BLi00350	none	Transcriptional regulator	3.12052	0.49423	0.01825	5.04259	0.70265	0.02535	5.3402	0.72756	0.02608
BLi03273	yktD	Putative uncharacterized protein	5.34573	0.72801	0.01565	5.19169	0.71531	0.01793	5.3136	0.72539	0.01955
BLi03569	yvnA	BLAST putative transcriptional regulator YvnA	2.22694	0.34771	0.02576	3.0423	0.4832	0.02113	5.30817	0.72494	0.02292
BLi02626	opuAC	glycine betaine ABC transporter (glycine betaine binding protein)	2.05352	0.3125	0.02255	3.18906	0.50366	0.01497	5.29733	0.72406	0.02834
BLi01051	none	Putative uncharacterized protein	2.23525	0.34933	0.03262	3.40484	0.5321	0.05354	5.2408	0.7194	0.05112
BLi01786	yloB	ATPase, E1-E2 type protein (YloB)	3.67992	0.56584	0.0265	3.88388	0.58927	0.02481	5.21838	0.71754	0.03409
BLi03128	ytxJ	similar to general stress protein	1.79531	0.25414	0.01828	2.70771	0.4326	0.0167	5.21419	0.71719	0.03562
BLi00101	ctsR	CtsR (Transcriptional regulator)	1.0113	0.00488	0.01243	1.42675	0.15435	0.01341	5.16739	0.71327	0.03138
BLi02729	yqfA	UPF0365 protein BLi02729	1.1747	0.06993	0.0401	2.14403	0.33123	0.04781	5.10592	0.70807	0.06236
BLi03568	none	BLAST putative metallopeptidase	1.84297	0.26552	0.02566	3.1064	0.49226	0.02421	5.02688	0.7013	0.02474
BLi03888	nrgA	Ammonium transporter (NrgA)	0.89208	-0.0496	0.03713	2.583	0.41212	0.06821	4.99323	0.69838	0.15602
BLi03130	ytxG	similar to general stress protein	1.92805	0.28512	0.01585	2.71318	0.43348	0.02445	4.91179	0.69124	0.04104
BLi00996	glpD	glycerol-3-phosphate dehydrogenase	2.50435	0.3987	0.02777	2.91157	0.46413	0.02474	4.90096	0.69028	0.03599
BLi02149	proJ	gamma-glutamyl kinase, proline metabolism	1.50045	0.17622	0.02065	1.87079	0.27203	0.01672	4.89957	0.69016	0.04171
BLi02727	yqfC	Putative uncharacterized protein yqfC (YqfC)	1.47609	0.16911	0.02718	2.76561	0.44179	0.03723	4.88305	0.68869	0.02895
BLi03129	ytxH	similar to general stress protein	1.4229	0.15317	0.02514	2.23007	0.34832	0.02569	4.8615	0.68677	0.06287
BLi04206	none	Putative uncharacterized protein	1.33315	0.12488	0.02234	2.56877	0.40973	0.04194	4.84034	0.68488	0.04553
BLi03565	yvmA	Putative transporter YvmA (YvmA)	1.16307	0.06561	0.02624	2.17365	0.33719	0.04443	4.78862	0.68021	0.03875
BLi03645	yvzC	Posible transcriptional regulator (YvzC)	1.5377	0.18687	0.04557	5.13989	0.71095	0.05692	4.77109	0.67862	0.05462
BLi03329	kapD	sporulation inhibitor KapD	2.15912	0.33428	0.022	3.19389	0.50432	0.03075	4.74709	0.67643	0.02782
BLi04114	perR2	Transcriptional regulator (Fur family)	1.24707	0.09589	0.01733	1.90904	0.28082	0.01852	4.66829	0.66916	0.02615
BLi04094	mmgD	citrate synthase 3	1.00769	0.00333	0.03535	2.47328	0.39327	0.04327	4.63723	0.66626	0.0793
BLi00170	ybaK	Putative uncharacterized protein ybaK (YbaK)	2.19264	0.34097	0.06168	2.72412	0.43523	0.04078	4.59849	0.66261	0.07261
BLi00065	ctc	50S ribosomal protein L25 (General stress protein CTC)	1.80899	0.25744	0.02556	2.55531	0.40744	0.03445	4.57411	0.66031	0.02873
BLi01818	ffh	Ffh (Signal recognition particle-like (SRP) component)	2.01268	0.30378	0.03412	3.54388	0.54948	0.05037	4.55067	0.65808	0.0409
BLi00200	ybbM	(ybbM) Anti-sigma-W factor rsiW	1.17191	0.06889	0.01481	2.18307	0.33907	0.02129	4.33721	0.63721	0.0146
BLi02331	none	Putative uncharacterized protein	1.16856	0.06765	0.02535	1.90739	0.28044	0.0366	4.32785	0.63627	0.04345
BLi01024	none	Putative uncharacterized protein	1.74523	0.24185	0.04522	3.50342	0.54449	0.04828	4.26797	0.63022	0.05133
BLi00103	mcsB	modulator of CtsR repression; ATP:guanido phosphotransferase	1.01232	0.00532	0.02285	1.40219	0.14681	0.03645	4.16101	0.6192	0.05726
BLi00306	none	Putative DNA binding protein	4.53749	0.65682	0.03556	4.24297	0.62767	0.03471	4.11044	0.61389	0.07039
BLi02730	yqeZ	Intermembrane protease YqeZ	1.1757	0.0703	0.02315	2.51647	0.40079	0.02334	4.09241	0.61198	0.05109
BLi03758	uvrA	excinuclease ABC subunit A	1.40806	0.14862	0.02369	2.53664	0.40426	0.01638	4.08257	0.61093	0.01983
BLi03545	mntB	manganese ABC transporter (ATP-binding prot.)	3.41526	0.53342	0.01315	6.2953	0.79902	0.04791	4.06612	0.60918	0.08572
BLi00081	yabS	Putative uncharacterized protein	2.31	0.36361	0.02104	2.76491	0.44168	0.02506	4.06456	0.60901	0.0327
BLi03380	none	Sodium:alanine symporter	2.66444	0.42561	0.05184	4.12543	0.61547	0.04384	4.05806	0.60832	0.05309
BLi01009	citR	Transcriptional repressor CitR	1.04439	0.01886	0.01798	2.40105	0.3804	0.01797	4.04644	0.60707	0.02699
BLi00595	sigV	RNA polymerase ECF-type sigma factor	0.90237	-0.04462	0.0157	1.80275	0.25594	0.02123	4.01411	0.60359	0.02526
BLi01622	none	Putative uncharacterized protein	1.19863	0.07869	0.02702	1.7797	0.25035	0.03037	3.9984	0.60189	0.04162
BLi01503	ykrL	heat shock protein HtpX	1.4344	0.15667	0.02397	2.25362	0.35288	0.04076	3.99306	0.60131	0.03225
BLi00199	sigW	RNA polymerase ECF-type sigma factor	1.10626	0.04386	0.02514	1.99165	0.29921	0.0234	3.98629	0.60057	0.04511
BLi00737	yerP	Swarming and motility protein SwrC (YerP)	1.27044	0.10396	0.02552	2.18229	0.33891	0.01847	3.96199	0.59791	0.02941
BLi00289	ycbH	D-galactarate dehydratase/Altronate hydrolase	1.57348	0.19686	0.03223	2.67237	0.4269	0.02843	3.95496	0.59714	0.02733
BLi02148	proAA	Gamma-glutamyl phosphate reductase 2	1.7175	0.2349	0.02203	1.86636	0.271	0.01909	3.82339	0.58245	0.01845
BLi01149	yhjO	Putative uncharacterized protein	1.5354	0.18622	0.02557	2.01568	0.30442	0.02684	3.80064	0.57986	0.02854
BLi02808	yocF	Two-component sensor histidine kinase esponsible for cold induction of the des gene (YocF)	1.43352	0.1564	0.01631	2.63482	0.42075	0.01957	3.79489	0.5792	0.0265
BLi01817	ylxM	UPF0122 protein BLi01817/BL02321	1.97805	0.29624	0.05783	2.70287	0.43182	0.03781	3.76206	0.57543	0.05133
BLi00527	ydaS	Transglycosylase-associated protein (YdaS)	1.33474	0.1254	0.07254	2.06199	0.31429	0.06996	3.7417	0.57307	0.08324
BLi00361	yceH	Putative signal peptide binding protein YceH	1.38825	0.14247	0.02233	1.62448	0.21071	0.02896	3.72032	0.57058	0.02419
BLi01275	none	Putative uncharacterized protein	0.99465	-0.00233	0.05621	1.67533	0.2241	0.05725	3.71292	0.56972	0.05694
BLi00359	none	Putative uncharacterized protein	0.93692	-0.0283	0.02389	1.4654	0.16596	0.0314	3.70987	0.56936	0.02704
BLi02010	yvdS	Putative multidrug efflux transporter YvdS	1.52785	0.18408	0.04131	2.49725	0.39746	0.05135	3.70559	0.56886	0.02557
BLi01294	pbpE	penicillin-binding protein 4* (spore cortex)	0.91666	-0.03779	0.03297	1.51035	0.17908	0.02927	3.70392	0.56866	0.03766
BLi01748	bpr	Bacillopeptidase F (Bpr)	1.21077	0.08306	0.01943	1.75302	0.24379	0.01831	3.69251	0.56732	0.02028
BLi02150	proH	pyrroline-5-carboxylate reductase, proline metabolism	1.39167	0.14354	0.0424	1.72631	0.23712	0.03537	3.6728	0.565	0.0336
BLi04063	none	Putative uncharacterized protein	1.11912	0.04888	0.0268	1.79978	0.25522	0.04543	3.63459	0.56046	0.03101
BLi04077	none	Putative uncharacterized protein	2.33644	0.36856	0.02639	3.10723	0.49237	0.02785	3.60294	0.55666	0.03062
BLi00166	truA	tRNA pseudouridine synthase A	1.4433	0.15936	0.01976	2.08261	0.31861	0.02117	3.60213	0.55656	0.01635
BLi02012	none	GCN5-related N-acetyltransferase	1.41599	0.15106	0.03189	2.18958	0.34036	0.03067	3.59981	0.55628	0.03055
BLi00165	ecfT	Energy-coupling factor transporter transmembrane protein EcfT	1.42259	0.15308	0.01792	2.20832	0.34406	0.01534	3.58656	0.55468	0.0259
BLi01389	none	Putative uncharacterized protein	3.59864	0.55614	0.02435	4.37484	0.64096	0.02495	3.58536	0.55453	0.04459
BLi00978	yhcN	Putative uncharacterized protein yhcN (YhcN)	3.55773	0.55117	0.03474	4.05888	0.60841	0.04585	3.57086	0.55277	0.03513
BLi00431	none	Putative uncharacterized protein	1.29071	0.11083	0.01372	1.03628	0.01548	0.02339	3.56412	0.55195	0.01761
BLi01169	none	Putative uncharacterized protein	1.4683	0.16681	0.02327	1.93871	0.28751	0.02333	3.5627	0.55178	0.02675
BLi02273	none	Short-chain dehydrogenase/reductase protein/putative oxidoreductase	1.37343	0.13781	0.0276	2.13306	0.329	0.02112	3.53699	0.54863	0.02173
BLi04091	yxzF	Putative uncharacterized protein	1.18597	0.07408	0.053	1.55089	0.19058	0.09406	3.51736	0.54622	0.10508
BLi02011	yvdR	SMR-type multidrug efflux transporter (YvdR)	1.55494	0.19172	0.01778	2.32032	0.36555	0.0209	3.49879	0.54392	0.02353
BLi02449	sigX	RNA polymerase sigma factor	1.08054	0.03364	0.01426	3.1556	0.49908	0.03048	3.49791	0.54381	0.05229
BLi02272	none	Putative uncharacterized protein	1.44148	0.15881	0.02524	2.19212	0.34086	0.02729	3.49712	0.54371	0.03236
BLi01593	zosA	(ykvW) Heavy metal-(Cd/Co/Hg/Pb/Zn)-translocating P-type ATPase-ZosA	1.07003	0.0294	0.02602	1.36407	0.13484	0.01835	3.49602	0.54357	0.02449
BLi00432	none	Putative uncharacterized protein	1.19871	0.07871	0.0221	1.01115	0.00482	0.01693	3.4936	0.54327	0.02153
BLi03305	yugS	similar to hemolysin; BLAST TlyC domain	1.71942	0.23538	0.0417	2.31705	0.36494	0.03434	3.48964	0.54278	0.03901
BLi00104	clpC	class III stress response-related ATPase	1.01131	0.00489	0.03254	1.44809	0.1608	0.03229	3.48604	0.54233	0.03238
BLi01612	yxaI	Putative uncharacterized protein yxaI (YxaI)	1.12951	0.05289	0.02188	1.51308	0.17986	0.04315	3.48103	0.54171	0.05166
BLi04115	hemH2	Ferrochelatase 2 (EC 4.99.1.1) (Heme synthase 2) (Protoheme ferro-lyase 2)	1.10778	0.04445	0.01896	1.6734	0.2236	0.01905	3.4722	0.5406	0.0282
BLi02776	none	Putative translation initiation inhibitor	1.60991	0.2068	0.01676	2.27703	0.35737	0.02371	3.46498	0.5397	0.01746
BLi04076	none	Putative uncharacterized protein	1.87504	0.27301	0.05549	2.78557	0.44491	0.0283	3.44748	0.5375	0.03074
BLi00164	ecfA2	Energy-coupling factor transporter ATP-binding protein EcfA 2	1.31596	0.11924	0.0183	2.09995	0.32221	0.01859	3.40262	0.53181	0.01358
BLi02777	yccC1	similar to asparaginase	1.69714	0.22972	0.03495	2.72	0.43457	0.0235	3.39415	0.53073	0.03181
BLi04194	none	Putative uncharacterized protein	0.89835	-0.04655	0.02808	1.71409	0.23403	0.02824	3.39394	0.5307	0.02809
BLi02809	yocG	Two-component response regulator responsible for cold induction of the des gene (YocG)	1.43373	0.15647	0.01951	2.42537	0.38478	0.02029	3.38674	0.52978	0.01603
BLi00305	none	Putative uncharacterized protein	5.21251	0.71705	0.02978	5.45335	0.73666	0.06211	3.38136	0.52909	0.05352
BLi02875	trmU	tRNA-specific 2-thiouridylase mnmA (EC 2.8.1.-)	1.52358	0.18287	0.01716	2.53014	0.40314	0.02789	3.36208	0.52661	0.02901
BLi02741	hrcA	Heat-inducible transcription repressor HrcA	1.93	0.28556	0.02187	2.68424	0.42882	0.01802	3.35714	0.52597	0.02171
BLi00433	none	Putative uncharacterized protein	0.98751	-0.00546	0.02062	0.85294	-0.06908	0.02231	3.35166	0.52526	0.0215
BLi00520	ydaP	Pyruvate decarboxylase (YdaP)	1.26025	0.10046	0.02572	1.76971	0.2479	0.02752	3.34211	0.52402	0.03034
BLi03450	sufD	(yurX) Conserved protein involved in Fe-S cluster formation	1.19206	0.0763	0.04605	1.63142	0.21256	0.05883	3.32182	0.52138	0.05848
BLi03448	sufU	(yurV) putative iron-sulfur cluster scaffold protein	1.26801	0.10312	0.02973	1.81109	0.25794	0.03201	3.30851	0.51963	0.03157
BLi04150	none	Putative uncharacterized protein	0.80279	-0.0954	0.02403	1.19531	0.07748	0.03035	3.29938	0.51843	0.02779
BLi03759	uvrB	excinuclease ABC subunit B	1.80863	0.25735	0.03963	2.43646	0.38676	0.0234	3.25948	0.51315	0.02442
BLi00105	radA	DNA repair protein RadA	1.34104	0.12744	0.0493	1.69377	0.22885	0.04127	3.2516	0.5121	0.0669
BLi00576	none	fatty acid desaturase	1.54998	0.19033	0.04807	2.67299	0.427	0.06453	3.23256	0.50955	0.06583
BLi00080	spoIIE	Serine phosphatase (SpoIIE)	2.09795	0.32179	0.03118	2.33922	0.36907	0.10724	3.23188	0.50946	0.1315
BLi02025	ywrF	Conserved protein YwrF (YwrF)	1.47472	0.16871	0.06645	1.61224	0.20743	0.04185	3.20086	0.50527	0.04572
BLi04193	none	Putative uncharacterized protein	1.01021	0.00441	0.01929	1.62999	0.21218	0.01832	3.17002	0.50106	0.02065
BLi00859	none	Putative uncharacterized protein	2.24372	0.35097	0.04112	2.95332	0.47031	0.0446	3.16862	0.50087	0.03721
BLi02876	yrvO	Aminotransferase, class V (YrvO)	1.54408	0.18867	0.02287	2.61744	0.41788	0.02608	3.16804	0.50079	0.02995
BLi04113	katA	vegetative catalase A	1.02827	0.01211	0.02035	1.36111	0.13389	0.01977	3.16741	0.5007	0.0258
BLi02023	ydfN	Putative oxidoreductase YdfN (YdfN)	1.87048	0.27195	0.04635	2.20233	0.34288	0.06338	3.16647	0.50058	0.03725
BLi03449	sufS	(csd) Cysteine desulfurase	1.27296	0.10482	0.03525	1.84977	0.26712	0.0388	3.16287	0.50008	0.05482
BLi00449	yclF	Putative oligo-peptide transporter (YclF)	1.32969	0.12375	0.01389	2.11057	0.3244	0.01404	3.10927	0.49266	0.02107
BLi00163	ybxA	cobalt transporter ATP-binding subunit	1.30623	0.11602	0.01686	2.00114	0.30128	0.01901	3.09989	0.49135	0.01723
BLi00288	ycbG	Putative regulatory protein YcbG (YcbG)	1.76845	0.24759	0.01871	2.45121	0.38938	0.0201	3.08622	0.48943	0.03405
BLi01309	yocH1	Peptidoglycan-binding protein	2.64994	0.42324	0.03542	3.3642	0.52688	0.03895	3.08432	0.48916	0.04965
BLi00773	yfmP	similar to transcriptional regulator (MerR family)	1.73423	0.23911	0.04157	2.66776	0.42615	0.06957	3.05328	0.48477	0.08806
BLi02026	wrbA	Flavoprotein WrbA	1.44596	0.16016	0.04647	1.48917	0.17295	0.05482	3.04021	0.4829	0.04634
BLi02274	yodB	HTH-type transcriptional regulator YodB	1.20428	0.08073	0.02131	1.81558	0.25902	0.02148	3.03036	0.48149	0.02177
BLi02997	uvrC	excinuclease ABC subunit C	1.42986	0.15529	0.01802	1.83475	0.26358	0.01877	3.01797	0.47972	0.0184
BLi01992	glnR	GlnR (Transcriptional regulator)	2.84481	0.45405	0.03409	3.33366	0.52292	0.0406	2.31799	0.36511	0.0194
BLi03704	none	HTH-type transcriptional regulator	0.3529	-0.45235	0.04475	0.29835	-0.52527	0.02572	0.66952	-0.17423	0.06684
BLi01567	bhlA	BhlA (Holin-like protein)	0.19832	-0.70264	0.10763	0.33753	-0.47169	0.10844	0.48731	-0.31219	0.09471
BLi00711	yerA	Putative Metallo-dependent hydrolase (YerA)	0.2318	-0.63489	0.07629	0.42321	-0.37344	0.12419	0.46835	-0.32943	0.07036
BLi02901	ruvA	Holliday junction DNA helicase motor protein	0.58699	-0.23137	0.05191	0.31057	-0.50785	0.08498	0.42639	-0.37019	0.08231
BLi01907	ymfC	Transcriptional regulator (YmfC)	0.38128	-0.41876	0.01647	0.33309	-0.47743	0.01546	0.34909	-0.45706	0.01898
BLi00935	yxiD	Transposase protein (YxiD)	0.63779	-0.19532	0.03533	0.41727	-0.37959	0.03651	0.33145	-0.47959	0.0418
BLi03997	eutD	Phosphotransacetylase (Pta)	0.64344	-0.19149	0.02548	0.47427	-0.32398	0.03081	0.33137	-0.47968	0.06856
BLi02714	yqxD	UPF0178 protein BLi02714/BL03680	0.51518	-0.28804	0.02168	0.44254	-0.35405	0.02634	0.33115	-0.47997	0.0199
BLi03932	atpB	F0F1 ATP synthase subunit A	0.80534	-0.09402	0.04186	0.51116	-0.29145	0.045	0.33092	-0.48028	0.07428
BLi02382	ypjG	Putative uncharacterized protein	0.70528	-0.15164	0.02146	0.46487	-0.33267	0.04314	0.33004	-0.48143	0.07315
BLi04157	yhjA	Putative uncharacterized protein yhjA (YhjA)	0.67766	-0.16899	0.03995	0.56647	-0.24682	0.04238	0.32886	-0.48299	0.0388
BLi01125	none	Transcriptional regulator	0.54922	-0.26025	0.0243	0.37869	-0.42171	0.05327	0.32579	-0.48707	0.03393
BLi00611	thiL	ThiL (Thiamine-monophosphate kinase)	0.54208	-0.26593	0.01726	0.33021	-0.48121	0.01789	0.32537	-0.48762	0.03447
BLi00961	none	Putative uncharacterized protein	0.57566	-0.23983	0.03359	0.48333	-0.31576	0.02298	0.32526	-0.48777	0.05118
BLi01745	ftsA	Cell division protein ftsA	0.71038	-0.14851	0.05029	0.5021	-0.29921	0.04896	0.32391	-0.48957	0.07417
BLi01872	pyrH	uridylate kinase	0.86677	-0.0621	0.04336	0.55628	-0.25471	0.03838	0.32366	-0.48991	0.04717
BLi03811	lytR	Transcriptional regulator lytR (Membrane-bound protein lytR)	0.65435	-0.18419	0.06256	0.36316	-0.4399	0.07065	0.32356	-0.49004	0.07303
BLi03160	rapC	RapC (Response regulator aspartate phosphatase)	0.74603	-0.12724	0.02796	0.49869	-0.30217	0.04582	0.32342	-0.49024	0.04624
BLi02438	ypbF	Putative uncharacterized protein	0.9396	-0.02706	0.01604	0.56604	-0.24715	0.02855	0.32334	-0.49034	0.03487
BLi03086	ackA	Acetate kinase (EC 2.7.2.1) (Acetokinase)	0.63254	-0.19891	0.03929	0.44032	-0.35624	0.08233	0.32206	-0.49207	0.10788
BLi04232	ydaJ	Putative Glycoside transferase (YdaJ)	0.63439	-0.19764	0.03084	0.39236	-0.40632	0.06261	0.32175	-0.49248	0.04931
BLi01629	ykuN	Flavodoxin, short chain (YkuN)	0.6005	-0.22149	0.02561	0.38654	-0.4128	0.02337	0.32092	-0.4936	0.05421
BLi03179	none	Putative uncharacterized protein	0.8072	-0.09302	0.03705	0.60456	-0.21856	0.0481	0.3204	-0.49431	0.11707
BLi00174	kbaA	KbaA (KinB signaling pathway activation protein KbaA)	0.71799	-0.14388	0.04807	0.40034	-0.39758	0.08495	0.32035	-0.49437	0.10061
BLi02020	none	Putative uncharacterized protein	0.55448	-0.25612	0.0242	0.40075	-0.39712	0.0201	0.31901	-0.49619	0.03626
BLi03208	ytkA	Conserved protein YtkA (YtkA)	0.64213	-0.19238	0.01994	0.47098	-0.327	0.03306	0.31884	-0.49643	0.04082
BLi01427	none	Putative uncharacterized protein	0.63095	-0.2	0.03494	0.48087	-0.31797	0.05199	0.31834	-0.49711	0.07704
BLi03444	none	Putative uncharacterized protein	0.6145	-0.21148	0.02245	0.4609	-0.33639	0.03963	0.31801	-0.49756	0.0582
BLi02124	ydeT	Hypothetical DNA-binding protein (YdeT)	0.48065	-0.31818	0.01884	0.35853	-0.44548	0.0266	0.31789	-0.49772	0.05852
BLi03252	none	Putative uncharacterized protein	0.73228	-0.13532	0.02974	0.68165	-0.16644	0.03419	0.31745	-0.49833	0.04515
BLi02542	none	ABC transporter,ATP/GTP-binding site motif A (P-loop)	0.772	-0.11238	0.02447	0.47019	-0.32773	0.02502	0.31685	-0.49915	0.03068
BLi01215	yjzD	Putative uncharacterized protein	0.52917	-0.27641	0.03233	0.42262	-0.37405	0.03364	0.31656	-0.49954	0.03345
BLi04018	sacT	Putative uncharacterized protein	0.54828	-0.261	0.03188	0.43562	-0.36089	0.05353	0.31535	-0.5012	0.0422
BLi02424	yphA	Putative uncharacterized protein	1.01388	0.00599	0.0347	0.66758	-0.1755	0.026	0.31506	-0.50161	0.02158
BLi01253	yjbL	UPF0738 protein BLi01253/BL05110	0.83406	-0.0788	0.01833	0.37617	-0.42461	0.05507	0.31377	-0.50339	0.04112
BLi03834	ywtE	Putative hydrolase YwtE (YwtE)	0.74647	-0.12699	0.04957	0.58034	-0.23632	0.06613	0.31176	-0.50618	0.09498
BLi00991	none	Putative permease	0.2698	-0.56896	0.05713	0.25605	-0.59167	0.04396	0.31109	-0.50711	0.04237
BLi01690	ylaD	Antisigma factor for YlaC (YlaD)	0.86679	-0.06209	0.02045	0.56125	-0.25084	0.02099	0.31014	-0.50844	0.02931
BLi00248	ybfF	Putative uncharacterized protein	0.53931	-0.26816	0.02765	0.36027	-0.44337	0.03864	0.30983	-0.50888	0.03415
BLi03185	ytrA	Transcriptional regulator YtrA (YtrA)	0.72097	-0.14209	0.02293	0.49985	-0.30116	0.03351	0.30861	-0.51059	0.02448
BLi03588	none	Putative uncharacterized protein	1.12967	0.05295	0.03762	0.59148	-0.22806	0.0347	0.30654	-0.51351	0.03804
BLi02577	yqiX	similar to amino acid ABC transporter (binding protein)	0.72643	-0.1388	0.04487	0.52524	-0.27964	0.05298	0.30568	-0.51473	0.09271
BLi03362	yuxH	Putative Acyl-coA-binding protein YuxH (YuxH)	0.83761	-0.07696	0.01801	0.56397	-0.24874	0.01456	0.30433	-0.51665	0.02814
BLi00015	dacA	D-alanyl-D-alanine carboxypeptidase (Penicillin-binding protein 5) (DacA)	0.68084	-0.16695	0.06125	0.5089	-0.29337	0.08652	0.30324	-0.51822	0.12596
BLi03354	comP	Putative uncharacterized protein	0.69865	-0.15574	0.03321	0.48537	-0.31393	0.03321	0.30269	-0.519	0.03384
BLi02412	mtrB	transcription attenuation protein MtrB	0.6884	-0.16216	0.0249	0.4056	-0.39191	0.02575	0.30228	-0.51959	0.03099
BLi00215	none	Putative uncharacterized protein	0.58044	-0.23624	0.01351	0.40803	-0.38931	0.01814	0.29836	-0.52526	0.03112
BLi01827	ylqG	Putative uncharacterized protein	0.62041	-0.20732	0.04656	0.39143	-0.40735	0.0712	0.29743	-0.52662	0.09061
BLi01767	pyrR	Bifunctional protein pyrR	0.63539	-0.19696	0.02567	0.45713	-0.33996	0.04028	0.29668	-0.52771	0.03388
BLi03116	lrpA	LrpA (Transcriptional regulator (Lrp/AsnC family))	0.64731	-0.18889	0.01558	0.44581	-0.35085	0.01543	0.29645	-0.52805	0.01771
BLi00207	none	Putative uncharacterized protein	0.71421	-0.14618	0.02362	0.48032	-0.31847	0.0257	0.29433	-0.53116	0.03408
BLi02290	yozD	Putative uncharacterized protein yozD (YozD)	0.7504	-0.12471	0.05246	0.96292	-0.01641	0.13993	0.29336	-0.5326	0.07144
BLi02977	none	Putative uncharacterized protein	0.66938	-0.17432	0.02252	0.416	-0.38091	0.02207	0.29063	-0.53666	0.0238
BLi04171	none	Putative uncharacterized protein	0.82024	-0.08606	0.0213	0.58698	-0.23138	0.05249	0.28969	-0.53807	0.04116
BLi00720	none	Putative uncharacterized protein	0.43526	-0.36125	0.03953	0.41299	-0.38406	0.03873	0.28961	-0.53818	0.03893
BLi04359	ybaR	Putative Sulfate transporter/antisigma-factor antagonist YbaR (YbaR)	0.36767	-0.43454	0.07853	0.36609	-0.43641	0.09065	0.2895	-0.53835	0.10191
BLi01964	ymzA	Putative uncharacterized protein ymzA (YmzA)	0.79978	-0.09703	0.01911	0.53763	-0.26951	0.02909	0.28933	-0.5386	0.02565
BLi03995	none	Transcriptional regulator (IclR family)	0.52448	-0.28027	0.02059	0.37771	-0.42284	0.02404	0.28784	-0.54085	0.03628
BLi02669	yqgL	Putative uncharacterized protein	0.43094	-0.36558	0.01349	0.35099	-0.45471	0.01669	0.2866	-0.54272	0.01304
BLi04328	none	Putative uncharacterized protein	0.68222	-0.16607	0.04593	0.39045	-0.40843	0.06068	0.28581	-0.54393	0.04052
BLi00209	none	Putative uncharacterized protein	0.49186	-0.30816	0.02436	0.36492	-0.4378	0.04929	0.28512	-0.54497	0.03453
BLi02423	seaA	Putative uncharacterized protein seaA (SeaA)	1.11922	0.04892	0.01395	0.68938	-0.16154	0.03024	0.28451	-0.5459	0.04039
BLi01111	yhfQ	similar to iron(III) dicitrate-binding protein	0.71745	-0.14421	0.02053	0.41769	-0.37915	0.03337	0.28433	-0.54617	0.05354
BLi03933	atpI	ATP synthase (Subunit i) (AtpI)	0.65329	-0.18489	0.02195	0.45423	-0.34273	0.03345	0.28226	-0.54935	0.04412
BLi00472	yczG	Putative transcriptional regulator YczG (YczG)	0.43522	-0.36129	0.02462	0.33997	-0.46856	0.02845	0.28144	-0.55062	0.05015
BLi03460	yusF	Conserved nucleic acid binding protein YusF (YusF)	0.77465	-0.1109	0.01769	0.49779	-0.30295	0.02016	0.28006	-0.55275	0.03695
BLi03856	none	Putative uncharacterized protein	0.67515	-0.1706	0.03205	0.39375	-0.40478	0.03845	0.2793	-0.55393	0.03286
BLi00690	none	Putative uncharacterized protein	0.62062	-0.20718	0.03956	0.48	-0.31876	0.04148	0.27817	-0.55569	0.05273
BLi03972	ywiB	Putative uncharacterized protein	0.63007	-0.20061	0.01396	0.41766	-0.37917	0.04242	0.27808	-0.55583	0.06977
BLi02203	yfnA	Amino acid/polyamine transporter I (YfnA)	0.52282	-0.28165	0.07212	0.38258	-0.41728	0.10807	0.27806	-0.55586	0.17789
BLi01230	yjbA	UPF0736 protein BLi01230/BL03322	0.82344	-0.08437	0.0255	0.53168	-0.27435	0.02099	0.27714	-0.5573	0.06791
BLi03198	none	C4-dicarboxylate transport protein	0.75973	-0.11934	0.05163	0.48736	-0.31215	0.08686	0.27605	-0.55902	0.139
BLi01985	none	Putative uncharacterized protein	0.56081	-0.25118	0.02176	0.38277	-0.41706	0.02724	0.27547	-0.55993	0.04932
BLi01576	none	Putative uncharacterized protein	0.44333	-0.35327	0.02643	0.2558	-0.5921	0.04227	0.27146	-0.5663	0.05796
BLi02307	ypnP	Putative Multi antimicrobial extrusion protein (YpnP)	0.82985	-0.081	0.0394	0.53673	-0.27025	0.04751	0.27042	-0.56797	0.06244
BLi02847	none	Putative uncharacterized protein	0.42979	-0.36674	0.02093	0.41542	-0.38151	0.04215	0.26863	-0.57085	0.02127
BLi01913	none	Putative uncharacterized protein	0.46053	-0.33675	0.02992	0.35	-0.45593	0.01829	0.26797	-0.57191	0.02061
BLi01578	none	Putative uncharacterized protein	0.55507	-0.25565	0.02095	0.40666	-0.39077	0.02332	0.26771	-0.57234	0.07664
BLi02004	yoaO	Putative uncharacterized protein	0.7054	-0.15156	0.07177	0.46172	-0.33562	0.09129	0.26726	-0.57307	0.09986
BLi01203	yitU	Putative hydrolase YitU (YitU)	0.68857	-0.16205	0.03705	0.48011	-0.31866	0.05989	0.26338	-0.57942	0.07685
BLi00924	none	Putative uncharacterized protein	0.25511	-0.59328	0.03893	0.32288	-0.49096	0.04545	0.26215	-0.58145	0.08299
BLi02277	yhjC	Putative uncharacterized protein	0.55092	-0.25891	0.02646	0.3676	-0.43463	0.03465	0.261	-0.58335	0.03524
BLi03779	yvyC	Flagellar protein YvyC (YvyC)	0.63595	-0.19658	0.02719	0.48154	-0.31737	0.0222	0.25995	-0.58511	0.0228
BLi02553	rpmG	50S ribosomal protein L33 2	0.4157	-0.38122	0.11267	0.17167	-0.7653	0.20622	0.25981	-0.58535	0.08873
BLi01489	ydfS	Conserved membrane protein (YdfS)	0.47634	-0.32208	0.01811	0.32287	-0.49097	0.02435	0.25929	-0.58622	0.02734
BLi01891	truB	tRNA pseudouridine synthase B (EC 5.4.99.25)	0.80884	-0.09214	0.03596	0.5188	-0.285	0.03579	0.25608	-0.59162	0.04711
BLi00292	none	Putative uncharacterized protein	0.47798	-0.32059	0.04638	0.24891	-0.60396	0.1203	0.2552	-0.59312	0.16513
BLi00439	none	Ribose ABC transporter (Ribose-binding protein)	0.53869	-0.26866	0.01885	0.36971	-0.43213	0.03257	0.25506	-0.59336	0.02915
BLi04235	ydaM	Glycosyl transferase, family 2 (YdaM)	1.03332	0.01423	0.01735	0.61666	-0.20996	0.02824	0.25335	-0.59629	0.07996
BLi01723	ylbM	UPF0348 protein BLi01723/BL03002	0.53821	-0.26905	0.05357	0.45256	-0.34433	0.07948	0.25272	-0.59736	0.09528
BLi00670	ydjM	Putative uncharacterized protein	0.58414	-0.23348	0.03299	0.32652	-0.48609	0.08269	0.25144	-0.59956	0.02999
BLi01101	yhfI	Putative uncharacterized protein yhfI (YhfI)	0.64015	-0.19372	0.03148	0.49139	-0.30858	0.02333	0.24933	-0.60323	0.04285
BLi03463	yusI	Putative uncharacterized protein yusI (YusI)	0.80143	-0.09614	0.04098	0.44031	-0.35624	0.04296	0.24795	-0.60563	0.07928
BLi02639	yqxM	Secreted biofilm formation protein YqxM (YqxM)	0.47557	-0.32278	0.04624	0.27904	-0.55434	0.04341	0.24588	-0.60928	0.05859
BLi02043	yneK	Conserved protein YneK (YneK)	0.55997	-0.25184	0.03337	0.38125	-0.41879	0.03374	0.24566	-0.60966	0.03687
BLi01170	yisK	Fumarylacetoacetate (FAA) hydrolase YisK (YisK)	0.46223	-0.33515	0.02641	0.31822	-0.49727	0.02656	0.24511	-0.61064	0.02859
BLi01431	none	Putative uncharacterized protein	0.91422	-0.03895	0.03271	0.45184	-0.34502	0.05902	0.24292	-0.61454	0.06389
BLi03422	lipA	Lipoyl synthase 1 (EC 2.8.1.8)	0.65122	-0.18627	0.04097	0.38362	-0.4161	0.04001	0.23976	-0.62022	0.05069
BLi01066	yhaQ	ABC transporter YhaQ (YhaQ)	0.67679	-0.16954	0.05596	0.55673	-0.25436	0.08963	0.23969	-0.62034	0.16138
BLi02001	none	Putative uncharacterized protein	0.86091	-0.06504	0.03288	0.57229	-0.24238	0.06543	0.23917	-0.62129	0.02817
BLi01522	ykvE	Hypothetical DNA-binding protein (YkvE)	0.65443	-0.18414	0.02494	0.46746	-0.33026	0.02408	0.239	-0.6216	0.02705
BLi04295	none	Putative uncharacterized protein	0.46331	-0.33412	0.03148	0.3798	-0.42044	0.02855	0.23758	-0.62419	0.05178
BLi04054	ywbI2	Putative uncharacterized protein	0.51603	-0.28733	0.03038	0.36045	-0.44316	0.02969	0.23734	-0.62463	0.03016
BLi02408	ndk	nucleoside diphosphate kinase	0.79766	-0.09818	0.0724	0.46955	-0.32831	0.09202	0.23627	-0.62659	0.06423
BLi01297	none	Putative uncharacterized protein	0.73737	-0.13231	0.04424	0.47412	-0.32411	0.0429	0.23617	-0.62678	0.04455
BLi02587	bkdR	Putative uncharacterized protein	0.66748	-0.17556	0.0311	0.43614	-0.36038	0.04976	0.23419	-0.63042	0.09295
BLi03140	ytnP	Beta-lactamase-like protein YtnP (YtnP)	0.76534	-0.11615	0.03512	0.4464	-0.35027	0.04333	0.23091	-0.63656	0.07839
BLi03459	yusE	Putative uncharacterized protein	0.78276	-0.10637	0.01713	0.50965	-0.29273	0.01812	0.23019	-0.63791	0.025
BLi03802	tuaE	Putative uncharacterized protein	0.78309	-0.10619	0.01541	0.47855	-0.32007	0.04626	0.229	-0.64017	0.04993
BLi01405	none	Putative transcriptional regulator	0.72299	-0.14087	0.01817	0.51592	-0.28742	0.02625	0.22816	-0.64175	0.04611
BLi04184	none	Putative uncharacterized protein	0.67386	-0.17143	0.02174	0.40991	-0.38731	0.03288	0.2281	-0.64187	0.02887
BLi03764	yvzD	Putative uncharacterized protein	0.49448	-0.30586	0.02065	0.42374	-0.3729	0.04537	0.22555	-0.64676	0.02408
BLi01068	yhaO	similar to DNA repair exonuclease of Bacillus cereus	0.46418	-0.33331	0.04758	0.24977	-0.60246	0.06643	0.22347	-0.65079	0.08435
BLi00347	cwlO	Peptidoglycan DL-endopeptidase CwlO	0.65925	-0.18095	0.07251	0.39107	-0.40775	0.0864	0.2211	-0.65541	0.1465
BLi03369	none	Putative uncharacterized protein	0.34213	-0.46581	0.02391	0.27423	-0.56189	0.03389	0.22101	-0.65558	0.04059
BLi01978	none	Putative uncharacterized protein	0.71768	-0.14407	0.02192	0.54269	-0.26545	0.02448	0.21797	-0.6616	0.04663
BLi03934	upp	uracil phosphoribosyltransferase	0.73928	-0.13119	0.03978	0.42006	-0.37669	0.07175	0.21792	-0.66171	0.12105
BLi00024	dgk	Deoxyguanosine kinase (Dgk)	0.6273	-0.20253	0.02195	0.35565	-0.44898	0.03449	0.21747	-0.66261	0.06549
BLi02040	ccdA	CcdA (Integral membrane protein cytochrome biogenesis protein CcdA)	0.63075	-0.20015	0.05599	0.43576	-0.36076	0.09099	0.2156	-0.66636	0.09235
BLi02661	none	Conserved protein YqgQ	0.41715	-0.3797	0.02072	0.28312	-0.54803	0.02003	0.21406	-0.66947	0.04214
BLi02021	none	Putative transcriptional regulator	0.48617	-0.31321	0.0745	0.19363	-0.71303	0.08173	0.214	-0.66959	0.08725
BLi00481	ycnK	Probable transcriptional regulator YcnK (YcnK)	0.46567	-0.33192	0.05955	0.29487	-0.53037	0.08284	0.21282	-0.67198	0.11577
BLi00743	none	Type I Restriction Modification system protein HsdIA	0.67952	-0.1678	0.02469	0.29843	-0.52516	0.05687	0.20998	-0.67782	0.05888
BLi02002	none	Putative uncharacterized protein	0.94518	-0.02448	0.04141	0.58306	-0.23429	0.05278	0.20861	-0.68067	0.04313
BLi03433	none	Putative uncharacterized protein	0.5252	-0.27968	0.0337	0.27862	-0.55499	0.04393	0.20832	-0.68127	0.04049
BLi01965	nrdI	ribonucleotide reductase stimulatory protein	0.7322	-0.13537	0.02885	0.45279	-0.3441	0.01872	0.20537	-0.68746	0.01085
BLi00208	none	Putative uncharacterized protein	0.56913	-0.24479	0.03163	0.36839	-0.43369	0.02961	0.19794	-0.70347	0.03994
BLi01403	ykjA	Putative uncharacterized protein	0.39054	-0.40834	0.02513	0.2843	-0.54622	0.05672	0.19772	-0.70395	0.04774
BLi01908	none	Putative transporter	0.52945	-0.27618	0.04161	0.30758	-0.51204	0.04548	0.19753	-0.70438	0.04383
BLi02543	none	Putative uncharacterized protein	0.72401	-0.14025	0.03025	0.40923	-0.38803	0.09579	0.1966	-0.70643	0.16865
BLi04378	rnpA	Ribonuclease P protein component 1 (EC 3.1.26.5)	0.72951	-0.13697	0.0241	0.34337	-0.46424	0.02692	0.19468	-0.71068	0.02695
BLi01165	gerPA	GerPA (Spore germination protein)	0.26168	-0.58224	0.02975	0.21697	-0.66359	0.03593	0.19289	-0.7147	0.03019
BLi03445	none	Putative uncharacterized protein	0.4922	-0.30785	0.02196	0.29411	-0.5315	0.02144	0.19163	-0.71753	0.04848
BLi03954	tdk	Thymidine kinase (EC 2.7.1.21)	0.69147	-0.16023	0.01476	0.39331	-0.40527	0.02244	0.19087	-0.71926	0.10593
BLi03790	comFB	ComFB (Competence protein)	0.51392	-0.28911	0.02046	0.37183	-0.42965	0.02226	0.18979	-0.72172	0.02784
BLi02981	none	Putative uncharacterized protein	0.22418	-0.64941	0.02647	0.17626	-0.75384	0.03479	0.18803	-0.72576	0.04102
BLi04296	none	Putative uncharacterized protein	0.43927	-0.35727	0.01544	0.25793	-0.5885	0.03587	0.18558	-0.73148	0.05292
BLi00255	none	Putative uncharacterized protein	0.39888	-0.39916	0.05881	0.31783	-0.4978	0.03597	0.18242	-0.73894	0.09256
BLi02821	none	Para-nitrobenzyl esterase (Intracellular esterase B)	0.61886	-0.20841	0.02689	0.3818	-0.41817	0.05381	0.18082	-0.74276	0.0726
BLi02248	yozC	Conserved protein YozC (YozC)	0.65012	-0.187	0.0297	0.38277	-0.41707	0.03213	0.17669	-0.75279	0.0863
BLi02892	yrzD	Conserved protein YrzD (YrzD)	0.50785	-0.29427	0.0203	0.28666	-0.54263	0.02672	0.17354	-0.7606	0.05825
BLi02623	mntR	Transcriptional regulator mntR (Manganese transport regulator)	0.52796	-0.2774	0.02472	0.25541	-0.59277	0.03186	0.17232	-0.76365	0.05941
BLi02833	none	Putative uncharacterized protein	0.42844	-0.36811	0.01963	0.21861	-0.66034	0.03526	0.16901	-0.77208	0.02921
BLi01895	ylxY	Putative uncharacterized protein	0.68923	-0.16164	0.0142	0.32422	-0.48916	0.03158	0.16869	-0.7729	0.07729
BLi00719	none	Putative uncharacterized protein	0.25714	-0.58983	0.0271	0.23166	-0.63515	0.0317	0.16572	-0.78061	0.04258
BLi04226	none	Putative uncharacterized protein	0.47946	-0.31925	0.01434	0.28864	-0.53964	0.01526	0.16517	-0.78208	0.03103
BLi01138	none	Putative uncharacterized protein	0.64164	-0.19271	0.03233	0.43876	-0.35778	0.04595	0.16395	-0.7853	0.04406
BLi02652	yqgY	Conserved protein YqgY (YqgY)	0.50751	-0.29455	0.0243	0.26874	-0.57067	0.03367	0.16192	-0.7907	0.06619
BLi00718	none	Putative uncharacterized protein	0.29282	-0.5334	0.03347	0.20617	-0.68577	0.05325	0.15986	-0.79626	0.05597
BLi00676	none	Putative methyltransferase	0.38984	-0.40911	0.03579	0.22782	-0.64241	0.02822	0.15695	-0.80423	0.05819
BLi01432	none	Putative uncharacterized protein	0.78213	-0.10672	0.02482	0.42313	-0.37353	0.04986	0.1526	-0.81644	0.02177
BLi01838	flgB	Flagellar basal-body rod protein (FlgB)	0.57366	-0.24134	0.02445	0.36448	-0.43832	0.02682	0.14632	-0.83468	0.0283
BLi01826	rnhB	Ribonuclease HII (RNase HII) (EC 3.1.26.4)	0.45695	-0.34013	0.02669	0.27699	-0.55753	0.07471	0.14385	-0.8421	0.12589
BLi01569	none	Putative uncharacterized protein	0.39167	-0.40708	0.03638	0.28916	-0.53886	0.05323	0.13283	-0.87671	0.06008
BLi00271	none	Putative carbonic anhyrdase	0.30234	-0.5195	0.04313	0.21186	-0.67394	0.04716	0.13043	-0.88464	0.05662
BLi02263	yojM	Superoxide dismutase [Cu-Zn] (EC 1.15.1.1)	0.54139	-0.26649	0.02865	0.28029	-0.55239	0.04677	0.12364	-0.90784	0.07369
BLi02136	yoeD	DNA binding domain, excisionase family protein (YoeD)	0.44878	-0.34796	0.02899	0.2386	-0.62232	0.051	0.1231	-0.90976	0.0354
BLi00310	yczC	Putative uncharacterized protein	0.38409	-0.41557	0.03401	0.18223	-0.73938	0.05778	0.12306	-0.90989	0.07352
BLi02418	yphE	Putative uncharacterized protein	0.40847	-0.38884	0.02682	0.20642	-0.68524	0.03242	0.12145	-0.91561	0.03804
BLi01584	none	Putative uncharacterized protein	0.27192	-0.56557	0.04596	0.13815	-0.85966	0.07355	0.11158	-0.9524	0.05527
BLi03167	ytdP	Putative transcriptional regulator YtdP (YtdP)	0.18788	-0.72611	0.10784	0.15998	-0.79594	0.13896	0.09888	-1.0049	0.12425
BLi03589	none	Putative uncharacterized protein	0.57673	-0.23903	0.03323	0.25724	-0.58967	0.0302	0.09782	-1.00958	0.03288
BLi00747	none	Putative uncharacterized protein	0.48761	-0.31192	0.03193	0.22436	-0.64906	0.04383	0.08165	-1.08803	0.04017
BLi04225	none	Putative uncharacterized protein	0.46014	-0.33711	0.02209	0.22718	-0.64364	0.03736	0.07367	-1.13269	0.0563
BLi00630	none	Putative uncharacterized protein	0.40153	-0.39629	0.01541	0.16389	-0.78546	0.03067	0.0493	-1.30714	0.02907
BLi00681	none	Putative uncharacterized protein	0.23576	-0.62754	0.01934	0.08605	-1.06526	0.02082	0.03154	-1.50108	0.03147
