# Supplementary material for: Stress Responses of the Industrial Workhorse Bacillus licheniformis to Osmotic Challenges
Source: PLoS One. 2013 Nov 15;8(11):e80956. doi: 10.1371/journal.pone.0080956 (PMC3858371; doi:10.1371/journal.pone.0080956)
Supplement: Table S2 — Summary of all transcriptome data. For a genome-wide transcriptome analyses of B. licheniformis DSM 10T, values for each gene and analyzed time point subsequent to the imposition of the salt stress were calculated by the Rosetta Resolver software from three independent array hybridizations against a reference sample taken just before the salt shock (0 min). All values were calculated by the Rosetta Resolvers Gene Expression Analysis System 7.2. (Rosetta Inpharmatics c/o Ceiba Solutions). (XLSX) [file pone.0080956.s002.xlsx]

## Sheet: 10797-bj-Tab_salt0vs0
Tab. S1:	For transcriptome analyses, values for each gene and time point were calculated by the Rosetta Resolver software from three independent array hybridizations against a reference sample (0min).
	All values accord to Rosetta Resolvers Gene Expression Analysis System 7.2. (Rosetta Inpharmatics c/o Ceiba Solutions).
			0 min				5min				10 min				20 min
Gene name	ORF ID	Ratio	Log(Ratio) a	Log(Error) b	X Dev c	Ratio	Log(Ratio) a	Log(Error) b	X Dev c	Ratio	Log(Ratio) a	Log(Error) b	X Dev c	Ratio	Log(Ratio) a	Log(Error) b	X Dev c
dnaA	BLi00001	1	0	0.01618	0	0.86252	-0.06423	0.02364	-2.71715	0.78827	-0.10333	0.02809	-3.67903	0.64259	-0.19207	0.02746	-6.99406
dnaN	BLi00002	1	0	0.0103	0	1.27475	0.10543	0.0203	5.19417	1.25578	0.09891	0.02894	3.41753	0.96785	-0.01419	0.03751	-0.37828
yaaA	BLi00003	1	0	0.01789	0	1.22029	0.08646	0.0191	4.52747	1.25493	0.09862	0.02284	4.31769	1.22572	0.08839	0.01763	5.01396
recF	BLi00004	1	0	0.00776	0	1.70401	0.23147	0.01676	13.8117	1.84412	0.26579	0.0365	7.28136	1.93541	0.28677	0.02924	9.80613
yaaB	BLi00005	1	0	0.02338	0	2.25405	0.35296	0.02595	13.5992	2.57745	0.41119	0.03043	13.5143	2.74109	0.43792	0.02541	17.2349
gyrB	BLi00006	1	0	0.02217	0	1.62465	0.21076	0.02635	7.99949	2.18158	0.33877	0.027	12.5455	2.25807	0.35374	0.02794	12.6626
gyrA	BLi00007	1	0	0.01294	0	1.66689	0.22191	0.01737	12.7753	2.21233	0.34485	0.01602	21.5233	2.56028	0.40829	0.01773	23.0224
yaaC	BLi00013	1	0	0.03441	0	0.81574	-0.08845	0.02996	-2.95188	0.65681	-0.18256	0.04546	-4.01576	0.60788	-0.21618	0.04093	-5.28146
guaB	BLi00014	1	0	0.02294	0	0.66579	-0.17666	0.03431	-5.14929	0.55964	-0.25209	0.03997	-6.30633	0.40842	-0.3889	0.06582	-5.90862
dacA	BLi00015	1	0	0.01246	0	0.68084	-0.16695	0.06125	-2.72587	0.5089	-0.29337	0.08652	-3.39086	0.30324	-0.51822	0.12596	-4.1142
yaaD	BLi00016	1	0	0.01924	0	0.80212	-0.09576	0.03524	-2.71724	0.67666	-0.16963	0.0427	-3.97286	0.60307	-0.21963	0.05532	-3.96983
yaaE	BLi00017	1	0	0.01948	0	0.98236	-0.00773	0.02263	-0.34155	0.92073	-0.03587	0.01956	-1.83344	0.8617	-0.06464	0.01743	-3.70828
serS	BLi00018	1	0	0.01981	0	0.94559	-0.0243	0.01986	-1.22365	0.91529	-0.03844	0.01897	-2.02589	0.87756	-0.05672	0.01974	-2.87394
yojA	BLi00019	1	0	0.02154	0	0.88197	-0.05455	0.03163	-1.7247	0.88494	-0.05309	0.03533	-1.50283	0.78753	-0.10373	0.04182	-2.48055
ysfB	BLi00020	1	0	0.01226	0	0.78255	-0.10649	0.03015	-3.5315	0.52796	-0.2774	0.03524	-7.871	0.46966	-0.32821	0.07242	-4.5318
none	BLi00021	1	0	0.01011	0	0.72132	-0.14187	0.01282	-11.0683	0.61551	-0.21077	0.01218	-17.3033	0.63224	-0.19912	0.0176	-11.3156
dck	BLi00023	1	0	0.02395	0	0.89506	-0.04815	0.03748	-1.28464	0.60993	-0.21472	0.0509	-4.21884	0.50954	-0.29282	0.0592	-4.94611
dgk	BLi00024	1	0	0.02453	0	0.6273	-0.20253	0.02195	-9.22782	0.35565	-0.44898	0.03449	-13.0185	0.21747	-0.66261	0.06549	-10.1174
ydhD	BLi00025	1	0	0.02055	0	2.52383	0.40206	0.03471	11.5834	4.90884	0.69098	0.03684	18.7572	12.6524	1.10217	0.02827	38.9891
yaaI	BLi00026	1	0	0.02091	0	4.31508	0.63499	0.02427	26.1668	7.52405	0.87645	0.02579	33.987	15.6859	1.19551	0.03554	33.635
yaaJ	BLi00027	1	0	0.01417	0	0.5045	-0.29714	0.01588	-18.711	0.53941	-0.26808	0.02171	-12.3495	0.46286	-0.33455	0.03707	-9.0246
dnaX	BLi00028	1	0	0.01493	0	1.73451	0.23918	0.02795	8.55795	1.75194	0.24352	0.03452	7.05497	1.93461	0.28659	0.04436	6.46123
yaaK	BLi00029	1	0	0.02544	0	1.31863	0.12012	0.02228	5.39155	1.50173	0.17659	0.02472	7.14401	1.66483	0.22137	0.0277	7.99061
recR	BLi00030	1	0	0.01329	0	1.23025	0.08999	0.01253	7.18447	1.37121	0.13711	0.0159	8.6204	1.65733	0.21941	0.0119	18.4438
yaaL	BLi00031	1	0	0.02377	0	1.04549	0.01932	0.02254	0.85698	1.28229	0.10799	0.0208	5.19213	1.37853	0.13942	0.02744	5.0808
bofA	BLi00032	1	0	0.02816	0	0.89927	-0.04611	0.02913	-1.58314	1.21755	0.08549	0.02767	3.08927	1.40013	0.14617	0.03493	4.18411
xpaC	BLi00038	1	0	0.03295	0	0.96294	-0.0164	0.02925	-0.56062	1.48204	0.17086	0.02854	5.98769	2.38305	0.37713	0.02855	13.2075
yaaN	BLi00039	1	0	0.01092	0	0.95655	-0.01929	0.01015	-1.90092	1.48566	0.17192	0.01047	16.4275	2.43205	0.38597	0.01196	32.263
yaaO	BLi00040	1	0	0.01363	0	0.97803	-0.00965	0.01742	-0.5537	1.0581	0.02453	0.01814	1.35206	1.48269	0.17105	0.01732	9.87712
tdk	BLi00041	1	0	0.01796	0	1.30463	0.11549	0.02495	4.62835	1.35509	0.13197	0.02581	5.11398	1.80593	0.2567	0.0165	15.5599
yaaQ	BLi00042	1	0	0.02466	0	0.90376	-0.04395	0.02168	-2.02686	1.22566	0.08837	0.02271	3.89092	1.7935	0.2537	0.02779	9.1287
yaaR	BLi00043	1	0	0.01451	0	1.18248	0.07279	0.01304	5.58061	1.43276	0.15617	0.01526	10.234	1.99182	0.29925	0.0147	20.3507
holB	BLi00044	1	0	0.03744	0	1.0572	0.02416	0.03308	0.73036	1.11502	0.04728	0.04517	1.04668	1.57702	0.19784	0.0449	4.40665
yaaT	BLi00045	1	0	0.00917	0	0.76733	-0.11502	0.03227	-3.56413	0.84083	-0.07529	0.03217	-2.34019	0.87604	-0.05748	0.03298	-1.74289
yabA	BLi00046	1	0	0.02063	0	0.92303	-0.03478	0.0185	-1.87976	1.04363	0.01855	0.0323	0.57412	1.18831	0.07493	0.04507	1.66244
yabB	BLi00047	1	0	0.00841	0	1.19248	0.07645	0.02535	3.01583	1.16466	0.0662	0.02354	2.81196	1.08866	0.03689	0.02286	1.61357
yazA	BLi00048	1	0	0.01325	0	1.60706	0.20603	0.01733	11.8864	1.68087	0.22553	0.0171	13.1925	1.50805	0.17842	0.01225	14.5638
yabC	BLi00049	1	0	0.01735	0	1.43175	0.15587	0.01894	8.23014	1.46891	0.167	0.01511	11.0501	1.33567	0.1257	0.01706	7.36864
abrB	BLi00050	1	0	0.02632	0	0.77417	-0.11116	0.03766	-2.95144	0.70487	-0.15189	0.02459	-6.17725	0.54218	-0.26586	0.03002	-8.85544
metG	BLi00051	1	0	0.01167	0	1.08401	0.03503	0.03578	0.97926	0.91424	-0.03894	0.07403	-0.52596	1.11935	0.04897	0.06533	0.7495
yabD	BLi00052	1	0	0.01473	0	1.68064	0.22547	0.02134	10.5645	2.04207	0.31007	0.017	18.2407	2.09191	0.32054	0.01659	19.3251
yabE	BLi00053	1	0	0.01634	0	1.02625	0.01125	0.01575	0.7145	0.9787	-0.00935	0.01672	-0.55925	0.9003	-0.04561	0.01607	-2.83919
rnmV	BLi00054	1	0	0.01876	0	1.22928	0.08965	0.02073	4.32573	1.42856	0.1549	0.02066	7.49679	1.47251	0.16806	0.01922	8.74213
ksgA	BLi00055	1	0	0.01754	0	1.22746	0.08901	0.01725	5.15918	1.56989	0.19587	0.02921	6.70558	1.60353	0.20508	0.02048	10.0137
yabG	BLi00056	1	0	0.01927	0	1.37963	0.13976	0.03392	4.11982	1.77104	0.24823	0.03593	6.90838	1.83609	0.26389	0.03299	8.00016
veg	BLi00057	1	0	0.02136	0	2.70394	0.432	0.1741	2.48129	2.56541	0.40916	0.27311	1.49812	6.13091	0.78752	0.22052	3.57121
sspF	BLi00058	1	0	0.02515	0	1.0836	0.03487	0.02602	1.34033	1.53438	0.18593	0.07441	2.49891	2.31094	0.36379	0.02493	14.5925
ispE	BLi00059	1	0	0.02578	0	0.76024	-0.11905	0.06122	-1.94463	0.89182	-0.04972	0.04404	-1.12896	1.24057	0.09362	0.05339	1.75341
purR	BLi00060	1	0	0.01316	0	0.81616	-0.08823	0.02058	-4.28779	0.77924	-0.10833	0.0198	-5.46991	0.81613	-0.08824	0.01816	-4.85955
yabJ	BLi00061	1	0	0.01761	0	0.86161	-0.06469	0.01937	-3.34041	0.77898	-0.10848	0.01961	-5.53179	0.82415	-0.084	0.01616	-5.19624
spoVG	BLi00062	1	0	0.01414	0	0.61004	-0.21465	0.02016	-10.6449	0.54125	-0.26661	0.01553	-17.1724	0.40421	-0.39339	0.01888	-20.8344
gcaD	BLi00063	1	0	0.02499	0	0.80006	-0.09688	0.03365	-2.87867	0.52063	-0.28347	0.02438	-11.6275	0.35235	-0.45303	0.02832	-15.9995
prs	BLi00064	1	0	0.021	0	0.98211	-0.00784	0.02197	-0.35679	0.81799	-0.08725	0.03318	-2.62963	0.69873	-0.15569	0.0389	-4.00232
ctc	BLi00065	1	0	0.02051	0	1.80899	0.25744	0.02556	10.0734	2.55531	0.40744	0.03445	11.8278	4.57411	0.66031	0.02873	22.9831
spoVC	BLi00066	1	0	0.02463	0	1.18527	0.07382	0.02914	2.53297	1.2383	0.09283	0.02345	3.95873	1.3144	0.11873	0.02241	5.29828
yabK	BLi00067	1	0	0.01639	0	1.31791	0.11988	0.02297	5.2199	1.60736	0.20611	0.02926	7.04338	1.66191	0.22061	0.02686	8.21394
mfd	BLi00068	1	0	0.02019	0	1.18932	0.0753	0.0283	2.66037	1.40638	0.1481	0.02569	5.76532	1.65664	0.21923	0.02543	8.62174
spoVT	BLi00069	1	0	0.00987	0	1.37144	0.13718	0.00996	13.7688	1.46996	0.16731	0.01864	8.97573	1.70549	0.23185	0.0164	14.1413
yabM	BLi00070	1	0	0.0197	0	1.06287	0.02648	0.03133	0.84515	1.1765	0.07059	0.0253	2.78996	1.25506	0.09866	0.02477	3.98268
yabN	BLi00071	1	0	0.01474	0	1.18549	0.0739	0.02169	3.40698	1.29406	0.11195	0.02332	4.80066	1.25279	0.09788	0.02426	4.03384
yabO	BLi00072	1	0	0.02523	0	1.37158	0.13722	0.02215	6.19405	1.43298	0.15624	0.02441	6.39986	1.42507	0.15383	0.02661	5.7805
yabP	BLi00073	1	0	0.02202	0	1.19559	0.07758	0.02115	3.66755	1.31995	0.12056	0.02675	4.50638	1.37305	0.13768	0.02304	5.97503
yabQ	BLi00074	1	0	0.02709	0	1.10177	0.04209	0.05392	0.7807	0.94692	-0.02369	0.09184	-0.25792	0.89882	-0.04633	0.09133	-0.50725
divIC	BLi00075	1	0	0.03222	0	0.74586	-0.12734	0.02892	-4.40309	0.59391	-0.22628	0.0292	-7.75031	0.50305	-0.29839	0.03248	-9.18644
yabR	BLi00076	1	0	0.03141	0	0.957	-0.01909	0.03227	-0.59155	0.76991	-0.11356	0.04659	-2.43748	0.68314	-0.16549	0.03953	-4.18646
spoIIE	BLi00080	1	0	0.01256	0	2.09795	0.32179	0.03118	10.322	2.33922	0.36907	0.10724	3.44165	3.23188	0.50946	0.1315	3.87414
yabS	BLi00081	1	0	0.00964	0	2.31	0.36361	0.02104	17.2854	2.76491	0.44168	0.02506	17.6256	4.06456	0.60901	0.0327	18.6241
yabT	BLi00082	1	0	0.04312	0	1.17256	0.06914	0.064	1.08027	1.31322	0.11834	0.05222	2.26599	2.3777	0.37616	0.10347	3.63531
yacA	BLi00083	1	0	0.01177	0	1.01202	0.00519	0.02378	0.21829	0.99633	-0.0016	0.01797	-0.0889	1.30344	0.11509	0.04358	2.64062
hprT	BLi00084	1	0	0.00866	0	0.90858	-0.04163	0.01621	-2.5688	0.92498	-0.03387	0.02035	-1.66451	0.97384	-0.01151	0.01892	-0.60848
ftsH	BLi00085	1	0	0.04541	0	1.2406	0.09363	0.04134	2.26507	1.35175	0.1309	0.04576	2.86049	1.38601	0.14177	0.04634	3.05911
yacB	BLi00086	1	0	0.02985	0	0.96038	-0.01756	0.02674	-0.65668	0.93231	-0.03044	0.0265	-1.14872	0.90884	-0.04151	0.02636	-1.57469
hslO	BLi00087	1	0	0.01336	0	0.87769	-0.05666	0.02995	-1.89156	0.8504	-0.07038	0.02145	-3.28075	0.85494	-0.06807	0.02263	-3.00751
yacD	BLi00088	1	0	0.00891	0	0.99599	-0.00175	0.01682	-0.10381	0.82055	-0.0859	0.0331	-2.59514	0.6035	-0.21933	0.02287	-9.59058
cysK	BLi00089	1	0	0.02099	0	0.88975	-0.05073	0.01927	-2.63234	0.68887	-0.16186	0.02407	-6.72439	0.60355	-0.21929	0.02312	-9.48454
pabB	BLi00090	1	0	0.02285	0	0.84488	-0.0732	0.02022	-3.62009	0.71904	-0.14325	0.03071	-4.6643	0.70204	-0.15364	0.03377	-4.54947
pabA	BLi00091	1	0	0.01826	0	0.97369	-0.01158	0.01692	-0.68437	1.07146	0.02998	0.01652	1.81467	1.14565	0.05905	0.01824	3.2372
pabC	BLi00092	1	0	0.02685	0	1.14144	0.05745	0.02695	2.13199	1.18988	0.0755	0.03822	1.97529	1.32238	0.12136	0.03096	3.91971
sul	BLi00093	1	0	0.00977	0	1.2778	0.10646	0.01561	6.8206	1.36368	0.13471	0.02008	6.7088	1.36168	0.13408	0.00984	13.6312
folB	BLi00094	1	0	0.01225	0	1.3106	0.11747	0.01143	10.2812	1.42139	0.15271	0.01243	12.2905	1.3575	0.13274	0.01195	11.1096
folK	BLi00095	1	0	0.00969	0	1.2527	0.09785	0.02009	4.86966	1.32575	0.12246	0.01229	9.96637	1.43032	0.15543	0.02184	7.11796
yacF	BLi00096	1	0	0.01499	0	1.10336	0.04272	0.02283	1.87091	1.18948	0.07536	0.01994	3.78017	1.46216	0.16499	0.01961	8.41329
lysS	BLi00097	1	0	0.00945	0	1.32571	0.12245	0.01746	7.01134	1.45567	0.16306	0.01695	9.62048	1.59932	0.20394	0.01597	12.7694
ctsR	BLi00101	1	0	0.01411	0	1.0113	0.00488	0.01243	0.39262	1.42675	0.15435	0.01341	11.5137	5.16739	0.71327	0.03138	22.7273
mcsA	BLi00102	1	0	0.01124	0	1.08947	0.03722	0.01082	3.44034	1.57517	0.19733	0.01597	12.3561	5.82656	0.76541	0.03192	23.9824
mcsB	BLi00103	1	0	0.00917	0	1.01232	0.00532	0.02285	0.23277	1.40219	0.14681	0.03645	4.02792	4.16101	0.6192	0.05726	10.814
clpC	BLi00104	1	0	0.01551	0	1.01131	0.00489	0.03254	0.15014	1.44809	0.1608	0.03229	4.9797	3.48604	0.54233	0.03238	16.748
radA	BLi00105	1	0	0.02096	0	1.34104	0.12744	0.0493	2.58502	1.69377	0.22885	0.04127	5.54546	3.2516	0.5121	0.0669	7.65426
yacK	BLi00106	1	0	0.01296	0	1.28486	0.10885	0.01664	6.54251	1.50975	0.1789	0.01392	12.8551	2.55728	0.40778	0.0207	19.6999
yacL	BLi00107	1	0	0.00873	0	1.09414	0.03907	0.03398	1.14988	1.23003	0.08991	0.02911	3.08927	1.89069	0.27662	0.03454	8.00932
ispD	BLi00108	1	0	0.01791	0	0.89255	-0.04937	0.01639	-3.01256	0.97879	-0.00931	0.02126	-0.43805	1.01051	0.00454	0.04086	0.11114
ispF	BLi00109	1	0	0.01319	0	0.76403	-0.11689	0.02337	-5.00076	0.60093	-0.22118	0.01687	-13.1083	0.54996	-0.25967	0.01248	-20.8093
gltX	BLi00110	1	0	0.01553	0	0.85075	-0.0702	0.04314	-1.62699	0.72552	-0.13935	0.06378	-2.18494	0.71001	-0.14874	0.06744	-2.20549
cysE	BLi00111	1	0	0.0208	0	0.92354	-0.03454	0.03043	-1.13514	0.92662	-0.0331	0.03116	-1.06238	0.85409	-0.0685	0.0264	-2.59407
cysS	BLi00112	1	0	0.01176	0	1.15105	0.06109	0.01618	3.77662	1.15363	0.06207	0.0211	2.94134	1.08001	0.03343	0.01719	1.94481
yazC	BLi00113	1	0	0.02437	0	1.19302	0.07665	0.02116	3.62268	1.24449	0.09499	0.02383	3.98699	1.21428	0.08432	0.02213	3.80976
yacO	BLi00114	1	0	0.01257	0	1.18753	0.07465	0.0159	4.69591	1.2116	0.08336	0.0162	5.14661	1.13714	0.05581	0.02062	2.70698
yacP	BLi00115	1	0	0.00791	0	1.26388	0.10171	0.00897	11.3343	1.25477	0.09856	0.02152	4.58048	1.17616	0.07047	0.01644	4.28512
sigH	BLi00116	1	0	0.01402	0	0.89134	-0.04996	0.01515	-3.29752	0.93299	-0.03012	0.01914	-1.57343	0.86216	-0.06441	0.01704	-3.7794
rpmG	BLi00117	1	0	0.03186	0	0.87205	-0.05946	0.02761	-2.15328	0.84296	-0.07419	0.02948	-2.51654	0.74355	-0.12869	0.0284	-4.53106
secE	BLi00118	1	0	0.04159	0	0.8647	-0.06313	0.03638	-1.73532	0.87732	-0.05684	0.03628	-1.56694	0.78497	-0.10515	0.03635	-2.89231
nusG	BLi00119	1	0	0.01204	0	1.05543	0.02343	0.04825	0.48555	0.9988	-0.00052	0.04756	-0.01096	0.94069	-0.02655	0.04826	-0.55027
rplK	BLi00120	1	0	0.02324	0	1.02347	0.01008	0.0418	0.24102	1.01072	0.00463	0.02077	0.22283	1.46895	0.16701	0.02501	6.67679
rplA	BLi00121	1	0	0.02952	0	0.94761	-0.02337	0.02659	-0.87898	1.122	0.04999	0.03118	1.60347	1.17176	0.06884	0.02741	2.51137
rplJ	BLi00122	1	0	0.02335	0	1.14164	0.05753	0.0204	2.8196	1.20703	0.08172	0.02466	3.31321	1.19232	0.07639	0.02045	3.73619
rplL	BLi00123	1	0	0.01354	0	1.37838	0.13937	0.0299	4.66137	1.526	0.18356	0.02861	6.41476	1.30149	0.11444	0.01374	8.32882
ybxB	BLi00124	1	0	0.03748	0	0.81233	-0.09027	0.04062	-2.2221	0.82516	-0.08346	0.03302	-2.52757	0.72296	-0.14088	0.03343	-4.214
rpoB	BLi00125	1	0	0.02344	0	0.96673	-0.01469	0.02772	-0.53011	1.11564	0.04752	0.03015	1.57633	1.25927	0.10012	0.03123	3.20623
rpoC	BLi00126	1	0	0.01827	0	1.26512	0.10213	0.02577	3.96313	1.33084	0.12413	0.02464	5.03786	1.56482	0.19446	0.02821	6.8935
ybxF	BLi00127	1	0	0.03201	0	1.03634	0.0155	0.0416	0.37268	1.09028	0.03754	0.06901	0.54394	0.82727	-0.08235	0.08619	-0.95541
rpsL	BLi00128	1	0	0.06477	0	0.79718	-0.09845	0.05629	-1.74902	0.88204	-0.05451	0.05861	-0.93003	0.96161	-0.017	0.05703	-0.29808
rpsG	BLi00129	1	0	0.02424	0	1.38114	0.14024	0.05601	2.50379	1.48081	0.1705	0.04407	3.86872	1.49684	0.17518	0.03632	4.8226
fusA	BLi00130	1	0	0.03159	0	1.02195	0.00943	0.04347	0.21693	1.05424	0.02294	0.04104	0.55891	1.25675	0.09925	0.032	3.10168
tuf	BLi00131	1	0	0.11024	0	1.56524	0.19458	0.10063	1.9336	1.61057	0.20698	0.09576	2.16137	1.50224	0.17674	0.10263	1.72215
rpsJ	BLi00132	1	0	0.0174	0	1.54917	0.1901	0.0403	4.71666	1.65505	0.21881	0.04235	5.16661	1.81101	0.25792	0.0319	8.08658
rplC	BLi00133	1	0	0.01853	0	1.0219	0.00941	0.07129	0.13197	1.26567	0.10232	0.05073	2.01681	1.35845	0.13304	0.03222	4.12928
rplD	BLi00134	1	0	0.05929	0	1.43547	0.15699	0.05214	3.01088	1.56086	0.19336	0.05442	3.55339	2.2602	0.35415	0.05138	6.89249
rplW	BLi00135	1	0	0.04186	0	1.43978	0.1583	0.04039	3.91891	1.58533	0.20012	0.04187	4.7799	2.13344	0.32908	0.03702	8.88866
rplB	BLi00136	1	0	0.02768	0	1.38093	0.14017	0.0544	2.57666	1.67765	0.2247	0.0402	5.59008	2.27005	0.35604	0.03331	10.6887
rpsS	BLi00137	1	0	0.02526	0	2.02227	0.30584	0.0683	4.47795	2.45304	0.3897	0.07304	5.33538	2.37981	0.37654	0.03036	12.4009
rplV	BLi00138	1	0	0.03212	0	1.27728	0.10628	0.06496	1.63621	1.39745	0.14534	0.03464	4.19553	2.10418	0.32308	0.02993	10.7958
rpsC	BLi00139	1	0	0.04222	0	1.20369	0.08051	0.05217	1.54316	1.54851	0.18992	0.0514	3.69492	2.15845	0.33414	0.0371	9.0058
rplP	BLi00140	1	0	0.03401	0	1.30802	0.11661	0.0469	2.48633	1.47432	0.16859	0.03658	4.60948	2.20567	0.34354	0.03051	11.2606
rpmC	BLi00141	1	0	0.03755	0	1.24467	0.09506	0.0387	2.45631	1.58303	0.19949	0.03608	5.52882	2.18972	0.34039	0.03284	10.3648
rpsQ	BLi00142	1	0	0.02965	0	1.1091	0.04497	0.02653	1.69527	1.34512	0.12876	0.03079	4.18196	1.90767	0.2805	0.03302	8.49444
rplN	BLi00143	1	0	0.03001	0	1.65755	0.21947	0.06257	3.50753	1.967	0.2938	0.0299	9.82597	2.52853	0.40287	0.02987	13.4854
rplX	BLi00144	1	0	0.02582	0	2.05149	0.31207	0.03384	9.22168	2.10526	0.32331	0.03009	10.7452	2.66142	0.42511	0.05124	8.29641
rplE	BLi00145	1	0	0.02669	0	1.57739	0.19794	0.02479	7.98615	1.87139	0.27216	0.03116	8.73445	2.69166	0.43002	0.06293	6.8328
rpsN	BLi00146	1	0	0.03222	0	1.60787	0.20625	0.03192	6.46135	1.88237	0.27471	0.0439	6.25786	2.97657	0.47372	0.03021	15.6819
rpsH	BLi00147	1	0	0.05027	0	1.65205	0.21802	0.04377	4.98144	2.75325	0.43985	0.04635	9.49062	2.8162	0.44966	0.05021	8.95529
rplF	BLi00148	1	0	0.03127	0	1.2438	0.09475	0.02726	3.47566	1.67345	0.22361	0.04111	5.43889	2.23622	0.34951	0.02727	12.8182
rplR	BLi00149	1	0	0.02225	0	1.141	0.05728	0.02165	2.64588	1.44279	0.1592	0.02799	5.68831	1.75372	0.24396	0.03291	7.4129
rpsE	BLi00150	1	0	0.03653	0	1.46123	0.16472	0.03652	4.51035	1.81563	0.25903	0.03349	7.73415	2.44806	0.38882	0.03463	11.2292
rpmD	BLi00151	1	0	0.04492	0	1.00638	0.00276	0.05516	0.05006	1.4902	0.17324	0.04391	3.9455	2.14854	0.33214	0.05885	5.64391
rplO	BLi00152	1	0	0.02134	0	0.99574	-0.00186	0.02019	-0.09189	1.4442	0.15963	0.01875	8.51548	1.63866	0.21449	0.01951	10.9956
secY	BLi00153	1	0	0.0226	0	1.02432	0.01043	0.01964	0.53118	1.34682	0.12931	0.02222	5.8204	1.85074	0.26735	0.03133	8.53446
adk	BLi00154	1	0	0.01319	0	1.14282	0.05798	0.04902	1.18268	1.52269	0.18261	0.04579	3.98823	2.0512	0.31201	0.06104	5.11119
map	BLi00155	1	0	0.02366	0	1.13602	0.05538	0.03239	1.71013	1.56565	0.1947	0.02515	7.74136	1.8515	0.26752	0.03804	7.03317
none	BLi00156	1	0	0.01893	0	1.5992	0.2039	0.08569	2.37965	1.91802	0.28285	0.08809	3.21091	2.95001	0.46982	0.03161	14.8647
infA	BLi00157	1	0	0.02623	0	1.58794	0.20083	0.02597	7.73439	1.97951	0.29656	0.04065	7.29626	2.75589	0.44026	0.03056	14.4053
rpmJ	BLi00158	1	0	0.02273	0	0.87838	-0.05632	0.0249	-2.26124	1.17071	0.06845	0.02726	2.51138	1.42311	0.15324	0.03091	4.95727
rpsM	BLi00159	1	0	0.01613	0	1.0122	0.00527	0.05103	0.10319	1.44522	0.15993	0.05443	2.9382	1.71307	0.23378	0.05044	4.63474
rpsK	BLi00160	1	0	0.02468	0	1.04059	0.01728	0.02616	0.6606	1.23355	0.09116	0.0244	3.73557	1.59287	0.20218	0.02662	7.59538
rpoA	BLi00161	1	0	0.04873	0	1.65759	0.21948	0.05192	4.22693	1.76357	0.24639	0.04281	5.75558	2.0786	0.31777	0.05043	6.30072
rplQ	BLi00162	1	0	0.03629	0	1.12314	0.05043	0.0318	1.58593	1.3941	0.14429	0.06006	2.40256	2.07455	0.31692	0.04588	6.90735
ybxA	BLi00163	1	0	0.01454	0	1.30623	0.11602	0.01686	6.88296	2.00114	0.30128	0.01901	15.8504	3.09989	0.49135	0.01723	28.5246
ybaE	BLi00164	1	0	0.01427	0	1.31596	0.11924	0.0183	6.51777	2.09995	0.32221	0.01859	17.3327	3.40262	0.53181	0.01358	39.1713
ybaF	BLi00165	1	0	0.01726	0	1.42259	0.15308	0.01792	8.54146	2.20832	0.34406	0.01534	22.4296	3.58656	0.55468	0.0259	21.4159
truA	BLi00166	1	0	0.0059	0	1.4433	0.15936	0.01976	8.06513	2.08261	0.31861	0.02117	15.0505	3.60213	0.55656	0.01635	34.0343
rplM	BLi00167	1	0	0.02236	0	1.31799	0.11991	0.03174	3.77774	0.86436	-0.0633	0.02068	-3.06111	0.94659	-0.02384	0.04104	-0.58082
rpsI	BLi00168	1	0	0.02016	0	0.98556	-0.00632	0.0224	-0.28198	0.92515	-0.03379	0.01793	-1.88422	1.00161	0.0007	0.02173	0.03212
yizA	BLi00169	1	0	0.02306	0	0.73164	-0.1357	0.03147	-4.31182	0.63869	-0.19471	0.02026	-9.61093	0.6013	-0.22091	0.03252	-6.79369
ybaK	BLi00170	1	0	0.03377	0	2.19264	0.34097	0.06168	5.52803	2.72412	0.43523	0.04078	10.6718	4.59849	0.66261	0.07261	9.12506
cwlD	BLi00171	1	0	0.03562	0	2.99879	0.47695	0.05602	8.51409	4.05699	0.6082	0.04976	12.2238	6.73614	0.82841	0.04821	17.1821
ybaL	BLi00172	1	0	0.01489	0	0.92917	-0.03191	0.0201	-1.58732	1.02491	0.01069	0.01895	0.56383	1.3284	0.12333	0.01669	7.39078
gerD	BLi00173	1	0	0.02787	0	0.96793	-0.01416	0.02485	-0.5697	0.96897	-0.01369	0.02831	-0.4836	1.05601	0.02367	0.05287	0.44772
kbaA	BLi00174	1	0	0.01068	0	0.71799	-0.14388	0.04807	-2.9935	0.40034	-0.39758	0.08495	-4.67987	0.32035	-0.49437	0.10061	-4.91379
ybaN	BLi00175	1	0	0.03623	0	0.74644	-0.12701	0.03441	-3.69058	0.78713	-0.10395	0.0336	-3.09367	0.64848	-0.1881	0.0547	-3.43885
pbpX	BLi00181	1	0	0.01156	0	0.66839	-0.17497	0.02007	-8.71823	0.53234	-0.27381	0.02233	-12.2645	0.44116	-0.3554	0.02491	-14.2671
none	BLi00182	1	0	0.03823	0	1.16109	0.06487	0.03658	1.77312	1.36262	0.13437	0.0439	3.06101	2.08798	0.31973	0.03594	8.89532
ybaS	BLi00183	1	0	0.01945	0	0.81691	-0.08782	0.02391	-3.67277	1.06358	0.02677	0.02271	1.17873	1.45801	0.16376	0.02244	7.29696
yxaJ	BLi00184	1	0	0.02928	0	0.91984	-0.03629	0.03226	-1.12471	1.10214	0.04224	0.03136	1.34673	1.2733	0.10493	0.0494	2.12421
none	BLi00185	1	0	0.01141	0	0.94849	-0.02297	0.02322	-0.98911	0.91944	-0.03648	0.01923	-1.89659	0.87838	-0.05632	0.02716	-2.07372
ybbC	BLi00186	1	0	0.0351	0	1.10724	0.04424	0.03041	1.45488	1.08713	0.03628	0.03049	1.18992	1.11208	0.04614	0.0306	1.50751
ybbD	BLi00187	1	0	0.0183	0	1.25089	0.09722	0.02217	4.38434	1.17039	0.06833	0.02568	2.66093	1.16226	0.0653	0.02323	2.81065
ybbE	BLi00188	1	0	0.0137	0	1.38818	0.14244	0.03548	4.01467	1.28929	0.11035	0.03868	2.85279	1.25481	0.09858	0.0271	3.63796
ybbF	BLi00189	1	0	0.01442	0	1.34826	0.12977	0.03838	3.3814	1.22918	0.08962	0.03197	2.80336	1.16905	0.06783	0.03582	1.89392
ybbH	BLi00190	1	0	0.00911	0	1.10154	0.042	0.01523	2.75737	1.02281	0.00979	0.00986	0.99325	0.93881	-0.02742	0.01061	-2.58463
murQ	BLi00191	1	0	0.01308	0	1.02729	0.01169	0.02068	0.56542	0.92488	-0.03391	0.02313	-1.46597	0.81372	-0.08952	0.01914	-4.67674
ybbK	BLi00192	1	0	0.0113	0	0.66878	-0.17472	0.01854	-9.42283	0.5545	-0.2561	0.02454	-10.4365	0.44375	-0.35286	0.04614	-7.64775
none	BLi00198	1	0	0.01828	0	0.36471	-0.43805	0.04989	-8.78028	0.61307	-0.21249	0.03741	-5.68061	0.57856	-0.23765	0.02914	-8.15454
sigW	BLi00199	1	0	0.01328	0	1.10626	0.04386	0.02514	1.7445	1.99165	0.29921	0.0234	12.786	3.98629	0.60057	0.04511	13.3123
ybbM	BLi00200	1	0	0.01222	0	1.17191	0.06889	0.01481	4.65315	2.18307	0.33907	0.02129	15.9294	4.33721	0.63721	0.0146	43.6302
ybbP	BLi00201	1	0	0.0142	0	1.11742	0.04822	0.01298	3.71401	1.05684	0.02401	0.02097	1.14487	1.02375	0.01019	0.02049	0.49738
ybbR	BLi00202	1	0	0.01615	0	1.27197	0.10448	0.019	5.49906	1.24542	0.09531	0.01781	5.35322	1.2955	0.11244	0.02144	5.24384
ybbT	BLi00203	1	0	0.0127	0	1.06312	0.02658	0.01152	2.3083	1.07436	0.03115	0.01112	2.80012	0.94068	-0.02656	0.02344	-1.13311
glmS	BLi00204	1	0	0.01283	0	0.53704	-0.26999	0.0448	-6.02671	0.39158	-0.40717	0.04296	-9.47864	0.4024	-0.39534	0.06532	-6.05221
none	BLi00205	1	0	0.02867	0	0.6576	-0.18204	0.02682	-6.78672	0.61707	-0.20967	0.03982	-5.26572	0.39871	-0.39934	0.04618	-8.64777
none	BLi00206	1	0	0.01388	0	0.88802	-0.05158	0.02389	-2.15868	0.5961	-0.22468	0.0417	-5.38844	0.35121	-0.45443	0.06696	-6.78712
none	BLi00207	1	0	0.02424	0	0.71421	-0.14618	0.02362	-6.18777	0.48032	-0.31847	0.0257	-12.3938	0.29433	-0.53116	0.03408	-15.5865
none	BLi00208	1	0	0.02638	0	0.56913	-0.24479	0.03163	-7.7392	0.36839	-0.43369	0.02961	-14.6478	0.19794	-0.70347	0.03994	-17.6134
none	BLi00209	1	0	0.02519	0	0.49186	-0.30816	0.02436	-12.6494	0.36492	-0.4378	0.04929	-8.88239	0.28512	-0.54497	0.03453	-15.7822
ybcL	BLi00210	1	0	0.04527	0	0.8616	-0.06469	0.05166	-1.25223	0.7977	-0.09816	0.0772	-1.27152	0.89399	-0.04867	0.06875	-0.70794
none	BLi00212	1	0	0.01588	0	1.06469	0.02722	0.02256	1.20649	1.09318	0.03869	0.01614	2.39642	1.40765	0.14849	0.01773	8.37527
yvcC	BLi00213	1	0	0.02032	0	0.83894	-0.07627	0.03204	-2.38086	0.93347	-0.0299	0.02439	-1.22598	1.16374	0.06586	0.02268	2.90434
ywbO	BLi00214	1	0	0.01998	0	0.90136	-0.0451	0.01969	-2.29087	0.89227	-0.0495	0.03022	-1.63778	0.97268	-0.01203	0.02471	-0.4869
none	BLi00215	1	0	0.01553	0	0.58044	-0.23624	0.01351	-17.4889	0.40803	-0.38931	0.01814	-21.4608	0.29836	-0.52526	0.03112	-16.8778
none	BLi00216	1	0	0.01995	0	0.65958	-0.18073	0.02267	-7.97311	0.60278	-0.21984	0.0317	-6.93462	0.52663	-0.2785	0.04723	-5.89709
aadK	BLi00217	1	0	0.02523	0	1.01339	0.00578	0.02215	0.26078	1.03232	0.01381	0.02193	0.63001	1.09463	0.03927	0.02195	1.78922
none	BLi00218	1	0	0.02362	0	1.04282	0.01821	0.03214	0.56649	0.96676	-0.01468	0.04042	-0.36327	0.98093	-0.00836	0.02246	-0.37225
yfnB	BLi00219	1	0	0.01866	0	1.34367	0.12829	0.02131	6.02163	1.21797	0.08564	0.02687	3.18751	1.0761	0.03185	0.02567	1.24088
ybxG	BLi00220	1	0	0.01908	0	0.78268	-0.10641	0.04305	-2.47201	0.73775	-0.13209	0.0532	-2.48283	0.50909	-0.29321	0.06153	-4.76524
citM	BLi00221	1	0	0.0167	0	0.688	-0.16241	0.05141	-3.15895	0.76441	-0.11668	0.05573	-2.09373	0.67772	-0.16895	0.07582	-2.22842
yflP	BLi00223	1	0	0.0218	0	1.13838	0.05629	0.02015	2.79299	1.02417	0.01037	0.02421	0.42845	0.84112	-0.07514	0.0209	-3.59525
citT	BLi00224	1	0	0.0133	0	0.98955	-0.00456	0.03469	-0.13151	0.89863	-0.04642	0.03582	-1.29583	0.80658	-0.09335	0.02302	-4.05603
citS	BLi00225	1	0	0.01263	0	0.54838	-0.26092	0.03747	-6.9634	0.40672	-0.3907	0.05719	-6.83128	0.36009	-0.44359	0.08585	-5.16686
none	BLi00226	1	0	0.02151	0	0.8096	-0.09173	0.02221	-4.13005	0.65221	-0.18561	0.04888	-3.79732	0.62095	-0.20694	0.06307	-3.28124
none	BLi00227	1	0	0.01789	0	0.84226	-0.07456	0.0155	-4.81013	0.80542	-0.09398	0.01551	-6.06111	0.7257	-0.13925	0.01554	-8.95975
none	BLi00228	1	0	0.01115	0	0.91317	-0.03945	0.02906	-1.35765	0.83884	-0.07632	0.0189	-4.03828	0.55838	-0.25307	0.02654	-9.53673
csgA	BLi00229	1	0	0.03882	0	1.01968	0.00847	0.03483	0.24307	0.88099	-0.05503	0.03598	-1.52923	0.60522	-0.21809	0.03908	-5.58055
ybxH	BLi00230	1	0	0.02454	0	0.84973	-0.07072	0.02313	-3.05814	0.73709	-0.13248	0.02688	-4.9285	0.5797	-0.2368	0.02238	-10.5808
ybyB	BLi00231	1	0	0.01251	0	1.83301	0.26316	0.02203	11.9478	2.64799	0.42292	0.05576	7.58491	5.55446	0.74464	0.07258	10.2597
yyaL	BLi00232	1	0	0.01641	0	0.74962	-0.12516	0.02719	-4.60381	0.66318	-0.17837	0.03331	-5.35467	0.56908	-0.24483	0.04723	-5.18339
yyaO	BLi00233	1	0	0.04783	0	0.60945	-0.21506	0.04562	-4.71422	0.57942	-0.23701	0.04143	-5.72094	0.44654	-0.35014	0.04233	-8.27065
thrZ	BLi00234	1	0	0.01228	0	1.04128	0.01757	0.01433	1.22589	1.21132	0.08326	0.01558	5.34311	1.36811	0.13612	0.0129	10.5499
none	BLi00235	1	0	0.01593	0	0.55162	-0.25836	0.02434	-10.6142	0.45594	-0.3411	0.02294	-14.8661	0.37041	-0.43132	0.03192	-13.511
none	BLi00236	1	0	0.02647	0	0.59953	-0.22219	0.02389	-9.29859	0.45482	-0.34216	0.02499	-13.6897	0.34975	-0.45625	0.02497	-18.27
none	BLi00237	1	0	0.04123	0	0.95179	-0.02146	0.042	-0.51084	0.69567	-0.1576	0.04722	-3.33777	0.49159	-0.3084	0.04882	-6.31705
yrkA1	BLi00238	1	0	0.01565	0	1.03134	0.0134	0.02968	0.45147	0.91578	-0.03821	0.03635	-1.05103	0.67122	-0.17313	0.0324	-5.3444
yrkA2	BLi00239	1	0	0.01579	0	1.34554	0.1289	0.0238	5.41501	1.07346	0.03079	0.02672	1.15238	0.80785	-0.09267	0.01713	-5.41107
ydeG	BLi00241	1	0	0.02211	0	0.56779	-0.24581	0.05515	-4.45706	0.5352	-0.27149	0.05932	-4.57656	0.48055	-0.31826	0.08322	-3.82426
none	BLi00242	1	0	0.01386	0	0.77431	-0.11108	0.03574	-3.1081	0.69606	-0.15736	0.04027	-3.90725	0.66214	-0.17905	0.06401	-2.79713
none	BLi00243	1	0	0.01202	0	1.09108	0.03786	0.01763	2.14788	1.0878	0.03655	0.01935	1.88924	1.36995	0.1367	0.01439	9.5032
none	BLi00244	1	0	0.04043	0	1.1827	0.07287	0.03502	2.08066	3.17947	0.50235	0.03868	12.9886	8.01557	0.90393	0.04576	19.7544
none	BLi00245	1	0	0.01973	0	1.08576	0.03573	0.03936	0.90794	1.43498	0.15684	0.03648	4.29914	1.60046	0.20425	0.03061	6.67197
yubF	BLi00246	1	0	0.02909	0	0.69745	-0.15649	0.06578	-2.37876	0.86317	-0.0639	0.04401	-1.45193	0.79066	-0.10201	0.03678	-2.77308
none	BLi00247	1	0	0.05011	0	0.85943	-0.06579	0.04785	-1.37489	0.66006	-0.18041	0.05226	-3.45228	0.58039	-0.23628	0.04584	-5.15417
ybfF	BLi00248	1	0	0.02467	0	0.53931	-0.26816	0.02765	-9.69938	0.36027	-0.44337	0.03864	-11.4741	0.30983	-0.50888	0.03415	-14.9016
none	BLi00249	1	0	0.01912	0	0.71106	-0.14809	0.02095	-7.06733	0.51154	-0.29112	0.02558	-11.3797	0.47483	-0.32346	0.04344	-7.44581
none	BLi00250	1	0	0.02085	0	0.85417	-0.06846	0.02097	-3.26468	0.47146	-0.32656	0.0518	-6.30424	0.50011	-0.30093	0.06398	-4.70365
ybfH	BLi00251	1	0	0.01202	0	0.94297	-0.0255	0.03074	-0.82964	0.86174	-0.06463	0.02258	-2.86182	0.80547	-0.09395	0.04339	-2.16527
ybfI1	BLi00252	1	0	0.02399	0	0.90942	-0.04123	0.02162	-1.90768	0.8483	-0.07145	0.02214	-3.22792	0.92335	-0.03463	0.02431	-1.42455
ybfI2	BLi00253	1	0	0.01796	0	0.6228	-0.20565	0.01999	-10.2887	0.59009	-0.22908	0.02103	-10.8913	0.59005	-0.22911	0.02149	-10.6626
none	BLi00255	1	0	0.04148	0	0.39888	-0.39916	0.05881	-6.78772	0.31783	-0.4978	0.03597	-13.8409	0.18242	-0.73894	0.09256	-7.98363
none	BLi00256	1	0	0.01846	0	2.10437	0.32312	0.01633	19.7866	1.81204	0.25817	0.09265	2.78653	1.56104	0.19341	0.13515	1.43114
none	BLi00257	1	0	0.02233	0	0.86451	-0.06323	0.02057	-3.07441	0.84987	-0.07065	0.02177	-3.24482	1.0371	0.01582	0.02022	0.78231
none	BLi00258	1	0	0.01179	0	1.05997	0.02529	0.01826	1.38541	1.49402	0.17436	0.01922	9.07137	1.77917	0.25022	0.02104	11.8922
yvaQ	BLi00259	1	0	0.01693	0	1.02433	0.01044	0.01727	0.60444	0.96918	-0.0136	0.04648	-0.29256	0.53216	-0.27396	0.08508	-3.2199
none	BLi00260	1	0	0.01295	0	1.363	0.1345	0.01996	6.7371	1.57521	0.19734	0.02429	8.12272	1.34356	0.12826	0.02678	4.78979
none	BLi00261	1	0	0.01375	0	1.00738	0.0032	0.01801	0.17739	0.88106	-0.05499	0.01353	-4.06427	0.84519	-0.07305	0.02042	-3.57679
none	BLi00262	1	0	0.00939	0	0.97244	-0.01214	0.04388	-0.27667	0.77763	-0.10923	0.04342	-2.51583	0.68877	-0.16193	0.03106	-5.21345
none	BLi00263	1	0	0.02167	0	0.812	-0.09044	0.01975	-4.57924	0.80861	-0.09226	0.02051	-4.49852	0.7867	-0.10419	0.02516	-4.14073
ycbP	BLi00264	1	0	0.01716	0	1.14077	0.0572	0.02977	1.92106	1.1229	0.05034	0.02699	1.86517	1.08522	0.03552	0.02459	1.44445
ybgF	BLi00265	1	0	0.02302	0	0.81744	-0.08754	0.03962	-2.20956	0.69142	-0.16026	0.03794	-4.22336	0.54262	-0.26551	0.03459	-7.67541
mmuM	BLi00266	1	0	0.01093	0	0.57924	-0.23714	0.02652	-8.94067	0.38718	-0.41209	0.05386	-7.65169	0.3348	-0.47521	0.07201	-6.59923
none	BLi00267	1	0	0.03179	0	0.78658	-0.10426	0.04171	-2.49961	0.72638	-0.13883	0.04615	-3.00862	0.60641	-0.21724	0.04894	-4.43845
none	BLi00268	1	0	0.02606	0	0.85287	-0.06912	0.03009	-2.29726	0.80472	-0.09435	0.02676	-3.52582	0.67409	-0.17128	0.02353	-7.27978
none	BLi00269	1	0	0.02461	0	1.01001	0.00432	0.0248	0.17434	0.90117	-0.04519	0.02139	-2.11278	0.88911	-0.05104	0.02598	-1.96497
none	BLi00270	1	0	0.03549	0	0.96031	-0.01759	0.03353	-0.52452	0.63455	-0.19753	0.03288	-6.00842	0.42324	-0.37342	0.03469	-10.7636
none	BLi00271	1	0	0.0114	0	0.30234	-0.5195	0.04313	-12.0444	0.21186	-0.67394	0.04716	-14.2891	0.13043	-0.88464	0.05662	-15.6249
yjgA	BLi00273	1	0	0.01712	0	0.78382	-0.10578	0.03379	-3.13065	0.80262	-0.09549	0.03216	-2.96921	0.76067	-0.1188	0.03522	-3.37341
ybgJ	BLi00274	1	0	0.01528	0	0.74514	-0.12776	0.07796	-1.63881	0.8602	-0.0654	0.05152	-1.26954	0.69187	-0.15998	0.03944	-4.05568
ycbA	BLi00275	1	0	0.0195	0	0.70358	-0.15268	0.03522	-4.33529	0.52763	-0.27767	0.02484	-11.1782	0.47085	-0.32712	0.02657	-12.312
ycbB	BLi00276	1	0	0.02281	0	0.78931	-0.10275	0.04998	-2.05567	0.77911	-0.1084	0.079	-1.37218	0.89797	-0.04674	0.10066	-0.46434
ynaD	BLi00277	1	0	0.01087	0	1.01278	0.00552	0.02467	0.22355	1.12429	0.05088	0.01943	2.61866	1.24357	0.09467	0.02796	3.38555
none	BLi00278	1	0	0.01199	0	1.20848	0.08224	0.03627	2.26758	1.35572	0.13217	0.06903	1.91457	1.51784	0.18123	0.06725	2.69493
none	BLi00279	1	0	0.01252	0	1.32533	0.12232	0.01664	7.34901	1.8577	0.26898	0.01407	19.1216	1.63762	0.21421	0.03547	6.03916
penP	BLi00280	1	0	0.01381	0	1.05807	0.02452	0.01796	1.36504	0.98101	-0.00832	0.02274	-0.36605	0.99152	-0.0037	0.02072	-0.17851
phoD	BLi00281	1	0	0.03501	0	0.85204	-0.06954	0.03032	-2.29359	0.8204	-0.08597	0.03084	-2.78751	0.89411	-0.04861	0.03102	-1.5667
tatAD	BLi00282	1	0	0.03652	0	0.96657	-0.01477	0.03828	-0.38576	1.1481	0.05998	0.03418	1.75475	1.08691	0.03619	0.0411	0.88057
tatCD	BLi00283	1	0	0.03117	0	1.09522	0.0395	0.02966	1.33167	1.22503	0.08815	0.02722	3.23825	1.14841	0.0601	0.03848	1.56179
ycbC	BLi00284	1	0	0.02677	0	0.92084	-0.03582	0.02331	-1.53652	1.09455	0.03924	0.02743	1.43026	1.25474	0.09855	0.02622	3.75803
ycbD	BLi00285	1	0	0.02078	0	0.83169	-0.08004	0.02633	-3.03967	1.04742	0.02012	0.02814	0.71493	1.11681	0.04798	0.02279	2.10557
ycbE	BLi00286	1	0	0.03791	0	0.98282	-0.00753	0.03898	-0.19313	1.21541	0.08472	0.04148	2.04247	1.26019	0.10044	0.03596	2.793
ycbF	BLi00287	1	0	0.03477	0	0.96835	-0.01397	0.03651	-0.38257	1.12759	0.05215	0.04514	1.15539	1.27283	0.10477	0.053	1.97675
ycbG	BLi00288	1	0	0.02033	0	1.76845	0.24759	0.01871	13.2307	2.45121	0.38938	0.0201	19.3692	3.08622	0.48943	0.03405	14.3741
ycbH	BLi00289	1	0	0.0158	0	1.57348	0.19686	0.03223	6.10717	2.67237	0.4269	0.02843	15.0166	3.95496	0.59714	0.02733	21.8493
none	BLi00290	1	0	0.03666	0	0.69273	-0.15943	0.03354	-4.75341	0.55846	-0.25301	0.0876	-2.8883	0.53229	-0.27386	0.03364	-8.14022
ycbL	BLi00291	1	0	0.02595	0	0.70318	-0.15294	0.02314	-6.60877	0.67609	-0.16999	0.02722	-6.24445	0.51156	-0.2911	0.03209	-9.0724
none	BLi00292	1	0	0.03384	0	0.47798	-0.32059	0.04638	-6.91194	0.24891	-0.60396	0.1203	-5.02041	0.2552	-0.59312	0.16513	-3.59185
ycbN	BLi00293	1	0	0.03291	0	0.9596	-0.01791	0.03035	-0.59009	0.73302	-0.13488	0.04533	-2.97544	0.56566	-0.24744	0.05716	-4.32867
ycbO	BLi00294	1	0	0.02359	0	1.16316	0.06564	0.02297	2.85741	0.9696	-0.01341	0.02114	-0.63413	0.77857	-0.1087	0.03351	-3.24391
none	BLi00295	1	0	0.0201	0	1.0362	0.01544	0.02384	0.6478	0.8483	-0.07145	0.01929	-3.70487	0.57191	-0.24267	0.0267	-9.08809
yetN	BLi00296	1	0	0.01894	0	0.79549	-0.09936	0.02727	-3.64437	0.6645	-0.1775	0.0294	-6.03802	0.63601	-0.19653	0.03587	-5.47925
ybdO	BLi00297	1	0	0.02752	0	0.93413	-0.02959	0.02408	-1.22905	0.93999	-0.02688	0.02423	-1.10935	0.85203	-0.06954	0.02412	-2.88345
ycbJ	BLi00298	1	0	0.01551	0	1.01906	0.0082	0.04216	0.19451	1.10006	0.04142	0.03885	1.06617	1.0719	0.03016	0.04437	0.67964
ywhA	BLi00299	1	0	0.01546	0	0.95704	-0.01907	0.03939	-0.48414	1.05275	0.02233	0.03272	0.68236	1.13677	0.05567	0.03872	1.43776
ydaB	BLi00300	1	0	0.02307	0	2.02238	0.30586	0.02341	13.0657	2.30285	0.36227	0.02319	15.6215	2.85189	0.45513	0.02141	21.255
none	BLi00301	1	0	0.0228	0	0.97438	-0.01127	0.02198	-0.51279	0.99324	-0.00295	0.01978	-0.149	1.0029	0.00126	0.02008	0.06253
ybdN	BLi00302	1	0	0.01472	0	0.90311	-0.04426	0.01573	-2.81469	0.93367	-0.02981	0.01441	-2.06897	1.00027	0.00012	0.01686	0.007
none	BLi00303	1	0	0.024	0	0.90089	-0.04533	0.03007	-1.50749	0.84265	-0.07435	0.02505	-2.9678	0.86328	-0.06385	0.04522	-1.41207
mta	BLi00304	1	0	0.02697	0	0.994	-0.00261	0.02712	-0.09636	1.01468	0.00633	0.02562	0.24711	0.84962	-0.07078	0.03177	-2.22786
none	BLi00305	1	0	0.02366	0	5.21251	0.71705	0.02978	24.0781	5.45335	0.73666	0.06211	11.8614	3.38136	0.52909	0.05352	9.88666
none	BLi00306	1	0	0.0386	0	4.53749	0.65682	0.03556	18.4706	4.24297	0.62767	0.03471	18.0814	4.11044	0.61389	0.07039	8.72072
none	BLi00307	1	0	0.02222	0	3.55533	0.55088	0.02037	27.0436	6.1654	0.78996	0.0416	18.9907	6.42377	0.80779	0.05063	15.9556
yczA	BLi00308	1	0	0.02011	0	0.61746	-0.20939	0.02669	-7.84392	0.67372	-0.17152	0.02377	-7.21501	0.72618	-0.13895	0.018	-7.71974
ycbK	BLi00309	1	0	0.01399	0	0.80636	-0.09347	0.03587	-2.60552	0.89188	-0.04969	0.03571	-1.39159	0.91753	-0.03738	0.02697	-1.38567
yczC	BLi00310	1	0	0.01041	0	0.38409	-0.41557	0.03401	-12.2193	0.18223	-0.73938	0.05778	-12.7961	0.12306	-0.90989	0.07352	-12.3756
yccF	BLi00311	1	0	0.02169	0	0.83519	-0.07821	0.04214	-1.85615	0.65447	-0.18411	0.03048	-6.04119	0.67111	-0.17321	0.04052	-4.27499
none	BLi00312	1	0	0.02924	0	0.99287	-0.00311	0.02945	-0.10558	1.15593	0.06293	0.03528	1.78378	1.58732	0.20067	0.0272	7.37809
none	BLi00313	1	0	0.02985	0	0.87254	-0.05922	0.02592	-2.28461	1.00189	0.00082	0.0259	0.03171	1.26202	0.10106	0.02595	3.89479
none	BLi00314	1	0	0.03783	0	0.78311	-0.10618	0.03278	-3.23916	0.86719	-0.06189	0.03278	-1.88787	1.15804	0.06373	0.04088	1.55884
none	BLi00315	1	0	0.02042	0	0.79076	-0.10196	0.02115	-4.82127	0.86777	-0.0616	0.02296	-2.68338	0.96477	-0.01558	0.0183	-0.85139
none	BLi00316	1	0	0.02422	0	0.82153	-0.08538	0.02328	-3.66684	0.74178	-0.12973	0.03508	-3.69812	0.74162	-0.12982	0.05016	-2.58796
ytlI	BLi00317	1	0	0.03029	0	0.73961	-0.131	0.04842	-2.70526	0.66165	-0.17937	0.05397	-3.32344	0.79029	-0.10221	0.06126	-1.66839
yusQ	BLi00318	1	0	0.03576	0	0.91588	-0.03816	0.03582	-1.06544	0.99811	-0.00082	0.03198	-0.02566	1.02031	0.00873	0.03119	0.28006
none	BLi00319	1	0	0.02563	0	0.82784	-0.08205	0.05007	-1.63884	0.96432	-0.01578	0.03005	-0.52517	1.08993	0.0374	0.04495	0.83206
none	BLi00320	1	0	0.01857	0	0.67	-0.17393	0.04261	-4.08165	0.52752	-0.27776	0.02167	-12.8187	0.4576	-0.33952	0.03341	-10.1633
ycdA	BLi00321	1	0	0.01013	0	0.8962	-0.04759	0.05148	-0.9245	0.66442	-0.17755	0.05357	-3.3142	1.513	0.17984	0.05724	3.14189
ycgA	BLi00322	1	0	0.01537	0	0.81414	-0.0893	0.02427	-3.67961	0.76304	-0.11745	0.04075	-2.88258	0.52788	-0.27746	0.06283	-4.4162
none	BLi00323	1	0	0.02252	0	0.76407	-0.11687	0.03154	-3.70534	0.62005	-0.20757	0.04715	-4.40207	0.53822	-0.26904	0.06536	-4.11606
yvbK	BLi00324	1	0	0.02048	0	0.90719	-0.0423	0.02733	-1.54797	0.69312	-0.15919	0.03325	-4.78841	0.67623	-0.1699	0.04395	-3.86609
none	BLi00325	1	0	0.04084	0	1.00225	0.00098	0.0566	0.01728	1.04415	0.01876	0.04933	0.3804	1.07723	0.03231	0.05393	0.59907
none	BLi00326	1	0	0.03488	0	0.908	-0.04191	0.04486	-0.93442	0.73578	-0.13325	0.03571	-3.7315	0.79774	-0.09814	0.03401	-2.88537
none	BLi00327	1	0	0.02674	0	0.98211	-0.00784	0.02645	-0.29631	1.25042	0.09706	0.04125	2.35282	1.78682	0.25208	0.0758	3.32562
none	BLi00328	1	0	0.02161	0	1.33121	0.12425	0.0306	4.0605	3.36281	0.5267	0.02456	21.4431	11.0839	1.04469	0.03071	34.0173
ysfD	BLi00329	1	0	0.01885	0	0.99293	-0.00308	0.01975	-0.15614	1.26533	0.1022	0.02283	4.47608	1.7023	0.23104	0.03305	6.99072
ysfC	BLi00330	1	0	0.00841	0	1.11782	0.04837	0.02098	2.30559	1.36019	0.1336	0.00985	13.5658	1.75993	0.2455	0.01729	14.1965
none	BLi00332	1	0	0.03419	0	1.23061	0.09012	0.02962	3.04228	1.40133	0.14654	0.03273	4.47719	1.68649	0.22698	0.05757	3.94308
none	BLi00333	1	0	0.02368	0	1.0426	0.01812	0.02698	0.67144	1.23095	0.09024	0.02142	4.21254	1.3296	0.12372	0.02233	5.53965
ywbA	BLi00334	1	0	0.02331	0	1.09955	0.04121	0.03387	1.21667	1.01969	0.00847	0.0359	0.23591	1.2517	0.0975	0.03193	3.05395
none	BLi00335	1	0	0.01555	0	0.8607	-0.06515	0.02301	-2.83079	0.91513	-0.03852	0.02073	-1.85762	1.00166	0.00072	0.02907	0.02479
yurK	BLi00336	1	0	0.0242	0	1.39389	0.14423	0.02123	6.79381	1.5655	0.19465	0.02113	9.21061	1.31289	0.11823	0.02212	5.34591
none	BLi00337	1	0	0.01713	0	1.19368	0.07689	0.02983	2.57746	1.188	0.07482	0.04492	1.66566	0.81068	-0.09115	0.05879	-1.55041
none	BLi00338	1	0	0.03029	0	1.01337	0.00577	0.03135	0.18397	1.38751	0.14224	0.0267	5.32744	1.29608	0.11263	0.03107	3.62532
none	BLi00339	1	0	0.02363	0	0.97005	-0.01321	0.0225	-0.58709	1.10468	0.04323	0.02292	1.88603	1.21641	0.08508	0.023	3.69856
mpr	BLi00340	1	0	0.01202	0	0.97359	-0.01162	0.01793	-0.64829	0.8421	-0.07463	0.01447	-5.15733	0.80695	-0.09316	0.01046	-8.90392
ycdF	BLi00341	1	0	0.01572	0	18.5546	1.26845	0.05311	23.8827	30.6952	1.48707	0.06241	23.8276	89.7119	1.95285	0.05402	36.151
none	BLi00342	1	0	0.01733	0	2.63185	0.42026	0.03384	12.4176	4.74014	0.67579	0.06309	10.7123	7.18785	0.8566	0.09194	9.31656
ycdC	BLi00343	1	0	0.02122	0	1.50951	0.17884	0.029	6.16615	3.84708	0.58513	0.0379	15.44	13.1026	1.11736	0.0254	43.9878
none	BLi00344	1	0	0.01661	0	1.11622	0.04775	0.02308	2.06937	1.26425	0.10183	0.01537	6.62386	1.79146	0.25321	0.01741	14.5475
cwlJ	BLi00345	1	0	0.02038	0	1.12586	0.05149	0.01765	2.91635	2.34296	0.36976	0.02163	17.0928	9.81105	0.99172	0.02792	35.5185
yceB	BLi00346	1	0	0.02657	0	0.68976	-0.1613	0.05423	-2.97464	0.72173	-0.14162	0.06079	-2.32962	0.73066	-0.13629	0.06302	-2.16255
yvcE	BLi00347	1	0	0.02606	0	0.65925	-0.18095	0.07251	-2.49543	0.39107	-0.40775	0.0864	-4.71921	0.2211	-0.65541	0.1465	-4.47361
none	BLi00348	1	0	0.02478	0	1.19407	0.07703	0.04112	1.8733	1.52238	0.18252	0.07729	2.36144	2.38463	0.37742	0.09943	3.79576
none	BLi00349	1	0	0.02093	0	1.76664	0.24715	0.02637	9.37326	3.92054	0.59335	0.02143	27.6848	7.38745	0.86849	0.03635	23.8953
none	BLi00350	1	0	0.01743	0	3.12052	0.49423	0.01825	27.0852	5.04259	0.70265	0.02535	27.7196	5.3402	0.72756	0.02608	27.8923
none	BLi00351	1	0	0.0175	0	2.16319	0.33509	0.04006	8.36431	4.72543	0.67444	0.03225	20.9161	8.94905	0.95178	0.0204	46.65
none	BLi00352	1	0	0.01694	0	1.81453	0.25876	0.04747	5.45165	3.46517	0.53972	0.06524	8.27348	7.35881	0.86681	0.06211	13.9567
none	BLi00353	1	0	0.0247	0	3.34794	0.52478	0.03806	13.7868	7.08988	0.85064	0.03238	26.2671	9.7589	0.9894	0.04912	20.1414
yceC	BLi00354	1	0	0.01665	0	1.60733	0.20611	0.01752	11.7657	4.97631	0.69691	0.01762	39.5581	14.4897	1.16106	0.03612	32.1431
yceD	BLi00355	1	0	0.01144	0	1.47194	0.16789	0.03075	5.45985	3.74663	0.57364	0.02215	25.9002	9.45202	0.97552	0.03382	28.8465
yceE	BLi00356	1	0	0.01161	0	1.18263	0.07285	0.01386	5.2573	3.58866	0.55493	0.0165	33.6293	9.43875	0.97491	0.01494	65.2359
yceF	BLi00357	1	0	0.0151	0	1.15797	0.0637	0.02614	2.43669	2.87965	0.45934	0.02806	16.3696	8.75296	0.94215	0.01833	51.3939
none	BLi00358	1	0	0.01841	0	1.00167	0.00072	0.01979	0.03662	1.96411	0.29317	0.02039	14.3778	5.69439	0.75545	0.03348	22.5674
none	BLi00359	1	0	0.02672	0	0.93692	-0.0283	0.02389	-1.18465	1.4654	0.16596	0.0314	5.28582	3.70987	0.56936	0.02704	21.0562
yceG	BLi00360	1	0	0.02345	0	0.97261	-0.01206	0.04812	-0.25063	0.90251	-0.04455	0.02864	-1.55567	2.72225	0.43493	0.04347	10.005
yceH	BLi00361	1	0	0.01115	0	1.38825	0.14247	0.02233	6.38063	1.62448	0.21071	0.02896	7.27544	3.72032	0.57058	0.02419	23.5856
none	BLi00362	1	0	0.01661	0	0.56322	-0.24932	0.02821	-8.8382	0.489	-0.31069	0.02835	-10.9579	0.45696	-0.34012	0.03384	-10.0518
none	BLi00363	1	0	0.02183	0	0.59063	-0.22868	0.01953	-11.7067	0.51967	-0.28427	0.02506	-11.3425	0.42256	-0.37411	0.03435	-10.891
none	BLi00364	1	0	0.02688	0	0.76265	-0.11768	0.02736	-4.3006	0.71039	-0.1485	0.0261	-5.68991	0.66555	-0.17682	0.02329	-7.59377
nasA	BLi00365	1	0	0.02744	0	0.93299	-0.03012	0.02854	-1.05542	0.89003	-0.05059	0.03431	-1.47451	0.87479	-0.0581	0.05112	-1.13644
ldh	BLi00366	1	0	0.04358	0	0.90744	-0.04218	0.04206	-1.00302	1.00053	0.00023	0.04222	0.00543	1.22818	0.08926	0.04458	2.00244
lctP	BLi00367	1	0	0.04434	0	1.2355	0.09184	0.08773	1.04689	1.67639	0.22438	0.04574	4.90568	1.74552	0.24192	0.05078	4.76439
ycgF	BLi00368	1	0	0.09551	0	1.08498	0.03542	0.09598	0.36903	1.71248	0.23362	0.09013	2.59217	1.59383	0.20244	0.11879	1.70418
ycgH	BLi00369	1	0	0.01369	0	0.90796	-0.04193	0.04184	-1.00218	1.00265	0.00115	0.06488	0.0177	0.8956	-0.04789	0.04481	-1.06871
nadE	BLi00370	1	0	0.01414	0	0.74474	-0.128	0.02397	-5.34004	0.72051	-0.14236	0.04248	-3.35156	0.66436	-0.1776	0.0399	-4.45119
aroK	BLi00371	1	0	0.00938	0	1.08158	0.03406	0.0228	1.49358	1.03266	0.01396	0.02203	0.63339	0.90082	-0.04536	0.02554	-1.77614
ycgL	BLi00372	1	0	0.02212	0	0.83863	-0.07643	0.02322	-3.29223	0.71041	-0.14849	0.02732	-5.43568	0.69002	-0.16114	0.02809	-5.73738
ycgM	BLi00373	1	0	0.01375	0	1.18997	0.07554	0.0141	5.3557	1.61099	0.20709	0.01412	14.6685	2.99896	0.47697	0.01566	30.4519
ycgN	BLi00374	1	0	0.01442	0	1.38646	0.14191	0.03747	3.78731	1.71298	0.23375	0.03117	7.49884	2.69437	0.43046	0.03643	11.8175
ycgO	BLi00375	1	0	0.01929	0	1.1409	0.05725	0.01913	2.99293	1.53652	0.18654	0.02327	8.01663	2.06548	0.31502	0.02306	13.6606
ycgP	BLi00376	1	0	0.01796	0	0.57451	-0.2407	0.04052	-5.93982	0.52988	-0.27582	0.05652	-4.87992	0.3961	-0.4022	0.05594	-7.18957
ycgQ	BLi00377	1	0	0.03585	0	1.26816	0.10317	0.03129	3.29694	1.22629	0.08859	0.03105	2.85295	1.0688	0.0289	0.03191	0.90572
ycgR	BLi00378	1	0	0.01635	0	1.36204	0.13419	0.02265	5.925	1.41005	0.14923	0.01966	7.59111	1.09533	0.03955	0.03045	1.29879
cah	BLi00379	1	0	0.01971	0	0.76324	-0.11734	0.02881	-4.07265	0.65746	-0.18213	0.05014	-3.63261	0.61049	-0.21432	0.06877	-3.11632
none	BLi00380	1	0	0.0207	0	1.32575	0.12246	0.04333	2.82631	1.9297	0.28549	0.05323	5.36299	2.98742	0.4753	0.05769	8.23928
none	BLi00381	1	0	0.02316	0	1.11898	0.04882	0.02815	1.7346	1.72335	0.23637	0.0355	6.65855	2.70778	0.43261	0.02939	14.7221
none	BLi00382	1	0	0.01736	0	1.15728	0.06344	0.01995	3.18046	1.15293	0.0618	0.01558	3.96727	0.96007	-0.0177	0.01927	-0.91832
yckA	BLi00383	1	0	0.01037	0	1.05711	0.02412	0.01217	1.98232	1.15475	0.06249	0.01937	3.22564	1.02726	0.01168	0.01146	1.01899
yckB	BLi00384	1	0	0.01718	0	0.89736	-0.04703	0.02467	-1.90651	0.8634	-0.06379	0.01869	-3.41296	0.75462	-0.12227	0.02832	-4.31769
none	BLi00385	1	0	0.01535	0	1.06011	0.02535	0.01774	1.42912	0.96384	-0.016	0.01675	-0.95479	1.24463	0.09504	0.02383	3.9879
none	BLi00386	1	0	0.00612	0	0.78019	-0.1078	0.02234	-4.82582	0.75037	-0.12472	0.0246	-5.07101	0.69436	-0.15842	0.02334	-6.78653
yckE	BLi00387	1	0	0.01412	0	0.91673	-0.03776	0.02641	-1.4294	0.92173	-0.0354	0.03098	-1.1425	0.90017	-0.04567	0.03082	-1.48191
none	BLi00388	1	0	0.01005	0	0.87531	-0.05784	0.02203	-2.62555	0.75037	-0.12472	0.02843	-4.38733	0.6804	-0.16724	0.01585	-10.5534
nucA	BLi00389	1	0	0.01446	0	0.72343	-0.1406	0.02468	-5.69635	0.63042	-0.20037	0.0202	-9.92073	0.54099	-0.26681	0.02187	-12.2004
none	BLi00390	1	0	0.02979	0	0.65817	-0.18166	0.0258	-7.03996	0.54042	-0.26727	0.02834	-9.43177	0.39412	-0.40437	0.0291	-13.897
ybdM	BLi00391	1	0	0.01819	0	0.74751	-0.12638	0.01766	-7.15458	0.6035	-0.21932	0.0223	-9.83651	0.51978	-0.28418	0.03043	-9.33768
none	BLi00392	1	0	0.02692	0	0.86704	-0.06196	0.03009	-2.05907	0.80818	-0.09249	0.02667	-3.46857	0.6004	-0.22156	0.02591	-8.55206
tlpC	BLi00393	1	0	0.0198	0	0.80754	-0.09284	0.01963	-4.73013	0.71445	-0.14603	0.02054	-7.10891	0.58652	-0.23172	0.0216	-10.7273
none	BLi00394	1	0	0.01663	0	0.68203	-0.16619	0.03693	-4.49966	0.41854	-0.37826	0.03894	-9.7127	0.35965	-0.44413	0.03553	-12.5009
none	BLi00395	1	0	0.02567	0	0.73841	-0.1317	0.03862	-3.41022	0.63763	-0.19543	0.05772	-3.386	0.49382	-0.30643	0.08209	-3.73288
none	BLi00396	1	0	0.0212	0	1.166	0.0667	0.02844	2.34527	1.06442	0.02711	0.02906	0.93299	0.996	-0.00174	0.0257	-0.0678
none	BLi00397	1	0	0.01252	0	1.27897	0.10686	0.02686	3.97844	1.29123	0.111	0.02826	3.92821	1.10857	0.04476	0.02064	2.16891
none	BLi00398	1	0	0.01875	0	1.23468	0.09156	0.02684	3.41178	1.32404	0.1219	0.02147	5.67656	1.24112	0.09381	0.02784	3.36956
none	BLi00399	1	0	0.02252	0	1.19758	0.0783	0.03308	2.36681	1.46215	0.16499	0.02536	6.50675	1.32184	0.12118	0.02282	5.31134
none	BLi00400	1	0	0.03406	0	1.16037	0.0646	0.03408	1.89551	1.39992	0.1461	0.03233	4.51866	1.25174	0.09751	0.03223	3.02513
none	BLi00401	1	0	0.02319	0	1.17738	0.07092	0.02184	3.2469	1.45228	0.16205	0.0201	8.06062	1.44385	0.15952	0.02093	7.62158
none	BLi00402	1	0	0.0198	0	1.28973	0.1105	0.0217	5.09201	1.59836	0.20368	0.02024	10.0635	2.03929	0.30948	0.01835	16.8639
none	BLi00403	1	0	0.01993	0	1.21398	0.08421	0.01969	4.27758	1.41719	0.15143	0.02584	5.86057	1.71523	0.23432	0.01833	12.7827
none	BLi00404	1	0	0.02678	0	1.06908	0.02901	0.02845	1.01978	1.08875	0.03693	0.0293	1.26038	1.40525	0.14775	0.02517	5.86971
ycxC	BLi00405	1	0	0.02834	0	0.67481	-0.17082	0.02507	-6.81462	0.65004	-0.18706	0.02632	-7.10612	0.61836	-0.20876	0.03105	-6.72404
ycxD	BLi00406	1	0	0.01985	0	0.53331	-0.27302	0.04035	-6.76618	0.43692	-0.3596	0.07199	-4.995	0.40458	-0.393	0.0688	-5.7121
none	BLi00407	1	0	0.01514	0	0.60896	-0.21541	0.04369	-4.93052	0.49056	-0.3093	0.04419	-6.99886	0.59031	-0.22892	0.03861	-5.92918
none	BLi00408	1	0	0.02021	0	0.93144	-0.03084	0.02114	-1.45922	0.85654	-0.06725	0.02474	-2.71843	0.80064	-0.09656	0.02715	-3.55717
none	BLi00409	1	0	0.01476	0	1.00808	0.00349	0.02928	0.11933	0.97491	-0.01103	0.03361	-0.32829	0.87609	-0.05745	0.03084	-1.86281
yczE	BLi00410	1	0	0.02882	0	0.80686	-0.0932	0.02583	-3.60776	0.69588	-0.15747	0.02569	-6.13011	0.49439	-0.30593	0.02714	-11.271
none	BLi00411	1	0	0.01887	0	0.96847	-0.01391	0.01662	-0.83735	0.83477	-0.07843	0.01946	-4.03144	0.71153	-0.14781	0.02935	-5.03563
none	BLi00412	1	0	0.01246	0	0.95933	-0.01803	0.02112	-0.85376	0.84142	-0.07499	0.01391	-5.39141	0.68234	-0.166	0.01083	-15.3297
none	BLi00413	1	0	0.01225	0	0.90206	-0.04477	0.01834	-2.44044	0.77827	-0.10887	0.02366	-4.60138	0.61708	-0.20966	0.0538	-3.89686
none	BLi00416	1	0	0.02415	0	0.92349	-0.03457	0.03354	-1.03052	0.89307	-0.04911	0.03262	-1.50545	0.86271	-0.06414	0.04304	-1.49032
none	BLi00417	1	0	0.01139	0	0.97876	-0.00932	0.02458	-0.3793	1.12967	0.05295	0.02185	2.42367	0.96897	-0.01369	0.02864	-0.47794
yckI	BLi00418	1	0	0.01005	0	0.97688	-0.01016	0.02299	-0.44202	1.01522	0.00656	0.02357	0.27831	0.92259	-0.03499	0.02506	-1.39611
yckJ	BLi00419	1	0	0.02005	0	0.8875	-0.05183	0.02466	-2.10193	0.9169	-0.03768	0.02826	-1.33349	0.72506	-0.13963	0.02395	-5.82889
yckK	BLi00420	1	0	0.00939	0	0.88763	-0.05177	0.01575	-3.28691	0.77242	-0.11214	0.02315	-4.84349	0.66144	-0.17951	0.03809	-4.7123
rocR	BLi00421	1	0	0.02545	0	1.05655	0.02389	0.02752	0.86799	0.93583	-0.02881	0.03394	-0.84879	0.85726	-0.06689	0.04587	-1.45802
rocD	BLi00422	1	0	0.01988	0	0.96575	-0.01513	0.02067	-0.7321	1.04539	0.01928	0.02668	0.72259	1.01812	0.0078	0.01913	0.40766
rocE	BLi00423	1	0	0.01341	0	0.91833	-0.037	0.02207	-1.67624	1.1274	0.05208	0.022	2.36725	1.06439	0.0271	0.02801	0.96766
rocF	BLi00424	1	0	0.02554	0	0.95813	-0.01858	0.02251	-0.82529	1.07312	0.03065	0.02232	1.37327	1.09938	0.04115	0.02237	1.83941
yclA	BLi00425	1	0	0.0209	0	0.88317	-0.05396	0.0183	-2.94845	1.12117	0.04967	0.02714	1.83001	1.25852	0.09986	0.01855	5.38387
yclB	BLi00426	1	0	0.04834	0	1.09732	0.04033	0.04235	0.95235	1.49877	0.17573	0.0419	4.19434	1.86245	0.27009	0.04266	6.33132
yclC	BLi00427	1	0	0.02279	0	1.12817	0.05237	0.02316	2.26191	1.21054	0.08298	0.02075	3.99838	1.57313	0.19677	0.02925	6.72612
none	BLi00428	1	0	0.05252	0	1.01359	0.00586	0.04692	0.12489	1.02881	0.01233	0.04602	0.26801	1.24319	0.09454	0.04797	1.97069
none	BLi00429	1	0	0.02251	0	1.13848	0.05633	0.02079	2.70993	1.32378	0.12182	0.03081	3.95328	1.6447	0.21609	0.02517	8.58368
none	BLi00430	1	0	0.02051	0	1.06809	0.02861	0.02385	1.1994	1.07131	0.02991	0.02274	1.31558	1.85988	0.26948	0.0616	4.37497
none	BLi00431	1	0	0.01492	0	1.29071	0.11083	0.01372	8.07942	1.03628	0.01548	0.02339	0.66166	3.56412	0.55195	0.01761	31.3462
none	BLi00432	1	0	0.01141	0	1.19871	0.07871	0.0221	3.56103	1.01115	0.00482	0.01693	0.28456	3.4936	0.54327	0.02153	25.2279
none	BLi00433	1	0	0.02372	0	0.98751	-0.00546	0.02062	-0.26462	0.85294	-0.06908	0.02231	-3.09659	3.35166	0.52526	0.0215	24.4349
none	BLi00434	1	0	0.02182	0	0.71586	-0.14517	0.02641	-5.49736	0.60702	-0.2168	0.02952	-7.34407	2.7976	0.44679	0.02686	16.6325
none	BLi00435	1	0	0.01531	0	0.61003	-0.21465	0.01356	-15.8287	0.66077	-0.17995	0.03544	-5.07752	2.6199	0.41828	0.03295	12.6957
none	BLi00436	1	0	0.01383	0	0.81004	-0.0915	0.03858	-2.37128	2.58867	0.41308	0.1674	2.46753	10.508	1.02152	0.2475	4.12729
yxiC	BLi00437	1	0	0.02894	0	1.24548	0.09534	0.0351	2.71641	5.56331	0.74533	0.03727	20.0005	37.2647	1.5713	0.06503	24.1617
none	BLi00438	1	0	0.02598	0	1.53056	0.18485	0.02516	7.34692	9.59078	0.98185	0.02919	33.6387	59.3833	1.77366	0.03728	47.5727
none	BLi00439	1	0	0.01761	0	0.53869	-0.26866	0.01885	-14.2514	0.36971	-0.43213	0.03257	-13.2698	0.25506	-0.59336	0.02915	-20.3563
none	BLi00440	1	0	0.0129	0	0.74783	-0.1262	0.03095	-4.07747	0.65587	-0.18318	0.03213	-5.70088	0.45976	-0.33747	0.03626	-9.30629
none	BLi00441	1	0	0.01314	0	0.9097	-0.0411	0.03752	-1.09536	0.8119	-0.0905	0.03736	-2.4225	0.79296	-0.10075	0.04641	-2.17073
none	BLi00442	1	0	0.02037	0	1.05321	0.02251	0.01818	1.2383	1.12543	0.05132	0.01901	2.69985	1.15064	0.06094	0.02322	2.62464
none	BLi00443	1	0	0.01871	0	1.00279	0.00121	0.02286	0.05286	1.16588	0.06665	0.02256	2.9548	1.13782	0.05607	0.02617	2.14296
none	BLi00444	1	0	0.01987	0	1.10587	0.0437	0.0287	1.5228	0.99991	-4e-05	0.02535	-0.00161	1.11759	0.04828	0.02847	1.69597
ybfB	BLi00445	1	0	0.02591	0	0.85643	-0.06731	0.03697	-1.82066	0.89215	-0.04956	0.03707	-1.33682	0.93894	-0.02736	0.0598	-0.45755
ybfA	BLi00446	1	0	0.01994	0	0.89826	-0.0466	0.01867	-2.4964	1.05829	0.0246	0.01738	1.41579	1.2901	0.11062	0.01762	6.27913
none	BLi00447	1	0	0.02873	0	0.72784	-0.13797	0.04958	-2.78256	0.73634	-0.13292	0.05353	-2.48304	0.95399	-0.02046	0.05955	-0.34353
phy	BLi00448	1	0	0.015	0	1.12102	0.04961	0.02472	2.00696	1.22415	0.08783	0.02217	3.96212	1.68388	0.22631	0.01954	11.5844
yclF	BLi00449	1	0	0.0137	0	1.32969	0.12375	0.01389	8.91	2.11057	0.3244	0.01404	23.1117	3.10927	0.49266	0.02107	23.381
none	BLi00450	1	0	0.03424	0	1.63388	0.21322	0.03354	6.3579	1.35943	0.13336	0.0767	1.73861	2.84627	0.45428	0.03493	13.0054
yclG	BLi00451	1	0	0.02593	0	1.19064	0.07578	0.02297	3.29853	1.32283	0.1215	0.02515	4.83207	1.62573	0.21105	0.02904	7.26668
yczF	BLi00452	1	0	0.08646	0	0.65841	-0.1815	0.10043	-1.8072	1.00861	0.00372	0.12085	0.03081	1.01336	0.00576	0.1044	0.05519
gerKA	BLi00453	1	0	0.03973	0	0.82729	-0.08234	0.04808	-1.71271	1.1617	0.0651	0.03688	1.76529	1.76525	0.24681	0.05822	4.23931
gerKC	BLi00454	1	0	0.02115	0	0.94231	-0.02581	0.03608	-0.71535	1.0869	0.03619	0.0539	0.67147	1.56015	0.19317	0.0594	3.25213
gerKB	BLi00455	1	0	0.01814	0	0.94149	-0.02618	0.02437	-1.07447	0.94295	-0.02551	0.02583	-0.98771	1.12789	0.05227	0.02392	2.18522
none	BLi00456	1	0	0.02582	0	0.79498	-0.09964	0.02591	-3.84604	0.7244	-0.14002	0.03447	-4.06207	0.82323	-0.08448	0.02822	-2.99342
yclH	BLi00457	1	0	0.03377	0	0.97154	-0.01254	0.032	-0.39188	1.32859	0.12339	0.03124	3.95021	1.18086	0.0722	0.03621	1.9937
yclI	BLi00458	1	0	0.02743	0	0.98818	-0.00516	0.02477	-0.20845	0.98233	-0.00774	0.02403	-0.32217	1.02788	0.01194	0.02402	0.49726
yclJ	BLi00459	1	0	0.02583	0	0.90538	-0.04317	0.02237	-1.92992	0.78236	-0.10659	0.02247	-4.74361	0.72518	-0.13955	0.02267	-6.15718
yclK	BLi00460	1	0	0.02812	0	1.00465	0.00201	0.02718	0.07412	0.89639	-0.0475	0.03717	-1.27801	1.02713	0.01162	0.03608	0.32215
tlpA	BLi00461	1	0	0.01716	0	1.14065	0.05715	0.01515	3.7732	1.18252	0.07281	0.01927	3.77834	1.01872	0.00806	0.01771	0.45479
yclM	BLi00462	1	0	0.02431	0	0.82248	-0.08487	0.02172	-3.90828	0.80077	-0.09649	0.02531	-3.81283	0.81745	-0.08754	0.03031	-2.8877
yclN	BLi00463	1	0	0.04121	0	0.75141	-0.12412	0.03574	-3.47275	0.68001	-0.16749	0.03586	-4.67047	0.6391	-0.19443	0.03583	-5.42714
yclO	BLi00464	1	0	0.02947	0	0.87371	-0.05863	0.02844	-2.06166	0.83681	-0.07737	0.03511	-2.20373	0.92213	-0.03521	0.03875	-0.90845
yclP	BLi00465	1	0	0.01721	0	0.98193	-0.00792	0.01959	-0.40427	1.03627	0.01547	0.02027	0.76322	0.97637	-0.01038	0.01841	-0.56401
yclQ	BLi00466	1	0	0.05404	0	1.32597	0.12253	0.04703	2.60548	1.32562	0.12242	0.04839	2.52967	1.23771	0.09262	0.05058	1.83129
ycnB	BLi00467	1	0	0.01847	0	1.10821	0.04462	0.02585	1.72624	1.22516	0.08819	0.02931	3.00852	1.32123	0.12098	0.01994	6.06664
ycnC	BLi00468	1	0	0.0226	0	1.09907	0.04103	0.02262	1.81353	1.02179	0.00936	0.02189	0.42784	1.39129	0.14342	0.02147	6.68058
none	BLi00469	1	0	0.02458	0	1.02988	0.01279	0.02145	0.59617	1.05836	0.02464	0.03666	0.67191	1.36441	0.13494	0.03804	3.54781
ycnD	BLi00470	1	0	0.01462	0	0.97016	-0.01315	0.023	-0.57194	1.05557	0.02349	0.0281	0.83566	1.37711	0.13897	0.02693	5.16028
ycnE	BLi00471	1	0	0.02135	0	1.08651	0.03603	0.01912	1.8847	1.21603	0.08494	0.02492	3.40805	1.34372	0.12831	0.02617	4.90371
yczG	BLi00472	1	0	0.02684	0	0.43522	-0.36129	0.02462	-14.6739	0.33997	-0.46856	0.02845	-16.4717	0.28144	-0.55062	0.05015	-10.9798
gabR	BLi00473	1	0	0.01577	0	0.73057	-0.13634	0.02438	-5.59299	0.78798	-0.10348	0.02426	-4.26563	0.99634	-0.00159	0.02524	-0.06317
gabT	BLi00474	1	0	0.02637	0	0.84199	-0.07469	0.02407	-3.10251	0.89193	-0.04967	0.03044	-1.63173	0.90798	-0.04192	0.02599	-1.61326
yhdG	BLi00475	1	0	0.03038	0	0.89228	-0.0495	0.03961	-1.24974	1.04547	0.01931	0.04902	0.39394	1.1866	0.0743	0.063	1.17947
gabD	BLi00476	1	0	0.03375	0	0.98083	-0.00841	0.03989	-0.21077	1.45891	0.16403	0.03604	4.55133	2.52944	0.40302	0.03235	12.4574
ywfM	BLi00477	1	0	0.01452	0	0.78902	-0.10291	0.02686	-3.83128	0.71418	-0.14619	0.0224	-6.52594	0.61475	-0.2113	0.02101	-10.0552
none	BLi00478	1	0	0.01495	0	0.92818	-0.03237	0.01858	-1.74219	0.93802	-0.02779	0.01856	-1.49722	0.89842	-0.04652	0.01369	-3.39705
ycnI	BLi00479	1	0	0.01761	0	1.2403	0.09353	0.02309	4.05127	1.11607	0.04769	0.02357	2.02376	1.10366	0.04283	0.05017	0.85373
ycnJ	BLi00480	1	0	0.01982	0	0.95017	-0.0222	0.04629	-0.4795	0.6849	-0.16438	0.06027	-2.72733	0.57221	-0.24244	0.04898	-4.94937
ycnK	BLi00481	1	0	0.02042	0	0.46567	-0.33192	0.05955	-5.57396	0.29487	-0.53037	0.08284	-6.40225	0.21282	-0.67198	0.11577	-5.80468
nasB	BLi00482	1	0	0.0254	0	0.84753	-0.07184	0.02836	-2.53342	0.77262	-0.11203	0.02354	-4.75845	0.51286	-0.29	0.04636	-6.25487
nasC	BLi00483	1	0	0.01455	0	1.0789	0.03298	0.01514	2.17796	1.09889	0.04095	0.01806	2.26721	0.85557	-0.06775	0.03387	-2.00012
nasD	BLi00484	1	0	0.01571	0	0.97111	-0.01273	0.03998	-0.31846	0.9408	-0.0265	0.03868	-0.68514	0.88455	-0.05328	0.05105	-1.04372
nasE	BLi00485	1	0	0.01762	0	1.12042	0.04938	0.03115	1.58522	1.19128	0.07601	0.0364	2.08828	1.14515	0.05886	0.0249	2.36352
nasF	BLi00486	1	0	0.02768	0	0.8803	-0.05537	0.02628	-2.10681	0.9593	-0.01804	0.02413	-0.74768	0.96944	-0.01348	0.02399	-0.56201
ydhC	BLi00487	1	0	0.02162	0	0.87579	-0.0576	0.01937	-2.97437	0.78278	-0.10636	0.02242	-4.74377	0.82987	-0.08099	0.02406	-3.36638
none	BLi00488	1	0	0.02607	0	0.81061	-0.09119	0.03015	-3.02438	0.82733	-0.08232	0.0339	-2.4284	0.78523	-0.105	0.04076	-2.5763
none	BLi00489	1	0	0.02728	0	1.28413	0.10861	0.02417	4.49403	1.25572	0.09889	0.02765	3.57711	1.30548	0.11577	0.02819	4.10652
ycsD	BLi00490	1	0	0.04593	0	0.94656	-0.02385	0.04077	-0.58504	0.98109	-0.00829	0.04017	-0.20635	0.94722	-0.02355	0.04434	-0.53105
none	BLi00491	1	0	0.02746	0	1.14788	0.0599	0.02527	2.36985	1.12111	0.04965	0.02559	1.94047	1.02875	0.01231	0.03682	0.33435
none	BLi00492	1	0	0.02726	0	0.80518	-0.09411	0.02958	-3.18121	0.93895	-0.02736	0.02922	-0.93624	0.72508	-0.13961	0.04797	-2.91031
none	BLi00493	1	0	0.02588	0	0.8951	-0.04813	0.02261	-2.12844	0.76138	-0.1184	0.02331	-5.07891	0.77598	-0.11015	0.02995	-3.67736
ulaA	BLi00494	1	0	0.02526	0	0.86168	-0.06465	0.02825	-2.28829	0.97069	-0.01292	0.02353	-0.54909	0.80304	-0.09526	0.02415	-3.94486
none	BLi00495	1	0	0.02764	0	0.89949	-0.04601	0.0339	-1.35697	0.97184	-0.0124	0.03905	-0.31766	0.94874	-0.02285	0.02822	-0.80974
none	BLi00496	1	0	0.02141	0	0.93883	-0.02741	0.01858	-1.47549	0.95985	-0.0178	0.02559	-0.69549	1.02084	0.00896	0.0186	0.48156
ycsE	BLi00497	1	0	0.02389	0	0.81532	-0.08867	0.02252	-3.9382	0.84139	-0.075	0.03172	-2.3646	0.90457	-0.04356	0.03293	-1.3228
ycsF	BLi00498	1	0	0.01531	0	0.9498	-0.02237	0.02609	-0.85741	1.03329	0.01422	0.02938	0.48414	0.52706	-0.27814	0.03614	-7.69678
ycsG	BLi00499	1	0	0.02011	0	1.19803	0.07847	0.04955	1.58365	1.16758	0.06729	0.03803	1.76914	0.85529	-0.06789	0.0418	-1.62422
ycsI	BLi00500	1	0	0.01886	0	1.28664	0.10946	0.03389	3.22956	1.36355	0.13467	0.01958	6.87948	1.09544	0.03959	0.01796	2.2043
kipI	BLi00501	1	0	0.0192	0	1.43146	0.15578	0.0277	5.62357	1.69167	0.22831	0.01884	12.1194	1.45897	0.16405	0.02432	6.74513
kipA	BLi00502	1	0	0.02172	0	1.26253	0.10124	0.0264	3.83448	1.47379	0.16843	0.03468	4.85636	1.58124	0.199	0.02757	7.21826
kipR	BLi00503	1	0	0.01663	0	0.86777	-0.0616	0.03605	-1.70868	0.93452	-0.02941	0.0367	-0.80153	0.58326	-0.23414	0.05555	-4.21515
ycsK	BLi00504	1	0	0.01868	0	1.00075	0.00033	0.02462	0.01323	0.79349	-0.10046	0.02804	-3.58239	0.49307	-0.30709	0.03396	-9.04169
mtlA	BLi00505	1	0	0.0188	0	0.78177	-0.10692	0.03399	-3.14561	0.83241	-0.07967	0.02859	-2.78667	0.76302	-0.11746	0.03311	-3.54777
none	BLi00506	1	0	0.01412	0	1.03645	0.01555	0.02469	0.62969	0.98665	-0.00583	0.01693	-0.34468	0.99411	-0.00257	0.03114	-0.08239
mtlD	BLi00507	1	0	0.02917	0	0.98418	-0.00693	0.02527	-0.27401	1.06449	0.02714	0.02677	1.01379	1.00504	0.00218	0.02526	0.08642
mtlR	BLi00508	1	0	0.01324	0	0.84162	-0.07488	0.01157	-6.47113	0.98456	-0.00676	0.02863	-0.2361	1.0693	0.0291	0.02077	1.40103
ydaD	BLi00509	1	0	0.02642	0	4.69398	0.67154	0.08301	8.08971	12.2902	1.08956	0.07964	13.6805	37.7876	1.57735	0.12209	12.919
ydaE	BLi00510	1	0	0.03839	0	1.10842	0.04471	0.09388	0.4762	1.48028	0.17034	0.09001	1.89251	2.88228	0.45974	0.23139	1.98689
none	BLi00511	1	0	0.02296	0	0.87275	-0.05911	0.02174	-2.71951	1.01078	0.00466	0.02	0.23293	1.06001	0.02531	0.0218	1.16085
ydaG	BLi00512	1	0	0.03228	0	72.7565	1.86187	0.06788	27.4288	169.678	2.22963	0.11709	19.042	345.602	2.53858	0.09526	26.6495
ydaH	BLi00513	1	0	0.0297	0	1.22901	0.08956	0.03878	2.30956	1.21993	0.08634	0.02883	2.99431	1.32429	0.12198	0.02649	4.60536
none	BLi00514	1	0	0.01713	0	1.0001	4e-05	0.02882	0.00153	1.01322	0.0057	0.03169	0.18	0.98027	-0.00865	0.03544	-0.24415
ydzA	BLi00515	1	0	0.04132	0	1.06051	0.02552	0.03594	0.71003	1.06474	0.02724	0.04383	0.62164	1.04321	0.01837	0.03614	0.50829
none	BLi00516	1	0	0.02528	0	0.9585	-0.01841	0.02257	-0.81542	1.07863	0.03287	0.02321	1.41609	1.09157	0.03805	0.02446	1.55547
lrpC	BLi00517	1	0	0.03086	0	0.69103	-0.1605	0.02683	-5.98179	0.69264	-0.15949	0.03095	-5.15349	0.55835	-0.25309	0.04429	-5.71454
topB	BLi00518	1	0	0.00996	0	1.28227	0.10798	0.02697	4.00359	1.61123	0.20716	0.02704	7.66003	2.21735	0.34583	0.03484	9.92669
ydaO	BLi00519	1	0	0.02218	0	0.99712	-0.00125	0.03434	-0.03652	0.91883	-0.03677	0.05033	-0.73048	0.81556	-0.08854	0.05218	-1.6969
ydaP	BLi00520	1	0	0.02154	0	1.26025	0.10046	0.02572	3.90509	1.76971	0.2479	0.02752	9.00728	3.34211	0.52402	0.03034	17.2726
none	BLi00521	1	0	0.03135	0	0.76318	-0.11737	0.03274	-3.58451	0.80862	-0.09226	0.02779	-3.31994	0.97254	-0.01209	0.047	-0.25732
none	BLi00524	1	0	0.01679	0	0.96306	-0.01635	0.01813	-0.90152	0.81362	-0.08958	0.04719	-1.89809	1.0161	0.00694	0.04022	0.17246
ydaF	BLi00525	1	0	0.01326	0	0.92126	-0.03562	0.02366	-1.50556	0.87253	-0.05922	0.0238	-2.48804	0.98767	-0.00539	0.03568	-0.15094
mntH	BLi00526	1	0	0.02523	0	0.87162	-0.05967	0.04186	-1.42573	1.20875	0.08234	0.04229	1.94683	1.40729	0.14838	0.03827	3.87768
ydaS	BLi00527	1	0	0.07892	0	1.33474	0.1254	0.07254	1.7287	2.06199	0.31429	0.06996	4.49211	3.7417	0.57307	0.08324	6.88442
ansB	BLi00528	1	0	0.03783	0	1.75963	0.24542	0.0529	4.63908	2.13013	0.32841	0.05925	5.54314	2.71092	0.43312	0.06082	7.12176
yojK	BLi00529	1	0	0.01872	0	0.89114	-0.05005	0.01655	-3.02361	0.84583	-0.07272	0.02366	-3.07329	0.82015	-0.0861	0.02297	-3.74915
ydaT	BLi00530	1	0	0.03834	0	2.96375	0.47184	0.08548	5.51967	4.51982	0.65512	0.0912	7.1834	8.90841	0.9498	0.11262	8.4333
ydbA	BLi00531	1	0	0.02043	0	0.79969	-0.09708	0.01825	-5.32082	0.63303	-0.19858	0.01986	-9.99917	0.54193	-0.26606	0.03316	-8.02409
none	BLi00532	1	0	0.04749	0	0.92883	-0.03206	0.04932	-0.65007	0.92149	-0.03551	0.05478	-0.64815	0.85199	-0.06956	0.05793	-1.20078
ydbB	BLi00533	1	0	0.01818	0	0.95715	-0.01902	0.04434	-0.429	0.86673	-0.06211	0.04218	-1.47266	0.91684	-0.03771	0.03494	-1.07933
gsiB	BLi00534	1	0	0.01847	0	2.59255	0.41373	0.02222	18.6173	3.74685	0.57367	0.03858	14.8678	11.3207	1.05387	0.02978	35.3851
ydbI	BLi00535	1	0	0.01257	0	0.88184	-0.05461	0.04727	-1.15536	1.13714	0.05582	0.05082	1.09838	1.19937	0.07895	0.05424	1.4557
none	BLi00536	1	0	0.0148	0	0.88099	-0.05503	0.02126	-2.58818	0.83362	-0.07903	0.02893	-2.73206	0.89271	-0.04929	0.03497	-1.40957
ydbJ	BLi00537	1	0	0.01206	0	0.98057	-0.00852	0.02907	-0.29315	0.75566	-0.12167	0.04932	-2.46702	0.56521	-0.24779	0.08636	-2.86924
ydbK	BLi00538	1	0	0.01918	0	1.12588	0.05149	0.01775	2.90088	1.04944	0.02096	0.0168	1.24755	0.81629	-0.08815	0.01715	-5.14051
ydbL	BLi00539	1	0	0.0326	0	1.35866	0.13311	0.05907	2.25357	1.3487	0.12992	0.03597	3.61165	0.97015	-0.01316	0.05226	-0.2518
ydbM	BLi00540	1	0	0.02198	0	0.94858	-0.02292	0.024	-0.95528	0.81865	-0.0869	0.03884	-2.2375	1.03673	0.01567	0.03702	0.42314
ydbN	BLi00541	1	0	0.04191	0	0.82095	-0.08568	0.03785	-2.26366	0.79039	-0.10216	0.09638	-1.05991	0.7461	-0.1272	0.03695	-3.44281
ydbP	BLi00542	1	0	0.0349	0	0.80234	-0.09564	0.05209	-1.83623	0.64528	-0.19025	0.10218	-1.8619	0.86177	-0.06461	0.07306	-0.88441
ddl	BLi00543	1	0	0.01307	0	1.0913	0.03794	0.02388	1.5889	0.98496	-0.00658	0.02618	-0.25141	0.97133	-0.01263	0.03282	-0.38495
murF	BLi00544	1	0	0.01465	0	1.17279	0.06922	0.01882	3.67836	1.27477	0.10543	0.01466	7.19216	1.25283	0.09789	0.01539	6.35901
none	BLi00545	1	0	0.02485	0	1.40153	0.1466	0.03981	3.68289	1.56344	0.19408	0.03642	5.32895	1.63355	0.21313	0.03233	6.59258
ydbR	BLi00546	1	0	0.02099	0	1.05062	0.02144	0.02012	1.06599	1.11253	0.04631	0.02711	1.70867	1.11177	0.04602	0.03026	1.52063
ydbS	BLi00547	1	0	0.00756	0	1.06595	0.02774	0.01321	2.10008	1.4564	0.16328	0.02034	8.02892	2.02679	0.30681	0.01874	16.3739
ydbT	BLi00548	1	0	0.02169	0	1.20473	0.08089	0.0253	3.1972	1.5175	0.18113	0.02788	6.49723	1.86158	0.26988	0.02188	12.3354
ydcA	BLi00549	1	0	0.02999	0	0.95605	-0.01952	0.03249	-0.60087	0.92325	-0.03468	0.02714	-1.2776	1.14244	0.05783	0.03345	1.72885
ydcC	BLi00550	1	0	0.02254	0	1.5691	0.19565	0.03743	5.22655	1.19642	0.07788	0.0275	2.83196	1.29219	0.11133	0.03117	3.57131
alr	BLi00551	1	0	0.02863	0	0.90332	-0.04416	0.04282	-1.03134	0.99409	-0.00257	0.03641	-0.07066	0.95631	-0.0194	0.0383	-0.5066
ydcD	BLi00552	1	0	0.02687	0	0.51956	-0.28437	0.03118	-9.11885	0.42559	-0.37101	0.03903	-9.50561	0.5048	-0.29688	0.0323	-9.19071
ydcE	BLi00553	1	0	0.01593	0	0.58104	-0.23579	0.02944	-8.01053	0.45675	-0.34032	0.02929	-11.6207	0.46612	-0.3315	0.06211	-5.33723
rsbR	BLi00554	1	0	0.01584	0	1.05624	0.02376	0.02063	1.1518	1.11772	0.04833	0.01641	2.94554	1.32691	0.12284	0.01548	7.93665
rsbS	BLi00555	1	0	0.02133	0	0.91236	-0.03983	0.03011	-1.32298	1.02914	0.01247	0.03383	0.36869	1.05578	0.02357	0.03427	0.68795
rsbT	BLi00556	1	0	0.01158	0	0.90983	-0.04104	0.01053	-3.89657	1.01752	0.00754	0.02463	0.30623	0.92276	-0.03491	0.02552	-1.36783
rsbU	BLi00557	1	0	0.01081	0	0.96627	-0.0149	0.01789	-0.83291	0.90016	-0.04568	0.02998	-1.52384	0.71719	-0.14437	0.03976	-3.6309
rsbV	BLi00558	1	0	0.01487	0	3.09468	0.49062	0.0183	26.8031	6.26451	0.79689	0.02982	26.7191	10.7677	1.03212	0.02033	50.7694
rsbW	BLi00559	1	0	0.00808	0	2.56407	0.40893	0.00792	51.6385	5.94904	0.77445	0.02301	33.652	14.9309	1.17409	0.04517	25.9919
sigB	BLi00560	1	0	0.01839	0	2.64249	0.42201	0.02759	15.2955	6.83553	0.83477	0.03654	22.8465	15.4103	1.18781	0.03945	30.1102
rsbX	BLi00561	1	0	0.02026	0	2.4082	0.38169	0.02967	12.8658	6.70716	0.82654	0.04643	17.8031	19.2501	1.28443	0.04544	28.265
ydcI	BLi00562	1	0	0.01658	0	0.65143	-0.18613	0.03291	-5.65605	0.67836	-0.16854	0.06609	-2.55015	0.63451	-0.19756	0.05081	-3.88823
tetR3	BLi00563	1	0	0.02263	0	0.78167	-0.10698	0.03199	-3.34388	0.72431	-0.14008	0.02133	-6.56818	0.55743	-0.25381	0.03039	-8.35063
ydgH	BLi00564	1	0	0.01496	0	1.05357	0.02266	0.04128	0.54896	1.03862	0.01646	0.04239	0.38825	1.00711	0.00308	0.04259	0.07224
ydcK	BLi00565	1	0	0.04184	0	0.87554	-0.05772	0.03833	-1.50592	0.70328	-0.15287	0.04689	-3.26061	0.79272	-0.10088	0.04186	-2.41017
none	BLi00573	1	0	0.02956	0	1.22329	0.08753	0.02566	3.41058	1.92139	0.28362	0.02597	10.9211	1.94699	0.28936	0.02567	11.2717
none	BLi00574	1	0	0.03323	0	3.14276	0.49731	0.03578	13.8975	5.62824	0.75037	0.06985	10.7434	6.05436	0.78207	0.03366	23.2334
none	BLi00575	1	0	0.04915	0	2.97494	0.47348	0.05088	9.30511	5.93269	0.77325	0.12131	6.37417	5.54461	0.74387	0.08703	8.54701
des1	BLi00576	1	0	0.01432	0	1.54998	0.19033	0.04807	3.95968	2.67299	0.427	0.06453	6.61695	3.23256	0.50955	0.06583	7.74042
none	BLi00577	1	0	0.06203	0	1.12673	0.05182	0.06109	0.84825	0.94922	-0.02264	0.10121	-0.22366	0.90387	-0.0439	0.10287	-0.42673
cspC	BLi00578	1	0	0.04014	0	1.14987	0.06065	0.04277	1.41813	0.98628	-0.006	0.04333	-0.1385	0.87722	-0.05689	0.07478	-0.76084
none	BLi00579	1	0	0.01214	0	0.75029	-0.12477	0.01759	-7.09407	0.66177	-0.17929	0.01704	-10.5244	0.5283	-0.27712	0.03599	-7.69943
yyaS	BLi00580	1	0	0.02524	0	0.9663	-0.01489	0.02189	-0.68019	1.26309	0.10143	0.03544	2.86214	1.48357	0.17131	0.0227	7.54655
yybA	BLi00581	1	0	0.01443	0	1.34808	0.12972	0.0175	7.41318	1.71475	0.2342	0.02021	11.5885	2.57079	0.41007	0.02615	15.6785
paiA	BLi00582	1	0	0.00729	0	1.28248	0.10805	0.0119	9.07667	1.66229	0.22071	0.01491	14.7992	2.58416	0.41232	0.01081	38.1542
paiB	BLi00583	1	0	0.00877	0	1.2688	0.10339	0.00933	11.0797	1.60928	0.20663	0.01212	17.0505	2.47648	0.39383	0.01466	26.8573
none	BLi00584	1	0	0.01521	0	1.00355	0.00154	0.02199	0.07	1.06882	0.0289	0.02772	1.04268	1.16204	0.06522	0.0298	2.18873
none	BLi00585	1	0	0.03182	0	1.38736	0.14219	0.03336	4.26248	1.60212	0.20469	0.02822	7.25434	1.85649	0.26869	0.03037	8.84812
ydeO	BLi00586	1	0	0.01353	0	0.77328	-0.11166	0.03421	-3.26416	0.64854	-0.18807	0.03049	-6.1674	0.66007	-0.18041	0.03485	-5.17711
lysE	BLi00587	1	0	0.02879	0	0.80869	-0.09222	0.03234	-2.85133	0.6661	-0.17646	0.05218	-3.38152	0.93955	-0.02708	0.05908	-0.4584
none	BLi00588	1	0	0.01472	0	0.5648	-0.2481	0.02793	-8.88272	0.49123	-0.30871	0.04917	-6.27796	0.61092	-0.21402	0.03359	-6.37209
none	BLi00589	1	0	0.03501	0	0.55473	-0.25592	0.03109	-8.23061	0.49989	-0.30113	0.03217	-9.36027	0.54564	-0.2631	0.03526	-7.46219
none	BLi00590	1	0	0.00914	0	0.71384	-0.1464	0.02864	-5.11207	0.60501	-0.21824	0.01903	-11.47	0.66863	-0.17481	0.01482	-11.7995
none	BLi00591	1	0	0.02483	0	0.8276	-0.08218	0.02742	-2.99727	0.80248	-0.09557	0.02804	-3.4084	0.83227	-0.07974	0.02626	-3.03592
ydgF	BLi00592	1	0	0.02454	0	1.29551	0.11244	0.03653	3.07837	1.605	0.20547	0.03285	6.25434	2.20867	0.34413	0.02962	11.6172
none	BLi00593	1	0	0.01927	0	0.82306	-0.08457	0.03046	-2.77628	0.95858	-0.01837	0.02917	-0.62977	1.21033	0.08291	0.02541	3.26306
none	BLi00594	1	0	0.01078	0	4.16336	0.61944	0.03672	16.8688	18.6802	1.27138	0.02854	44.5448	50.7363	1.70532	0.02869	59.4336
sigV	BLi00595	1	0	0.0136	0	0.90237	-0.04462	0.0157	-2.84146	1.80275	0.25594	0.02123	12.0557	4.01411	0.60359	0.02526	23.8914
yrhM	BLi00596	1	0	0.02825	0	0.96361	-0.0161	0.03731	-0.43149	1.33517	0.12554	0.05824	2.1556	2.99678	0.47665	0.09665	4.93192
yrhL	BLi00597	1	0	0.01073	0	0.71651	-0.14478	0.07475	-1.93694	0.54618	-0.26266	0.1043	-2.51832	0.47919	-0.31949	0.09802	-3.25954
ydgK	BLi00598	1	0	0.01171	0	0.79748	-0.09828	0.03345	-2.93828	0.80536	-0.09401	0.03227	-2.91342	0.70583	-0.1513	0.04	-3.78224
ywpD	BLi00599	1	0	0.01081	0	1.10625	0.04385	0.02223	1.97227	1.02738	0.01173	0.02865	0.40949	0.77826	-0.10888	0.03198	-3.40416
none	BLi00600	1	0	0.0135	0	0.92634	-0.03323	0.03174	-1.04695	0.97352	-0.01165	0.02264	-0.51473	1.07034	0.02952	0.0222	1.32998
none	BLi00601	1	0	0.01135	0	1.41503	0.15076	0.01044	14.4371	1.54909	0.19008	0.01481	12.8343	1.61229	0.20744	0.01573	13.1849
none	BLi00602	1	0	0.02921	0	1.2703	0.10391	0.03526	2.94702	1.45381	0.16251	0.02755	5.89865	1.47247	0.16805	0.03241	5.1846
ydjK	BLi00603	1	0	0.02245	0	0.95831	-0.01849	0.0207	-0.89354	1.13113	0.05351	0.02904	1.84262	2.59014	0.41332	0.03074	13.4441
thiL	BLi00611	1	0	0.01455	0	0.54208	-0.26593	0.01726	-15.4078	0.33021	-0.48121	0.01789	-26.9001	0.32537	-0.48762	0.03447	-14.1468
ydiB	BLi00612	1	0	0.0157	0	0.73672	-0.1327	0.02586	-5.13162	0.51905	-0.28479	0.03089	-9.22025	0.48937	-0.31036	0.04102	-7.56689
ydiC	BLi00613	1	0	0.01086	0	1.04763	0.02021	0.01049	1.92751	0.92337	-0.03462	0.0294	-1.17769	0.92063	-0.03592	0.02029	-1.77008
ydiD	BLi00614	1	0	0.02029	0	1.19884	0.07876	0.03005	2.62071	1.0154	0.00664	0.02912	0.22798	1.19209	0.07631	0.02535	3.00998
gcp	BLi00615	1	0	0.0224	0	1.29348	0.11176	0.02871	3.89302	1.14203	0.05768	0.03245	1.77724	1.23758	0.09257	0.02534	3.65357
ydiF	BLi00616	1	0	0.01675	0	1.11556	0.04749	0.03257	1.45819	1.38908	0.14273	0.03472	4.11119	1.77842	0.25003	0.03076	8.12849
moaC	BLi00617	1	0	0.01216	0	0.76754	-0.1149	0.01322	-8.69194	0.94477	-0.02468	0.02169	-1.13749	1.02675	0.01146	0.02272	0.50448
ydiH	BLi00618	1	0	0.02135	0	0.88936	-0.05092	0.02026	-2.51324	1.04803	0.02037	0.02178	0.93562	1.16969	0.06807	0.03102	2.19423
tatAY	BLi00619	1	0	0.02481	0	0.81561	-0.08852	0.02537	-3.48844	0.91778	-0.03726	0.02341	-1.59159	0.99511	-0.00213	0.02901	-0.0734
tatCY	BLi00620	1	0	0.02085	0	0.94831	-0.02305	0.02377	-0.96974	0.98153	-0.0081	0.02645	-0.30622	1.14615	0.05924	0.02448	2.42017
ydiK	BLi00621	1	0	0.03832	0	1.21404	0.08423	0.03351	2.51359	1.28743	0.10972	0.04054	2.70643	1.52042	0.18196	0.03382	5.38115
ydiL	BLi00622	1	0	0.02049	0	1.11207	0.04613	0.03029	1.5228	1.18788	0.07477	0.03864	1.93513	1.20161	0.07977	0.04937	1.6155
groES	BLi00623	1	0	0.03381	0	1.49203	0.17378	0.05606	3.09977	1.15211	0.06149	0.0293	2.09909	0.92685	-0.03299	0.05414	-0.60934
groEL	BLi00624	1	0	0.03515	0	0.84839	-0.07141	0.03939	-1.81257	0.98008	-0.00874	0.03715	-0.23522	1.59569	0.20295	0.03287	6.17455
none	BLi00626	1	0	0.03246	0	0.72732	-0.13827	0.03087	-4.47892	0.72604	-0.13904	0.03718	-3.7392	0.66684	-0.17598	0.05988	-2.93882
yoaR	BLi00628	1	0	0.01811	0	0.71822	-0.14374	0.02639	-5.44705	0.60349	-0.21933	0.02635	-8.32355	0.60628	-0.21733	0.033	-6.58473
yfmQ	BLi00629	1	0	0.01731	0	0.68635	-0.16346	0.01767	-9.24931	0.50212	-0.29919	0.0371	-8.06513	0.34345	-0.46414	0.01963	-23.6496
none	BLi00630	1	0	0.01679	0	0.40153	-0.39629	0.01541	-25.7225	0.16389	-0.78546	0.03067	-25.6088	0.0493	-1.30714	0.02907	-44.9594
yoqW	BLi00631	1	0	0.03084	0	0.75555	-0.12173	0.03014	-4.03908	0.6693	-0.17438	0.0278	-6.27345	0.65759	-0.18204	0.02799	-6.5046
none	BLi00633	1	0	0.01401	0	0.83279	-0.07946	0.017	-4.67517	0.83299	-0.07936	0.02526	-3.14181	0.76142	-0.11837	0.02763	-4.28436
none	BLi00634	1	0	0.01565	0	0.99485	-0.00224	0.02387	-0.09399	1.10975	0.04522	0.02266	1.99586	1.15819	0.06378	0.02438	2.61593
yoaF	BLi00635	1	0	0.02725	0	1.04243	0.01805	0.02692	0.6704	1.52137	0.18223	0.0395	4.61389	2.44623	0.3885	0.05542	7.00944
none	BLi00636	1	0	0.02901	0	0.95957	-0.01792	0.02515	-0.71255	0.86836	-0.0613	0.02749	-2.23027	1.14533	0.05893	0.02601	2.26606
dltE	BLi00637	1	0	0.01413	0	0.82991	-0.08097	0.02781	-2.9116	0.69837	-0.15591	0.03344	-4.66289	0.87129	-0.05984	0.02929	-2.04332
pnbA	BLi00638	1	0	0.02429	0	1.04085	0.01739	0.02887	0.60235	1.10656	0.04398	0.03018	1.45704	1.13352	0.05443	0.03591	1.51575
none	BLi00639	1	0	0.02115	0	0.8151	-0.08879	0.03483	-2.54894	0.81519	-0.08874	0.04044	-2.19432	0.82482	-0.08364	0.05508	-1.51854
pspA	BLi00640	1	0	0.02033	0	0.83135	-0.08021	0.01855	-4.32469	0.74951	-0.12522	0.01922	-6.51383	0.67947	-0.16783	0.02064	-8.13321
ydjG	BLi00641	1	0	0.0157	0	0.83164	-0.08006	0.01398	-5.72856	0.71127	-0.14796	0.01833	-8.07272	0.49729	-0.30339	0.06224	-4.87439
ydjH	BLi00642	1	0	0.01348	0	0.88431	-0.0534	0.01339	-3.98922	0.87615	-0.05742	0.01366	-4.20421	0.6958	-0.15752	0.01284	-12.2638
ydjI	BLi00643	1	0	0.01772	0	1.11399	0.04688	0.02196	2.13521	1.14191	0.05763	0.02307	2.49853	1.07126	0.02989	0.02927	1.02144
none	BLi00644	1	0	0.02456	0	1.05933	0.02503	0.0213	1.17491	1.20357	0.08047	0.022	3.65818	1.26585	0.10238	0.02288	4.47408
yrhO	BLi00645	1	0	0.014	0	0.77228	-0.11222	0.01228	-9.14226	0.73572	-0.13329	0.01435	-9.28953	0.62717	-0.20262	0.01234	-16.4173
yrhP	BLi00646	1	0	0.02075	0	0.89107	-0.05009	0.03562	-1.40597	0.84916	-0.07101	0.04284	-1.65748	0.77226	-0.11224	0.05916	-1.89734
none	BLi00647	1	0	0.0376	0	0.89022	-0.0505	0.03547	-1.42383	0.98672	-0.00581	0.0352	-0.165	0.9078	-0.04201	0.03261	-1.28813
none	BLi00648	1	0	0.02732	0	0.90251	-0.04455	0.03562	-1.25067	0.75712	-0.12084	0.03238	-3.73149	0.80523	-0.09408	0.03274	-2.87382
none	BLi00649	1	0	0.03338	0	0.918	-0.03716	0.0566	-0.6565	0.83318	-0.07926	0.06847	-1.15757	0.63871	-0.1947	0.06881	-2.82935
none	BLi00651	1	0	0.02397	0	1.00724	0.00313	0.02977	0.1053	0.99031	-0.00423	0.03422	-0.12364	0.86817	-0.0614	0.0222	-2.7652
none	BLi00652	1	0	0.01431	0	0.6913	-0.16034	0.0265	-6.05013	0.57499	-0.24034	0.01538	-15.624	0.56203	-0.25024	0.02103	-11.8992
none	BLi00653	1	0	0.07566	0	1.36405	0.13483	0.06689	2.01586	1.61134	0.20719	0.14238	1.45519	0.82656	-0.08272	0.11782	-0.7021
none	BLi00654	1	0	0.01435	0	0.81993	-0.08622	0.02402	-3.59005	0.93904	-0.02732	0.0325	-0.84056	1.70992	0.23298	0.07874	2.95861
yjeA	BLi00655	1	0	0.02359	0	0.87827	-0.05637	0.02286	-2.466	0.84229	-0.07454	0.02802	-2.6597	0.95134	-0.02167	0.02561	-0.846
none	BLi00656	1	0	0.02086	0	0.79891	-0.0975	0.09434	-1.03354	0.56645	-0.24684	0.17522	-1.40873	0.68308	-0.16553	0.11813	-1.40125
yvdE	BLi00657	1	0	0.01461	0	0.80377	-0.09487	0.02202	-4.30737	0.69256	-0.15954	0.01694	-9.42008	0.59584	-0.22487	0.02254	-9.97505
none	BLi00658	1	0	0.0133	0	0.95615	-0.01948	0.02333	-0.83481	0.96581	-0.01511	0.0258	-0.58555	0.93512	-0.02913	0.0263	-1.10776
yvdG	BLi00659	1	0	0.0225	0	0.94126	-0.02629	0.01978	-1.32892	1.09627	0.03992	0.02889	1.38157	1.03964	0.01688	0.02514	0.67154
yvdH	BLi00660	1	0	0.01702	0	1.08792	0.0366	0.01835	1.99494	1.26156	0.10091	0.0177	5.70012	1.19825	0.07855	0.01759	4.4666
yvdI	BLi00661	1	0	0.01503	0	1.00936	0.00405	0.02411	0.1678	1.2732	0.1049	0.02621	4.00295	1.16893	0.06779	0.01558	4.35218
yvdJ	BLi00662	1	0	0.02005	0	1.1857	0.07397	0.02171	3.40726	1.31864	0.12013	0.02164	5.55096	1.36158	0.13404	0.03182	4.21251
yvdK	BLi00663	1	0	0.01361	0	1.06298	0.02652	0.02527	1.04954	1.28275	0.10814	0.02802	3.85997	1.40188	0.14671	0.02409	6.08989
malL	BLi00664	1	0	0.02169	0	1.04319	0.01837	0.02684	0.68415	1.19571	0.07762	0.02685	2.89073	1.28608	0.10927	0.03286	3.32493
pgcM	BLi00665	1	0	0.01845	0	1.04229	0.01799	0.01662	1.08256	0.99833	-0.00073	0.01631	-0.04456	1.19471	0.07726	0.01945	3.97176
tyrZ	BLi00666	1	0	0.01265	0	0.98196	-0.00791	0.02488	-0.31788	1.1134	0.04665	0.02127	2.19305	1.28471	0.1088	0.03087	3.52409
ywaE	BLi00667	1	0	0.02548	0	0.90805	-0.04189	0.03317	-1.26279	1.27933	0.10698	0.03922	2.72771	1.27596	0.10584	0.04774	2.21689
none	BLi00668	1	0	0.02088	0	1.97331	0.2952	0.02408	12.2589	5.73543	0.75857	0.02145	35.3576	12.5699	1.09933	0.02301	47.7699
none	BLi00669	1	0	0.02036	0	2.21277	0.34494	0.02316	14.8943	5.82308	0.76515	0.02057	37.1913	12.6204	1.10107	0.02684	41.0189
ydjM	BLi00670	1	0	0.02209	0	0.58414	-0.23348	0.03299	-7.07807	0.32652	-0.48609	0.08269	-5.8783	0.25144	-0.59956	0.02999	-19.9914
ydjN	BLi00671	1	0	0.01208	0	0.95763	-0.0188	0.03051	-0.61614	0.77436	-0.11105	0.033	-3.36484	0.91257	-0.03974	0.02609	-1.52326
yeaA	BLi00672	1	0	0.00879	0	1.21275	0.08377	0.02372	3.53144	2.97284	0.47317	0.03782	12.5115	5.75361	0.75994	0.02189	34.722
none	BLi00673	1	0	0.05847	0	0.99243	-0.0033	0.05095	-0.06473	0.89713	-0.04714	0.06371	-0.74	0.72896	-0.13729	0.0509	-2.69731
none	BLi00674	1	0	0.09031	0	0.97969	-0.00891	0.07957	-0.11197	1.00278	0.0012	0.07832	0.01539	0.97187	-0.01239	0.08032	-0.15427
sipS	BLi00675	1	0	0.01955	0	0.9153	-0.03844	0.01694	-2.26936	0.95289	-0.02096	0.02153	-0.97354	0.89214	-0.04957	0.01959	-2.52999
none	BLi00676	1	0	0.02815	0	0.38984	-0.40911	0.03579	-11.4306	0.22782	-0.64241	0.02822	-22.762	0.15695	-0.80423	0.05819	-13.8213
yhfK	BLi00677	1	0	0.01862	0	0.89338	-0.04896	0.02693	-1.81802	0.80037	-0.09671	0.02849	-3.39449	0.9959	-0.00179	0.03545	-0.0504
none	BLi00678	1	0	0.02581	0	0.88936	-0.05092	0.02389	-2.13111	0.76256	-0.11773	0.02537	-4.63982	0.57329	-0.24163	0.02747	-8.7951
cotA	BLi00679	1	0	0.03307	0	0.97869	-0.00936	0.04381	-0.21355	0.97412	-0.01139	0.04682	-0.24324	0.84559	-0.07284	0.06707	-1.08605
none	BLi00680	1	0	0.02702	0	0.75155	-0.12404	0.02835	-4.3752	0.66376	-0.17799	0.02944	-6.04574	0.55878	-0.25276	0.03496	-7.22954
none	BLi00681	1	0	0.02223	0	0.23576	-0.62754	0.01934	-32.4535	0.08605	-1.06526	0.02082	-51.1664	0.03154	-1.50108	0.03147	-47.704
yeaB	BLi00682	1	0	0.01712	0	0.7556	-0.12171	0.02273	-5.35558	0.69039	-0.1609	0.02587	-6.21945	0.50371	-0.29782	0.02542	-11.7163
yeaC	BLi00683	1	0	0.02861	0	0.77246	-0.11212	0.02747	-4.08201	0.66238	-0.17889	0.02823	-6.33789	0.55402	-0.25648	0.0323	-7.93935
yeaD	BLi00684	1	0	0.02093	0	0.98393	-0.00704	0.02175	-0.32354	1.04196	0.01785	0.01971	0.90592	0.89172	-0.04977	0.01821	-2.7333
yebA	BLi00685	1	0	0.01678	0	1.27435	0.10529	0.02096	5.0227	1.22856	0.0894	0.02372	3.76954	1.05783	0.02442	0.0246	0.99268
guaA	BLi00686	1	0	0.01488	0	0.84375	-0.07379	0.02648	-2.78651	0.78682	-0.10412	0.04116	-2.52949	0.57383	-0.24121	0.05638	-4.27864
pbuG	BLi00688	1	0	0.02082	0	1.16027	0.06456	0.03537	1.82537	0.92379	-0.03443	0.03143	-1.09533	0.62067	-0.20714	0.04224	-4.90374
yebC	BLi00689	1	0	0.02621	0	1.01069	0.00462	0.02552	0.18103	1.01303	0.00562	0.02756	0.20406	0.8849	-0.05311	0.02599	-2.04343
none	BLi00690	1	0	0.03869	0	0.62062	-0.20718	0.03956	-5.23704	0.48	-0.31876	0.04148	-7.68542	0.27817	-0.55569	0.05273	-10.5389
yebE	BLi00691	1	0	0.01163	0	0.89816	-0.04664	0.01933	-2.41335	0.76321	-0.11736	0.01711	-6.86054	0.61447	-0.2115	0.01478	-14.3101
yebG	BLi00692	1	0	0.02123	0	1.0056	0.00243	0.02189	0.11082	0.77808	-0.10897	0.04279	-2.54654	0.69099	-0.16053	0.0429	-3.74152
purE	BLi00693	1	0	0.02158	0	1.17411	0.06971	0.02893	2.40973	0.8659	-0.06253	0.03309	-1.88984	0.65339	-0.18483	0.02917	-6.337
purK	BLi00694	1	0	0.01337	0	1.64215	0.21541	0.05215	4.13032	1.2529	0.09792	0.03899	2.51127	0.92642	-0.03319	0.06723	-0.4937
purB	BLi00695	1	0	0.01195	0	1.60678	0.20596	0.01118	18.4251	1.58168	0.19912	0.01558	12.7842	1.25132	0.09737	0.01752	5.55657
purC	BLi00696	1	0	0.01808	0	1.49786	0.17547	0.01594	11.0058	1.78008	0.25044	0.01702	14.7136	1.4969	0.17519	0.01837	9.53771
purS	BLi00697	1	0	0.01606	0	2.12604	0.32757	0.06016	5.44511	2.00584	0.3023	0.06329	4.77601	1.73448	0.23917	0.05661	4.2245
purQ	BLi00698	1	0	0.013	0	1.38016	0.13993	0.01787	7.8319	1.69655	0.22957	0.01309	17.543	1.31359	0.11846	0.01908	6.20729
purL	BLi00699	1	0	0.01744	0	1.4598	0.16429	0.02635	6.23533	1.66778	0.22214	0.01668	13.3154	1.5019	0.17664	0.01731	10.2054
purF	BLi00700	1	0	0.02441	0	1.30554	0.11579	0.0375	3.08773	1.57991	0.19863	0.03298	6.02288	1.44641	0.16029	0.02587	6.19595
purM	BLi00701	1	0	0.01456	0	1.29473	0.11218	0.02114	5.30531	1.58343	0.1996	0.02378	8.39528	1.6615	0.2205	0.02747	8.02682
purN	BLi00702	1	0	0.02086	0	1.44758	0.16064	0.01807	8.89005	1.87414	0.2728	0.01869	14.595	2.03548	0.30867	0.0261	11.8263
purH	BLi00703	1	0	0.02471	0	1.17837	0.07128	0.03895	1.83026	1.5433	0.18845	0.03302	5.70749	1.76453	0.24663	0.0323	7.63654
purD	BLi00704	1	0	0.02036	0	1.08563	0.03568	0.03333	1.07066	1.40449	0.14752	0.02575	5.72919	1.70319	0.23126	0.02715	8.51662
tetR1	BLi00705	1	0	0.02788	0	0.71431	-0.14612	0.02907	-5.02675	0.76126	-0.11847	0.04057	-2.92014	1.19048	0.07572	0.0272	2.7838
yjiB	BLi00706	1	0	0.03222	0	1.61179	0.20731	0.03116	6.65293	1.97372	0.29529	0.04607	6.40931	2.20614	0.34363	0.05632	6.10139
yybP	BLi00708	1	0	0.03729	0	0.66703	-0.17585	0.03671	-4.78973	0.73826	-0.13179	0.04043	-3.25993	0.68808	-0.16236	0.03231	-5.0251
none	BLi00709	1	0	0.06835	0	0.8767	-0.05715	0.08345	-0.68485	0.91949	-0.03645	0.0806	-0.45223	1.81511	0.2589	0.09555	2.70964
none	BLi00710	1	0	0.07033	0	0.76706	-0.11517	0.06092	-1.89044	0.85064	-0.07026	0.07382	-0.95167	0.70948	-0.14906	0.06452	-2.31037
yerA	BLi00711	1	0	0.03493	0	0.2318	-0.63489	0.07629	-8.3225	0.42321	-0.37344	0.12419	-3.00698	0.46835	-0.32943	0.07036	-4.68228
yerB	BLi00712	1	0	0.01744	0	0.70264	-0.15326	0.03231	-4.7439	0.71758	-0.14413	0.02126	-6.77896	0.66653	-0.17618	0.02363	-7.45696
yerC	BLi00713	1	0	0.03209	0	0.80098	-0.09638	0.04182	-2.30468	0.7755	-0.11042	0.07915	-1.3951	0.68678	-0.16318	0.04873	-3.34871
pcrB	BLi00714	1	0	0.01842	0	0.85106	-0.07004	0.04581	-1.52878	0.68142	-0.16658	0.05432	-3.06666	0.6902	-0.16102	0.05342	-3.01412
pcrA	BLi00715	1	0	0.0116	0	1.09477	0.03932	0.01437	2.73631	1.13207	0.05387	0.02674	2.01484	1.27191	0.10446	0.01894	5.51579
ligA	BLi00716	1	0	0.01151	0	1.14307	0.05807	0.02996	1.93831	1.2547	0.09854	0.02993	3.29242	1.62172	0.20998	0.03325	6.31599
yerH	BLi00717	1	0	0.02623	0	1.20438	0.08076	0.03231	2.49947	1.32611	0.12258	0.03695	3.31756	1.40541	0.1478	0.02817	5.2463
none	BLi00718	1	0	0.01665	0	0.29282	-0.5334	0.03347	-15.9381	0.20617	-0.68577	0.05325	-12.8776	0.15986	-0.79626	0.05597	-14.2273
none	BLi00719	1	0	0.02242	0	0.25714	-0.58983	0.0271	-21.7672	0.23166	-0.63515	0.0317	-20.0373	0.16572	-0.78061	0.04258	-18.3311
none	BLi00720	1	0	0.04014	0	0.43526	-0.36125	0.03953	-9.13947	0.41299	-0.38406	0.03873	-9.91729	0.28961	-0.53818	0.03893	-13.8246
none	BLi00721	1	0	0.01279	0	0.94968	-0.02242	0.01275	-1.75867	0.79913	-0.09738	0.01222	-7.9701	0.53931	-0.26816	0.02955	-9.07579
none	BLi00722	1	0	0.00944	0	0.99106	-0.0039	0.01319	-0.29566	0.82619	-0.08292	0.01742	-4.76091	0.56083	-0.25117	0.03908	-6.42697
none	BLi00723	1	0	0.01579	0	0.97339	-0.01171	0.02116	-0.55359	0.76998	-0.11352	0.02486	-4.56605	0.6173	-0.2095	0.02695	-7.77389
none	BLi00724	1	0	0.02316	0	0.70061	-0.15452	0.04413	-3.50112	0.62824	-0.20187	0.04997	-4.04017	0.66317	-0.17837	0.0601	-2.96798
none	BLi00725	1	0	0.01715	0	0.71064	-0.14835	0.03315	-4.47475	0.62621	-0.20328	0.01909	-10.6494	0.47561	-0.32275	0.02751	-11.7302
nagB	BLi00726	1	0	0.02013	0	0.6719	-0.17269	0.02843	-6.07338	0.45961	-0.33761	0.0431	-7.83378	0.5357	-0.27108	0.0237	-11.4389
sapB	BLi00727	1	0	0.02595	0	0.98715	-0.00562	0.0368	-0.15267	1.48083	0.1705	0.0554	3.07777	1.30864	0.11682	0.0442	2.64272
opuE	BLi00728	1	0	0.0181	0	11.2023	1.04931	0.03694	28.4084	21.3683	1.32977	0.02664	49.9113	40.2787	1.60508	0.03803	42.2035
gatC	BLi00730	1	0	0.01517	0	0.77247	-0.11212	0.02523	-4.44357	0.48648	-0.31294	0.01855	-16.8669	0.36378	-0.43916	0.0225	-19.5215
gatA	BLi00731	1	0	0.0284	0	0.90945	-0.04122	0.06134	-0.67203	0.66413	-0.17775	0.09028	-1.96882	0.63963	-0.19407	0.10369	-1.87159
gatB	BLi00732	1	0	0.00967	0	1.01008	0.00436	0.01534	0.28396	1.20465	0.08086	0.02196	3.68222	1.14093	0.05726	0.02089	2.74143
none	BLi00733	1	0	0.03242	0	1.27843	0.10668	0.02812	3.79353	1.23153	0.09044	0.0295	3.06642	0.94357	-0.02522	0.03275	-0.77012
none	BLi00734	1	0	0.02473	0	1.3764	0.13875	0.03323	4.17516	1.14514	0.05886	0.04481	1.31346	0.99504	-0.00216	0.02606	-0.0828
ydhT	BLi00735	1	0	0.01555	0	1.04496	0.0191	0.02159	0.8847	0.93129	-0.03091	0.02496	-1.23834	1.03521	0.01503	0.03045	0.49357
yerO	BLi00736	1	0	0.02125	0	0.84982	-0.07067	0.01933	-3.65646	0.72185	-0.14156	0.0223	-6.34743	0.67025	-0.17376	0.02586	-6.71998
yerP	BLi00737	1	0	0.01647	0	1.27044	0.10396	0.02552	4.07296	2.18229	0.33891	0.01847	18.3539	3.96199	0.59791	0.02941	20.3296
none	BLi00738	1	0	0.02821	0	1.03443	0.0147	0.04248	0.34611	1.34617	0.1291	0.03991	3.23479	1.97569	0.29572	0.05233	5.65098
yjcK	BLi00739	1	0	0.01211	0	1.07603	0.03182	0.01608	1.97858	1.19437	0.07714	0.0158	4.8825	1.28639	0.10937	0.01995	5.48199
none	BLi00740	1	0	0.01609	0	1.00744	0.00322	0.02717	0.11843	1.13076	0.05337	0.03299	1.61754	1.14895	0.0603	0.03272	1.84281
yerQ	BLi00741	1	0	0.02781	0	1.19412	0.07705	0.04655	1.65529	1.34022	0.12718	0.05174	2.458	1.57574	0.19749	0.05254	3.75861
yefA	BLi00742	1	0	0.04133	0	1.3999	0.1461	0.05209	2.80458	1.70126	0.23077	0.05999	3.84665	2.28544	0.35897	0.08727	4.11343
none	BLi00743	1	0	0.01715	0	0.67952	-0.1678	0.02469	-6.79643	0.29843	-0.52516	0.05687	-9.23413	0.20998	-0.67782	0.05888	-11.5124
none	BLi00744	1	0	0.02034	0	1.11499	0.04727	0.03133	1.50859	0.87031	-0.06032	0.05605	-1.07634	0.56703	-0.24639	0.09534	-2.58429
none	BLi00745	1	0	0.01687	0	1.26192	0.10103	0.01635	6.18043	1.2211	0.08675	0.01861	4.66096	0.93601	-0.02872	0.03164	-0.90771
none	BLi00746	1	0	0.01147	0	1.0746	0.03125	0.02069	1.51036	0.83106	-0.08037	0.03732	-2.15347	0.45778	-0.33935	0.0775	-4.37884
none	BLi00747	1	0	0.02872	0	0.48761	-0.31192	0.03193	-9.76904	0.22436	-0.64906	0.04383	-14.8103	0.08165	-1.08803	0.04017	-27.0871
none	BLi00748	1	0	0.02539	0	0.82461	-0.08375	0.06215	-1.34756	1.05903	0.02491	0.06456	0.38583	0.90275	-0.04443	0.07294	-0.60918
none	BLi00749	1	0	0.01222	0	1.0749	0.03137	0.01777	1.76489	1.10433	0.0431	0.02863	1.50527	0.86695	-0.062	0.03894	-1.59219
none	BLi00750	1	0	0.01038	0	1.36065	0.13375	0.01359	9.84155	1.30626	0.11603	0.02284	5.0804	1.18948	0.07536	0.01128	6.67884
rapK	BLi00751	1	0	0.01147	0	0.82142	-0.08543	0.01976	-4.3231	0.74046	-0.1305	0.02241	-5.82264	0.67034	-0.1737	0.02369	-7.33106
none	BLi00752	1	0	0.0213	0	0.86772	-0.06162	0.02599	-2.37146	0.90224	-0.04468	0.02148	-2.08017	0.89342	-0.04894	0.02009	-2.43637
none	BLi00753	1	0	0.02249	0	0.91027	-0.04083	0.0212	-1.92569	0.99907	-0.0004	0.02329	-0.01729	0.96624	-0.01491	0.02237	-0.66675
yeeI	BLi00754	1	0	0.04404	0	1.01392	0.00601	0.03891	0.15436	0.92669	-0.03306	0.0432	-0.76534	0.92086	-0.0358	0.04206	-0.85123
none	BLi00755	1	0	0.02117	0	1.99652	0.30027	0.03132	9.58658	1.89885	0.27849	0.07804	3.56867	1.54205	0.1881	0.04452	4.22462
none	BLi00756	1	0	0.03095	0	1.85001	0.26717	0.02803	9.53174	1.97516	0.2956	0.06847	4.31701	1.66076	0.22031	0.03366	6.54518
yfmT	BLi00757	1	0	0.02081	0	0.7559	-0.12154	0.03654	-3.32609	0.71441	-0.14605	0.06673	-2.18878	0.51608	-0.28728	0.13122	-2.18927
yfmS	BLi00758	1	0	0.02598	0	0.86489	-0.06304	0.03968	-1.58866	1.03739	0.01594	0.03117	0.51139	0.93242	-0.03039	0.02693	-1.12835
none	BLi00759	1	0	0.01722	0	1.14596	0.05917	0.02027	2.91899	1.12695	0.0519	0.02446	2.12163	0.89521	-0.04807	0.02702	-1.77924
yfmR	BLi00760	1	0	0.01793	0	1.01268	0.00547	0.01697	0.32243	1.09477	0.03932	0.01564	2.51399	1.26005	0.10039	0.01983	5.06332
none	BLi00761	1	0	0.02454	0	1.28916	0.11031	0.02563	4.30413	1.38207	0.14053	0.02227	6.31146	1.46883	0.16697	0.02231	7.48416
yciA	BLi00762	1	0	0.01667	0	0.90826	-0.04179	0.01571	-2.66058	0.80062	-0.09657	0.02113	-4.57058	0.69426	-0.15848	0.03224	-4.91563
none	BLi00763	1	0	0.0117	0	0.906	-0.04287	0.02139	-2.00412	0.86708	-0.06194	0.02371	-2.61306	0.88354	-0.05377	0.02499	-2.1518
none	BLi00764	1	0	0.03843	0	0.85922	-0.06589	0.05361	-1.22921	0.98665	-0.00584	0.04262	-0.137	0.9695	-0.01345	0.04532	-0.29681
yciC	BLi00765	1	0	0.01959	0	1.03223	0.01378	0.05238	0.263	0.93879	-0.02743	0.02576	-1.06478	1.13752	0.05596	0.03641	1.53711
bioW	BLi00766	1	0	0.03661	0	0.89433	-0.0485	0.03317	-1.46211	0.73067	-0.13628	0.03404	-4.00308	0.57282	-0.24198	0.03477	-6.96033
bioA	BLi00767	1	0	0.02325	0	0.83494	-0.07834	0.03186	-2.45909	0.76355	-0.11716	0.02087	-5.61267	0.69932	-0.15533	0.02617	-5.9348
bioF	BLi00768	1	0	0.01879	0	0.85532	-0.06787	0.02719	-2.49626	1.02456	0.01054	0.02567	0.41045	0.97414	-0.01138	0.02929	-0.38854
bioD	BLi00769	1	0	0.05014	0	0.86596	-0.0625	0.05613	-1.11363	0.97379	-0.01153	0.0548	-0.21044	0.9669	-0.01462	0.04939	-0.29601
bioB	BLi00770	1	0	0.02407	0	1.14862	0.06018	0.02222	2.70837	1.14044	0.05707	0.02185	2.61164	1.31338	0.11839	0.02301	5.14464
bioI	BLi00771	1	0	0.0286	0	1.10183	0.04212	0.03851	1.0937	1.29818	0.11334	0.03038	3.73112	1.46827	0.16681	0.03215	5.1889
none	BLi00772	1	0	0.02257	0	0.67207	-0.17258	0.02436	-7.08544	0.65444	-0.18413	0.0365	-5.04443	0.71723	-0.14434	0.02868	-5.03323
yfmP	BLi00773	1	0	0.01555	0	1.73423	0.23911	0.04157	5.75208	2.66776	0.42615	0.06957	6.12509	3.05328	0.48477	0.08806	5.50471
yfmO	BLi00774	1	0	0.01559	0	1.13232	0.05397	0.03129	1.72464	1.80825	0.25726	0.03053	8.42615	2.36054	0.37301	0.02947	12.6552
yfmM	BLi00775	1	0	0.00695	0	0.70905	-0.14932	0.05815	-2.56813	0.72402	-0.14025	0.08367	-1.67617	0.59289	-0.22702	0.08314	-2.7305
yfmL	BLi00776	1	0	0.0175	0	0.63599	-0.19655	0.05741	-3.42367	0.60178	-0.22056	0.07899	-2.7921	0.67256	-0.17227	0.04736	-3.63768
yfmJ	BLi00777	1	0	0.01506	0	0.91821	-0.03706	0.01403	-2.64113	1.03486	0.01488	0.01652	0.90113	1.3436	0.12827	0.02902	4.4195
yfmB	BLi00778	1	0	0.02628	0	0.74753	-0.12637	0.02279	-5.54525	1.07595	0.03179	0.02619	1.21386	1.78586	0.25185	0.0236	10.6729
yflT	BLi00779	1	0	0.04247	0	15.1654	1.18085	0.05076	23.2645	36.954	1.56766	0.16591	9.44902	136.803	2.1361	0.11516	18.5486
yflS	BLi00780	1	0	0.03349	0	0.96144	-0.01708	0.02903	-0.58818	1.04568	0.0194	0.03091	0.62774	1.40795	0.14859	0.03571	4.16099
none	BLi00781	1	0	0.0091	0	0.80324	-0.09516	0.00845	-11.2626	0.87115	-0.05991	0.01022	-5.86164	0.95329	-0.02078	0.01209	-1.71889
none	BLi00782	1	0	0.01823	0	0.79876	-0.09759	0.02953	-3.30484	1.13431	0.05473	0.02446	2.23757	1.67395	0.22374	0.02141	10.4498
yflN	BLi00783	1	0	0.01466	0	0.74659	-0.12692	0.01699	-7.47101	0.60335	-0.21943	0.03481	-6.30457	0.52058	-0.28351	0.04412	-6.42519
none	BLi00784	1	0	0.01323	0	0.96299	-0.01638	0.01767	-0.92655	1.01124	0.00485	0.01298	0.37389	1.13213	0.0539	0.01498	3.59838
yflM	BLi00785	1	0	0.02177	0	0.61299	-0.21255	0.0429	-4.95501	0.48767	-0.31188	0.08623	-3.61678	0.48198	-0.31697	0.10101	-3.13795
yvaZ	BLi00786	1	0	0.01474	0	0.75219	-0.12367	0.0161	-7.67912	0.65632	-0.18288	0.02322	-7.87553	0.64412	-0.19103	0.02262	-8.44614
yvbA	BLi00787	1	0	0.03301	0	0.79854	-0.0977	0.02928	-3.33734	0.71279	-0.14704	0.02876	-5.11257	0.7105	-0.14844	0.04183	-3.54865
yflL	BLi00788	1	0	0.02127	0	0.78794	-0.10351	0.02597	-3.98561	0.9311	-0.031	0.02467	-1.25664	1.20151	0.07973	0.03758	2.12164
yflK	BLi00789	1	0	0.01821	0	0.6824	-0.16596	0.02154	-7.70629	0.55126	-0.25865	0.02182	-11.8525	0.44204	-0.35454	0.05975	-5.93395
yflJ	BLi00790	1	0	0.02162	0	0.91796	-0.03717	0.02226	-1.6703	0.99423	-0.00251	0.02156	-0.11651	1.21692	0.08526	0.02817	3.02661
yflI	BLi00791	1	0	0.01634	0	0.95724	-0.01898	0.02288	-0.82961	0.94078	-0.02651	0.01595	-1.66264	1.15546	0.06276	0.02316	2.71
yflG	BLi00792	1	0	0.02119	0	0.87608	-0.05746	0.02715	-2.11653	0.74314	-0.12893	0.03861	-3.33897	1.12106	0.04963	0.02694	1.84255
yflE	BLi00793	1	0	0.02365	0	0.90886	-0.0415	0.02825	-1.46924	0.95886	-0.01824	0.02485	-0.73423	0.90784	-0.04199	0.02413	-1.73994
yflB	BLi00794	1	0	0.01833	0	0.67027	-0.17375	0.02633	-6.59854	0.43179	-0.36472	0.03524	-10.3491	0.3602	-0.44345	0.03829	-11.5822
yflA	BLi00795	1	0	0.02788	0	0.8667	-0.06213	0.02833	-2.19334	1.08096	0.03381	0.02979	1.13501	1.51608	0.18072	0.04336	4.16782
treP	BLi00796	1	0	0.04392	0	0.88452	-0.05329	0.04712	-1.13113	1.14887	0.06027	0.04443	1.35649	1.33669	0.12603	0.03806	3.31182
treA	BLi00797	1	0	0.05668	0	0.79856	-0.09769	0.05134	-1.90269	1.02443	0.01048	0.04945	0.21197	1.08154	0.03404	0.05296	0.64279
treR	BLi00798	1	0	0.02158	0	0.60079	-0.22128	0.03073	-7.2012	0.60967	-0.21491	0.03338	-6.43848	0.49202	-0.30802	0.02463	-12.5047
none	BLi00799	1	0	0.0271	0	0.94813	-0.02313	0.0268	-0.863	0.91765	-0.03732	0.02685	-1.38993	0.93465	-0.02935	0.02734	-1.07369
none	BLi00800	1	0	0.0441	0	0.9229	-0.03485	0.05019	-0.69433	1.02551	0.01094	0.05125	0.21343	1.17293	0.06927	0.03939	1.75878
none	BLi00801	1	0	0.02895	0	0.87522	-0.05788	0.0305	-1.89779	0.96144	-0.01708	0.03918	-0.43589	0.83931	-0.07608	0.07485	-1.01647
none	BLi00802	1	0	0.0174	0	1.07131	0.02992	0.03709	0.80649	1.06702	0.02817	0.02719	1.03614	1.1455	0.05899	0.02602	2.26718
none	BLi00803	1	0	0.02898	0	0.95505	-0.01997	0.036	-0.55491	0.85414	-0.06847	0.02771	-2.47133	0.88665	-0.05225	0.04069	-1.28388
ytcB	BLi00804	1	0	0.02395	0	0.82406	-0.08404	0.02321	-3.6208	0.84368	-0.07382	0.03768	-1.95892	1.07667	0.03208	0.04082	0.78599
none	BLi00805	1	0	0.02582	0	0.89485	-0.04825	0.02844	-1.69663	0.9557	-0.01968	0.07532	-0.26129	1.0476	0.0202	0.06334	0.31885
none	BLi00806	1	0	0.02866	0	0.77744	-0.10933	0.02871	-3.80856	0.83885	-0.07632	0.04773	-1.59896	0.95886	-0.01825	0.05809	-0.31411
none	BLi00807	1	0	0.01553	0	0.82937	-0.08125	0.01728	-4.70235	0.74333	-0.12882	0.02442	-5.27434	0.69701	-0.15676	0.01838	-8.52761
spsC	BLi00808	1	0	0.03513	0	0.76224	-0.11791	0.04678	-2.52022	0.97675	-0.01022	0.04535	-0.22526	1.0008	0.00035	0.04375	0.00794
yrbE	BLi00809	1	0	0.03571	0	0.74796	-0.12612	0.04182	-3.01593	0.85344	-0.06883	0.03585	-1.92002	0.75809	-0.12028	0.04218	-2.85149
ytcA	BLi00810	1	0	0.02771	0	0.83396	-0.07885	0.02717	-2.90191	0.82661	-0.0827	0.02438	-3.3926	0.78014	-0.10783	0.02867	-3.76094
none	BLi00811	1	0	0.0295	0	1.02859	0.01224	0.02844	0.43044	0.97389	-0.01149	0.02818	-0.40784	0.99333	-0.00291	0.03415	-0.08513
ydeP	BLi00812	1	0	0.03275	0	0.78372	-0.10584	0.02953	-3.58443	0.75496	-0.12207	0.05377	-2.27039	1.62124	0.20985	0.0602	3.4858
yfkO	BLi00813	1	0	0.02522	0	1.03017	0.01291	0.0241	0.53577	1.00654	0.00283	0.0347	0.08162	1.23475	0.09158	0.03046	3.00652
yfkN	BLi00814	1	0	0.02163	0	1.12292	0.05035	0.02266	2.22148	1.20305	0.08029	0.01876	4.27871	1.13867	0.0564	0.01911	2.95186
yfkM	BLi00815	1	0	0.01049	0	11.2507	1.05118	0.23327	4.50631	7.57234	0.87923	0.12123	7.25281	26.6303	1.42538	0.20819	6.84642
yfkK	BLi00816	1	0	0.01759	0	0.88609	-0.05252	0.02276	-2.30806	0.77637	-0.10993	0.0338	-3.25238	0.70629	-0.15102	0.02878	-5.24696
none	BLi00817	1	0	0.03474	0	0.7377	-0.13212	0.04629	-2.85425	0.72331	-0.14068	0.05669	-2.48173	0.68074	-0.16702	0.05432	-3.0746
yfkJ	BLi00818	1	0	0.00829	0	0.97457	-0.01119	0.02364	-0.47318	1.01893	0.00815	0.02578	0.31606	1.26044	0.10052	0.02761	3.64032
yfkI	BLi00819	1	0	0.01026	0	1.02774	0.01188	0.00909	1.30754	1.12672	0.05182	0.01483	3.49438	1.3349	0.12545	0.01868	6.71588
yfkH	BLi00820	1	0	0.01444	0	1.03413	0.01458	0.01885	0.77348	1.19558	0.07758	0.01547	5.01619	1.28213	0.10793	0.02672	4.03975
yfkF	BLi00821	1	0	0.02615	0	0.71764	-0.14409	0.02913	-4.94668	0.66341	-0.17822	0.02497	-7.13812	0.59496	-0.22551	0.0424	-5.31879
none	BLi00822	1	0	0.04194	0	0.81411	-0.08931	0.03667	-2.43559	0.77618	-0.11004	0.03663	-3.00433	0.63663	-0.19612	0.03637	-5.39296
yfkE	BLi00823	1	0	0.03464	0	1.08457	0.03526	0.04162	0.84717	1.12808	0.05234	0.05175	1.01151	1.78897	0.2526	0.03933	6.42279
yfkD	BLi00824	1	0	0.02974	0	1.28723	0.10966	0.02626	4.17653	1.51171	0.17947	0.02589	6.93143	1.96368	0.29307	0.02659	11.0239
none	BLi00825	1	0	0.01285	0	1.38127	0.14028	0.0152	9.22902	1.33263	0.12471	0.02043	6.10269	1.23354	0.09115	0.01863	4.89348
yfjT	BLi00826	1	0	0.05341	0	0.81567	-0.08848	0.07723	-1.14571	0.98893	-0.00484	0.04626	-0.10456	0.92617	-0.03331	0.04794	-0.69481
yfjS	BLi00827	1	0	0.01205	0	1.25029	0.09701	0.01092	8.8865	1.02448	0.0105	0.01688	0.62217	1.05318	0.0225	0.01464	1.53731
gldA	BLi00828	1	0	0.02432	0	0.71766	-0.14408	0.02451	-5.87798	0.64821	-0.18828	0.02615	-7.20127	0.88583	-0.05265	0.02405	-2.18915
none	BLi00829	1	0	0.01885	0	0.59137	-0.22814	0.04373	-5.2169	0.6922	-0.15977	0.04188	-3.81537	0.53954	-0.26798	0.04166	-6.43235
yfjQ	BLi00830	1	0	0.03156	0	1.11865	0.04869	0.0298	1.63381	1.35231	0.13108	0.03207	4.08743	1.13925	0.05662	0.04018	1.409
yfjP	BLi00831	1	0	0.02309	0	0.90617	-0.04279	0.04672	-0.91586	1.02323	0.00997	0.03877	0.25722	1.04822	0.02045	0.04012	0.50979
yfjO	BLi00832	1	0	0.01131	0	1.05965	0.02516	0.01715	1.46695	1.11205	0.04612	0.02691	1.71395	1.30112	0.11432	0.02305	4.95985
yfjM	BLi00833	1	0	0.03776	0	1.14541	0.05896	0.03275	1.80039	1.06117	0.02578	0.03313	0.77822	0.94578	-0.02421	0.03845	-0.62975
none	BLi00835	1	0	0.02318	0	0.62054	-0.20723	0.02067	-10.0244	0.52951	-0.27613	0.02198	-12.5651	0.48684	-0.31262	0.02743	-11.3966
none	BLi00836	1	0	0.02217	0	0.69595	-0.15742	0.03024	-5.20549	0.68564	-0.16391	0.04405	-3.72132	0.51773	-0.2859	0.05402	-5.29239
none	BLi00837	1	0	0.02624	0	1.06694	0.02814	0.02393	1.17579	1.07725	0.03232	0.03033	1.06557	0.88914	-0.05103	0.02542	-2.0076
yvkB	BLi00838	1	0	0.01549	0	0.71014	-0.14865	0.03865	-3.84649	0.54508	-0.26354	0.02366	-11.1362	0.38983	-0.40912	0.03923	-10.4293
ydhE	BLi00839	1	0	0.01752	0	0.78861	-0.10314	0.03628	-2.84261	0.68341	-0.16532	0.0355	-4.65644	0.59993	-0.2219	0.03673	-6.04123
yckD	BLi00840	1	0	0.0434	0	0.97127	-0.01266	0.03798	-0.33333	1.03884	0.01655	0.04043	0.40938	1.00609	0.00264	0.04363	0.06047
yceI	BLi00841	1	0	0.04091	0	0.72469	-0.13985	0.04147	-3.37195	0.69619	-0.15727	0.06211	-2.53217	0.56666	-0.24668	0.08528	-2.89269
sacX	BLi00842	1	0	0.0178	0	1.11063	0.04557	0.05496	0.82916	1.1039	0.04293	0.07899	0.5435	1.49666	0.17512	0.0571	3.0672
sacY	BLi00843	1	0	0.03749	0	1.47145	0.16775	0.03248	5.16401	1.57097	0.19617	0.04239	4.62807	2.00205	0.30147	0.03475	8.67469
ybcF	BLi00844	1	0	0.03046	0	1.58297	0.19947	0.02689	7.4182	2.9095	0.46382	0.02792	16.6111	6.41469	0.80718	0.03048	26.4826
ybcD	BLi00845	1	0	0.01033	0	1.6408	0.21505	0.02263	9.50436	3.24603	0.51135	0.02641	19.359	6.88751	0.83806	0.02161	38.7891
ndhF	BLi00846	1	0	0.02861	0	2.26854	0.35575	0.0272	13.0788	4.5583	0.6588	0.03226	20.4248	7.38135	0.86814	0.04114	21.1031
ybcI	BLi00847	1	0	0.01952	0	1.08742	0.0364	0.01696	2.14634	1.16827	0.06754	0.02373	2.84624	1.19766	0.07834	0.02513	3.11708
none	BLi00848	1	0	0.02749	0	1.03156	0.01349	0.03063	0.4406	0.86791	-0.06153	0.0616	-0.99888	1.20337	0.0804	0.03956	2.03253
acoA	BLi00849	1	0	0.0269	0	0.94236	-0.02578	0.04387	-0.58767	1.14749	0.05975	0.03806	1.56977	1.01641	0.00707	0.05013	0.14099
acoB	BLi00850	1	0	0.03837	0	1.0107	0.00462	0.03356	0.1377	1.07691	0.03218	0.03375	0.95352	1.55577	0.19194	0.03856	4.97807
acoC	BLi00851	1	0	0.038	0	0.88213	-0.05447	0.03304	-1.6485	0.8669	-0.06203	0.03423	-1.812	1.01849	0.00796	0.03871	0.20555
acoL	BLi00852	1	0	0.02773	0	1.02135	0.00917	0.04229	0.21691	1.10624	0.04385	0.0301	1.45697	1.52339	0.18281	0.02523	7.24587
acoR	BLi00853	1	0	0.02022	0	0.56093	-0.25109	0.03063	-8.19806	0.48236	-0.31663	0.02785	-11.3706	0.51856	-0.2852	0.02103	-13.5601
yfjF	BLi00854	1	0	0.03636	0	0.79263	-0.10093	0.04066	-2.48235	0.92157	-0.03547	0.03869	-0.91695	1.09656	0.04003	0.06179	0.6479
malA	BLi00855	1	0	0.01487	0	0.80919	-0.09195	0.03484	-2.63891	0.85342	-0.06883	0.02027	-3.39535	0.78309	-0.10619	0.01783	-5.95674
yfiA	BLi00856	1	0	0.02602	0	1.23789	0.09268	0.02486	3.72874	1.13616	0.05544	0.03421	1.62075	1.3316	0.12437	0.0234	5.31573
malP	BLi00857	1	0	0.02501	0	1.2745	0.10534	0.02543	4.14197	1.46748	0.16657	0.02736	6.0891	1.81239	0.25825	0.0304	8.4951
none	BLi00858	1	0	0.02286	0	1.47335	0.1683	0.02599	6.47538	1.95155	0.29038	0.03935	7.3794	2.60747	0.41622	0.04835	8.60847
none	BLi00859	1	0	0.01973	0	2.24372	0.35097	0.04112	8.53476	2.95332	0.47031	0.0446	10.5454	3.16862	0.50087	0.03721	13.4596
yodB	BLi00860	1	0	0.02063	0	1.52708	0.18386	0.07607	2.41697	1.61249	0.2075	0.1458	1.42316	2.06539	0.315	0.1586	1.98616
yfiD	BLi00861	1	0	0.02434	0	0.72059	-0.14231	0.0355	-4.00879	1.00813	0.00352	0.04132	0.08516	1.32352	0.12173	0.04538	2.68226
yfiE	BLi00862	1	0	0.01664	0	0.94864	-0.0229	0.01986	-1.15281	1.15184	0.06139	0.01929	3.18293	1.68461	0.2265	0.0201	11.2689
none	BLi00863	1	0	0.03334	0	0.91431	-0.03891	0.0333	-1.16835	0.91568	-0.03826	0.03041	-1.258	0.81268	-0.09008	0.03721	-2.42082
xynB	BLi00864	1	0	0.01538	0	0.9688	-0.01376	0.01876	-0.73363	0.96816	-0.01405	0.0245	-0.57349	0.95694	-0.01911	0.02509	-0.76187
yfiF	BLi00865	1	0	0.03126	0	0.72314	-0.14078	0.0458	-3.07351	0.70083	-0.15438	0.05414	-2.85149	0.66354	-0.17814	0.05025	-3.54505
none	BLi00866	1	0	0.02049	0	0.95117	-0.02174	0.01804	-1.20539	0.97497	-0.01101	0.01932	-0.56973	0.94505	-0.02455	0.02345	-1.04666
ydeQ	BLi00867	1	0	0.01389	0	0.72361	-0.1405	0.01642	-8.55434	0.60067	-0.22136	0.01706	-12.9793	0.61698	-0.20973	0.01248	-16.8023
yjhB	BLi00868	1	0	0.0109	0	0.95634	-0.01939	0.02043	-0.94901	0.93481	-0.02928	0.01546	-1.89322	0.94555	-0.02431	0.02725	-0.89217
yfiT	BLi00869	1	0	0.01893	0	1.03733	0.01592	0.0216	0.73677	1.00721	0.00312	0.01713	0.18201	1.06764	0.02843	0.01726	1.64686
none	BLi00870	1	0	0.05526	0	0.99932	-0.0003	0.0483	-0.00612	0.90688	-0.04245	0.04787	-0.88679	1.12346	0.05056	0.04794	1.05463
yfiX	BLi00871	1	0	0.03076	0	0.9748	-0.01109	0.06376	-0.17388	1.1639	0.06591	0.04926	1.33798	1.38913	0.14274	0.04638	3.07779
yfhB	BLi00872	1	0	0.01628	0	0.77547	-0.11044	0.0193	-5.72162	0.77249	-0.11211	0.02336	-4.7995	0.77935	-0.10827	0.0189	-5.72972
none	BLi00873	1	0	0.01939	0	0.83017	-0.08084	0.01725	-4.68576	0.74793	-0.12614	0.02237	-5.63872	0.76841	-0.11441	0.01715	-6.67175
yfhD	BLi00874	1	0	0.01921	0	0.67598	-0.17007	0.02049	-8.30041	0.66119	-0.17967	0.03021	-5.94831	0.71216	-0.14742	0.02905	-5.07425
none	BLi00875	1	0	0.01609	0	0.63322	-0.19845	0.01841	-10.7789	0.55218	-0.25792	0.01485	-17.3677	0.57033	-0.24388	0.02678	-9.10725
yfhF	BLi00876	1	0	0.00964	0	0.76244	-0.11779	0.01521	-7.74194	0.84228	-0.07454	0.02286	-3.26095	1.09939	0.04115	0.01575	2.61326
recX	BLi00877	1	0	0.01792	0	1.06879	0.02889	0.01668	1.73201	1.2318	0.09054	0.01679	5.39168	1.51723	0.18105	0.01555	11.6405
yfhH	BLi00878	1	0	0.01748	0	1.12218	0.05006	0.01883	2.65895	1.29135	0.11104	0.01708	6.50225	1.45292	0.16224	0.02271	7.14535
sspK	BLi00879	1	0	0.02568	0	0.85433	-0.06838	0.02557	-2.67391	0.83675	-0.0774	0.03323	-2.32923	0.88567	-0.05273	0.03329	-1.58374
yfhJ	BLi00880	1	0	0.02189	0	1.19452	0.07719	0.02172	3.55348	1.34584	0.12899	0.0238	5.41919	2.29691	0.36114	0.03349	10.7826
csbB	BLi00881	1	0	0.01495	0	0.7987	-0.09762	0.03503	-2.78665	0.63054	-0.20028	0.0425	-4.71309	0.65499	-0.18377	0.02702	-6.80012
none	BLi00882	1	0	0.01896	0	0.89777	-0.04683	0.01937	-2.41795	0.80418	-0.09465	0.01934	-4.89437	0.7324	-0.13525	0.02317	-5.83761
yfhO	BLi00883	1	0	0.01778	0	1.16576	0.06661	0.03439	1.9369	1.16962	0.06805	0.04423	1.53846	1.01346	0.00581	0.03227	0.17991
yfhP	BLi00884	1	0	0.01332	0	1.01695	0.0073	0.0166	0.43972	1.0171	0.00736	0.02412	0.30526	1.23961	0.09329	0.02529	3.68874
yfhQ	BLi00885	1	0	0.01486	0	0.70864	-0.14957	0.01423	-10.5146	0.62351	-0.20515	0.01988	-10.3189	0.70954	-0.14902	0.03645	-4.08799
yfhS	BLi00886	1	0	0.04007	0	0.96108	-0.01724	0.03533	-0.48806	0.89145	-0.0499	0.03497	-1.42706	1.01409	0.00608	0.04065	0.14953
fabL	BLi00887	1	0	0.01863	0	0.93839	-0.02762	0.02232	-1.23721	0.9863	-0.00599	0.02718	-0.22051	0.82029	-0.08603	0.058	-1.48336
none	BLi00888	1	0	0.04241	0	0.72057	-0.14232	0.03757	-3.78801	0.70073	-0.15445	0.03941	-3.91898	0.72718	-0.13836	0.03679	-3.76036
ygaB	BLi00889	1	0	0.03713	0	0.73549	-0.13343	0.03485	-3.82885	0.53013	-0.27562	0.03652	-7.54798	0.47748	-0.32104	0.03376	-9.50932
ygaC	BLi00890	1	0	0.01332	0	0.85766	-0.06668	0.01604	-4.15691	0.86397	-0.0635	0.0271	-2.34359	1.38625	0.14184	0.02428	5.84077
ygaD	BLi00891	1	0	0.01865	0	0.92658	-0.03311	0.03672	-0.90193	0.95266	-0.02106	0.03648	-0.57742	0.99759	-0.00105	0.02982	-0.03513
none	BLi00892	1	0	0.02152	0	0.57504	-0.2403	0.07439	-3.23044	0.68195	-0.16625	0.03738	-4.44693	0.6666	-0.17613	0.04015	-4.38709
none	BLi00893	1	0	0.03488	0	0.92449	-0.0341	0.03058	-1.11491	1.28628	0.10933	0.04568	2.39357	0.88541	-0.05286	0.03495	-1.51216
none	BLi00894	1	0	0.02621	0	1.01837	0.00791	0.02731	0.28959	0.92873	-0.03211	0.02895	-1.10915	1.03247	0.01388	0.02328	0.59608
none	BLi00895	1	0	0.03569	0	0.84973	-0.07072	0.03222	-2.19493	0.9164	-0.03792	0.03923	-0.96657	0.91293	-0.03956	0.03098	-1.27713
none	BLi00896	1	0	0.0304	0	0.82011	-0.08613	0.03261	-2.64086	0.91041	-0.04076	0.0283	-1.44041	0.91111	-0.04043	0.03026	-1.3361
ygaE	BLi00897	1	0	0.01228	0	1.31673	0.1195	0.01549	7.71386	1.6055	0.20561	0.01589	12.9426	1.70304	0.23122	0.01595	14.4998
gsaB	BLi00898	1	0	0.0185	0	1.7707	0.24815	0.03149	7.87991	2.12376	0.3271	0.0433	7.55398	1.75719	0.24482	0.06303	3.88423
ygaF	BLi00899	1	0	0.04736	0	1.0701	0.02942	0.04101	0.71741	0.86469	-0.06314	0.04741	-1.33178	0.98448	-0.00679	0.04509	-0.15066
perR	BLi00900	1	0	0.02258	0	0.83588	-0.07786	0.01959	-3.97511	0.87176	-0.0596	0.02092	-2.84972	0.96917	-0.0136	0.03359	-0.40486
ygzB	BLi00901	1	0	0.01778	0	0.65583	-0.18321	0.02466	-7.42849	0.76222	-0.11792	0.01855	-6.35658	0.86673	-0.06212	0.01576	-3.94095
ygxA	BLi00902	1	0	0.01154	0	0.68616	-0.16357	0.02131	-7.67527	0.55044	-0.25929	0.03519	-7.36805	0.45545	-0.34156	0.03472	-9.83766
none	BLi00922	1	0	0.01376	0	0.73398	-0.13431	0.01977	-6.79284	0.63568	-0.19676	0.01938	-10.1555	0.60321	-0.21953	0.02498	-8.78694
none	BLi00923	1	0	0.0465	0	0.58352	-0.23395	0.0497	-4.7068	0.51133	-0.2913	0.0456	-6.38792	0.51367	-0.28931	0.06516	-4.43984
none	BLi00924	1	0	0.04492	0	0.25511	-0.59328	0.03893	-15.2412	0.32288	-0.49096	0.04545	-10.8032	0.26215	-0.58145	0.08299	-7.00661
none	BLi00925	1	0	0.08488	0	0.40605	-0.39142	0.18886	-2.07252	0.55889	-0.25267	0.11208	-2.25434	0.55889	-0.25267	0.1232	-2.05089
none	BLi00930	1	0	0.03691	0	0.94516	-0.0245	0.03198	-0.76596	0.86474	-0.06311	0.03519	-1.79368	0.87721	-0.0569	0.0504	-1.12892
none	BLi00932	1	0	0.02337	0	1.00665	0.00288	0.02735	0.10528	0.8601	-0.06545	0.02826	-2.31571	0.76845	-0.11438	0.0239	-4.78598
none	BLi00933	1	0	0.01634	0	0.83011	-0.08086	0.02575	-3.14076	0.75567	-0.12167	0.03863	-3.14952	0.83512	-0.07825	0.04656	-1.6805
none	BLi00934	1	0	0.03028	0	0.74913	-0.12544	0.05275	-2.37818	0.50315	-0.2983	0.05803	-5.14076	0.41643	-0.38046	0.05225	-7.28201
yxiD	BLi00935	1	0	0.02672	0	0.63779	-0.19532	0.03533	-5.52814	0.41727	-0.37959	0.03651	-10.3971	0.33145	-0.47959	0.0418	-11.4726
rapE	BLi00936	1	0	0.01311	0	0.70908	-0.14931	0.03084	-4.84112	0.50293	-0.2985	0.08484	-3.51853	0.5019	-0.29938	0.18738	-1.59772
none	BLi00937	1	0	0.03248	0	0.81386	-0.08945	0.03428	-2.60907	0.96597	-0.01504	0.05416	-0.27765	0.82461	-0.08375	0.04286	-1.95395
aroD	BLi00939	1	0	0.02104	0	0.78104	-0.10733	0.03818	-2.81075	0.58331	-0.2341	0.05524	-4.23775	0.33925	-0.46948	0.09141	-5.13603
thiC	BLi00940	1	0	0.03769	0	1.03868	0.01648	0.05148	0.32014	0.99526	-0.00206	0.05395	-0.03826	1.13432	0.05473	0.04384	1.24843
ssuB	BLi00941	1	0	0.00936	0	0.8544	-0.06834	0.01466	-4.66172	0.7453	-0.12767	0.02454	-5.20273	0.54843	-0.26088	0.04973	-5.24631
ssuA	BLi00942	1	0	0.00867	0	1.04209	0.0179	0.01658	1.08012	1.06005	0.02532	0.01879	1.34797	0.86963	-0.06067	0.02643	-2.29508
ssuC	BLi00943	1	0	0.01429	0	0.94239	-0.02577	0.01543	-1.66977	1.01007	0.00435	0.01559	0.27911	0.97097	-0.01279	0.01528	-0.83739
ssuD	BLi00944	1	0	0.01876	0	1.06768	0.02844	0.02747	1.03532	1.17401	0.06967	0.02659	2.62024	1.10613	0.04381	0.02474	1.77059
ygaO	BLi00945	1	0	0.03457	0	0.80226	-0.09568	0.03228	-2.96436	0.81315	-0.08983	0.02999	-2.99572	1.1973	0.0782	0.03959	1.97504
yazB	BLi00946	1	0	0.02196	0	0.62414	-0.20472	0.02167	-9.44889	0.65128	-0.18623	0.03576	-5.2072	1.02953	0.01264	0.02687	0.4705
none	BLi00947	1	0	0.04227	0	0.62565	-0.20367	0.04095	-4.97366	0.71039	-0.1485	0.0578	-2.56906	0.96394	-0.01595	0.05664	-0.28159
none	BLi00948	1	0	0.03388	0	0.84546	-0.07291	0.03839	-1.89934	1.07352	0.03081	0.02954	1.04305	1.20127	0.07964	0.03391	2.34873
none	BLi00949	1	0	0.01206	0	0.96844	-0.01393	0.0167	-0.83406	1.20849	0.08224	0.01373	5.99018	1.26157	0.10091	0.01233	8.18355
none	BLi00950	1	0	0.01293	0	0.94162	-0.02613	0.02968	-0.88016	0.95336	-0.02074	0.03676	-0.5643	0.967	-0.01457	0.03278	-0.44452
none	BLi00951	1	0	0.01358	0	1.25114	0.09731	0.01841	5.28565	1.06281	0.02645	0.0238	1.11165	1.13603	0.05539	0.01557	3.55731
rpsN	BLi00952	1	0	0.03134	0	1.01589	0.00684	0.04848	0.14117	1.09981	0.04132	0.02993	1.38034	0.96777	-0.01423	0.02795	-0.5091
yhzB	BLi00954	1	0	0.01462	0	0.82503	-0.08353	0.03443	-2.42582	0.7847	-0.10529	0.0344	-3.06096	1.06807	0.0286	0.03965	0.72138
yhbA	BLi00955	1	0	0.02647	0	1.42665	0.15432	0.02447	6.30614	1.2127	0.08375	0.03167	2.64435	1.19349	0.07682	0.04163	1.84527
yhbB	BLi00956	1	0	0.01412	0	1.4296	0.15521	0.01313	11.8235	1.37269	0.13757	0.01794	7.66657	1.44239	0.15908	0.02257	7.0483
cspR	BLi00957	1	0	0.05	0	0.84725	-0.07199	0.04387	-1.64093	0.69287	-0.15935	0.04372	-3.64488	0.68331	-0.16538	0.04335	-3.81516
yhbD	BLi00958	1	0	0.01554	0	0.82935	-0.08126	0.01802	-4.50841	0.91757	-0.03736	0.01456	-2.56633	0.93192	-0.03062	0.01537	-1.99209
yhbE	BLi00959	1	0	0.02103	0	1.04445	0.01889	0.03465	0.54505	1.09499	0.03941	0.02682	1.46944	1.11981	0.04914	0.01903	2.58227
yhbF	BLi00960	1	0	0.02583	0	1.04976	0.02109	0.02285	0.92289	1.02185	0.00939	0.02288	0.41017	1.04556	0.01935	0.02271	0.85186
none	BLi00961	1	0	0.0152	0	0.57566	-0.23983	0.03359	-7.14072	0.48333	-0.31576	0.02298	-13.7417	0.32526	-0.48777	0.05118	-9.53062
prkA	BLi00962	1	0	0.01881	0	0.88286	-0.05411	0.02129	-2.5409	0.79189	-0.10134	0.02082	-4.86659	0.79564	-0.09928	0.0178	-5.57818
yhbH	BLi00963	1	0	0.01523	0	0.974	-0.01144	0.0194	-0.58985	0.85884	-0.06609	0.0188	-3.51463	0.8452	-0.07304	0.01955	-3.73683
yhbJ	BLi00964	1	0	0.01736	0	0.79961	-0.09712	0.03601	-2.69672	0.75514	-0.12197	0.03677	-3.31733	0.52738	-0.27788	0.04305	-6.45526
yhcA	BLi00965	1	0	0.02181	0	0.95299	-0.02091	0.02814	-0.74309	0.95742	-0.0189	0.02693	-0.70175	0.84994	-0.07061	0.02655	-2.65928
yhcB	BLi00966	1	0	0.01159	0	0.93518	-0.02911	0.01668	-1.74446	1.0683	0.02869	0.02839	1.01058	0.92514	-0.03379	0.02416	-1.39845
none	BLi00967	1	0	0.03138	0	1.02853	0.01222	0.02822	0.43292	1.13786	0.05609	0.02885	1.94397	0.91574	-0.03823	0.03462	-1.10417
none	BLi00968	1	0	0.02458	0	0.96909	-0.01363	0.02275	-0.59931	0.86512	-0.06292	0.02168	-2.90205	0.92293	-0.03483	0.04256	-0.81834
yhcH	BLi00969	1	0	0.0278	0	0.94945	-0.02253	0.03504	-0.64299	0.95163	-0.02153	0.03811	-0.56501	1.36815	0.13614	0.04683	2.90729
yhcI	BLi00970	1	0	0.01483	0	1.18485	0.07366	0.02271	3.24312	1.40984	0.14917	0.01911	7.8053	1.85306	0.26789	0.02071	12.9331
cspB	BLi00971	1	0	0.01987	0	1.08106	0.03385	0.02291	1.47759	1.02236	0.0096	0.05755	0.1669	0.74229	-0.12942	0.04527	-2.85879
none	BLi00972	1	0	0.00529	0	0.71614	-0.145	0.02834	-5.1165	0.55886	-0.2527	0.02091	-12.0841	0.41745	-0.37939	0.02506	-15.1378
none	BLi00973	1	0	0.02069	0	0.85238	-0.06937	0.03124	-2.22039	0.641	-0.19314	0.03649	-5.29271	0.42423	-0.3724	0.0688	-5.41262
yhcJ	BLi00974	1	0	0.03392	0	1.0715	0.02999	0.04244	0.70673	0.94745	-0.02344	0.04619	-0.50751	0.78097	-0.10736	0.04375	-2.45402
yhcL	BLi00975	1	0	0.01758	0	0.95492	-0.02003	0.02306	-0.86858	0.90523	-0.04324	0.02717	-1.5912	0.70043	-0.15464	0.03317	-4.66243
none	BLi00976	1	0	0.03296	0	0.98146	-0.00813	0.02947	-0.27585	0.90046	-0.04554	0.0289	-1.57562	0.72061	-0.1423	0.02893	-4.91838
none	BLi00977	1	0	0.02426	0	0.77714	-0.1095	0.03206	-3.41561	0.5573	-0.25391	0.10067	-2.52215	0.40091	-0.39696	0.14514	-2.73498
yhcN	BLi00978	1	0	0.03984	0	3.55773	0.55117	0.03474	15.8661	4.05888	0.60841	0.04585	13.269	3.57086	0.55277	0.03513	15.7347
yhcP	BLi00979	1	0	0.02754	0	1.1655	0.06651	0.0347	1.91659	1.03072	0.01314	0.03908	0.33626	1.0542	0.02292	0.03405	0.67327
yhcQ	BLi00980	1	0	0.0206	0	0.68977	-0.1613	0.03559	-4.53186	0.6249	-0.20419	0.02482	-8.22649	0.5386	-0.26874	0.06729	-3.99352
none	BLi00981	1	0	0.01701	0	0.63234	-0.19905	0.032	-6.21961	0.52199	-0.28234	0.04865	-5.80399	0.44343	-0.35318	0.03996	-8.83737
yhcR	BLi00982	1	0	0.02225	0	1.02644	0.01133	0.04038	0.28064	0.84372	-0.0738	0.05928	-1.24503	0.46741	-0.33031	0.09758	-3.38502
yhcS	BLi00983	1	0	0.01233	0	1.20362	0.08049	0.02089	3.85249	1.12205	0.05001	0.03969	1.26007	0.95315	-0.02084	0.02686	-0.77588
yhcT	BLi00984	1	0	0.03424	0	0.75454	-0.12232	0.04314	-2.8357	0.61108	-0.2139	0.05151	-4.15242	0.38315	-0.41663	0.06383	-6.52712
yhcU	BLi00985	1	0	0.02315	0	0.79646	-0.09884	0.02745	-3.60112	0.63866	-0.19473	0.02097	-9.28776	0.4494	-0.34737	0.0347	-10.0116
yhcV	BLi00986	1	0	0.03258	0	0.83292	-0.07939	0.03666	-2.16545	0.57752	-0.23843	0.04152	-5.74305	0.42976	-0.36677	0.03041	-12.0621
yhcW	BLi00987	1	0	0.00609	0	0.93075	-0.03117	0.01535	-2.03035	0.90507	-0.04332	0.01467	-2.95294	0.95968	-0.01787	0.01474	-1.21255
yhcX	BLi00988	1	0	0.00745	0	1.0491	0.02082	0.01762	1.18149	1.06376	0.02684	0.01457	1.8429	1.1452	0.05888	0.01303	4.51801
none	BLi00989	1	0	0.01115	0	1.61803	0.20899	0.04688	4.45787	1.16634	0.06683	0.06884	0.97079	0.86876	-0.0611	0.0691	-0.88428
yrhG	BLi00990	1	0	0.01405	0	1.16393	0.06593	0.03177	2.0755	0.9393	-0.0272	0.04398	-0.61841	0.93966	-0.02703	0.02417	-1.11844
none	BLi00991	1	0	0.02484	0	0.2698	-0.56896	0.05713	-9.95926	0.25605	-0.59167	0.04396	-13.4608	0.31109	-0.50711	0.04237	-11.9683
yogA	BLi00992	1	0	0.00996	0	0.82353	-0.08432	0.02773	-3.04063	0.83145	-0.08016	0.03092	-2.59259	1.19316	0.0767	0.04329	1.77196
glpP	BLi00993	1	0	0.01765	0	0.61195	-0.21328	0.02374	-8.98607	0.46149	-0.33584	0.02436	-13.7865	0.46518	-0.33238	0.02264	-14.6816
glpF	BLi00994	1	0	0.02137	0	0.83833	-0.07659	0.04174	-1.83499	0.91267	-0.03969	0.04606	-0.86155	0.92926	-0.03186	0.02507	-1.27102
glpK	BLi00995	1	0	0.01779	0	1.04889	0.02073	0.07461	0.27786	1.38988	0.14298	0.1224	1.16808	1.43484	0.1568	0.14177	1.10604
glpD	BLi00996	1	0	0.0179	0	2.50435	0.3987	0.02777	14.3551	2.91157	0.46413	0.02474	18.7569	4.90096	0.69028	0.03599	19.18
yhxB	BLi00997	1	0	0.00555	0	0.92376	-0.03444	0.02045	-1.68381	0.86338	-0.0638	0.04984	-1.27998	0.88291	-0.05409	0.04376	-1.23609
none	BLi00998	1	0	0.02114	0	0.52333	-0.28122	0.04869	-5.77564	0.43197	-0.36455	0.10706	-3.40495	0.55383	-0.25662	0.05058	-5.07319
none	BLi00999	1	0	0.02572	0	0.86731	-0.06183	0.0234	-2.64164	0.73407	-0.13426	0.02711	-4.95291	0.74977	-0.12507	0.02779	-4.50128
yhcY	BLi01000	1	0	0.02155	0	0.93334	-0.02996	0.02141	-1.3992	0.9484	-0.02301	0.01973	-1.16612	0.862	-0.06449	0.02046	-3.15148
yhcZ	BLi01001	1	0	0.03709	0	1.09371	0.0389	0.04758	0.81767	0.90494	-0.04338	0.06616	-0.65573	1.07177	0.0301	0.05831	0.51626
yhdA	BLi01002	1	0	0.01322	0	0.72812	-0.1378	0.04056	-3.39737	0.59357	-0.22653	0.03898	-5.81166	0.63917	-0.19438	0.03784	-5.13659
yhdB	BLi01003	1	0	0.03377	0	0.83392	-0.07887	0.03235	-2.43833	0.60897	-0.2154	0.03049	-7.06505	0.46809	-0.32967	0.03301	-9.98796
yhdC	BLi01004	1	0	0.0211	0	0.65918	-0.181	0.02963	-6.10866	0.56218	-0.25012	0.04267	-5.86142	0.48395	-0.3152	0.03002	-10.5007
yhdE	BLi01005	1	0	0.03448	0	0.71676	-0.14463	0.03704	-3.90443	0.56083	-0.25117	0.03361	-7.47233	0.42863	-0.36792	0.03771	-9.75678
hmp	BLi01006	1	0	0.02992	0	1.07639	0.03197	0.03189	1.00251	1.56013	0.19316	0.03256	5.93236	2.38881	0.37818	0.03068	12.3262
spoVR	BLi01007	1	0	0.03099	0	0.96925	-0.01356	0.03625	-0.37416	1.04645	0.01972	0.03827	0.51523	1.19106	0.07593	0.03054	2.48649
lytE	BLi01008	1	0	0.02733	0	0.67197	-0.17265	0.04325	-3.99196	0.44271	-0.35388	0.0505	-7.00774	0.38632	-0.41306	0.07132	-5.79162
citR	BLi01009	1	0	0.01898	0	1.04439	0.01886	0.01798	1.04884	2.40105	0.3804	0.01797	21.1672	4.04644	0.60707	0.02699	22.4902
citA	BLi01010	1	0	0.02311	0	0.80901	-0.09204	0.02381	-3.865	0.80072	-0.09652	0.02167	-4.45406	0.76117	-0.11852	0.02371	-4.99764
none	BLi01011	1	0	0.01781	0	0.67097	-0.17329	0.03498	-4.95454	0.5027	-0.29869	0.05018	-5.95194	0.40383	-0.3938	0.07965	-4.94406
yhdF	BLi01012	1	0	0.01987	0	1.11088	0.04567	0.03724	1.22613	1.47161	0.16779	0.03659	4.58551	2.07075	0.31613	0.02582	12.245
yhdH	BLi01013	1	0	0.01601	0	0.79665	-0.09873	0.02434	-4.05642	0.69124	-0.16037	0.03492	-4.59264	0.49593	-0.30458	0.03825	-7.96301
none	BLi01014	1	0	0.02902	0	1.09302	0.03863	0.04863	0.7944	0.96519	-0.01539	0.05386	-0.28572	0.80205	-0.0958	0.05205	-1.84036
ydeE	BLi01015	1	0	0.01653	0	1.14558	0.05903	0.01992	2.96303	1.48043	0.17039	0.02504	6.80525	1.90669	0.28028	0.02132	13.1471
ydeL	BLi01016	1	0	0.00887	0	1.43016	0.15538	0.00892	17.4278	1.98823	0.29847	0.01312	22.7503	2.53661	0.40425	0.01463	27.6406
yhdJ	BLi01017	1	0	0.03269	0	1.12099	0.0496	0.03223	1.53913	1.06629	0.02787	0.03146	0.88593	1.03828	0.01632	0.02998	0.54425
yhdK	BLi01018	1	0	0.04265	0	1.67902	0.22506	0.0482	4.66881	2.13249	0.32889	0.03844	8.55542	2.03416	0.30839	0.04058	7.59915
yhdL	BLi01019	1	0	0.01447	0	1.24304	0.09449	0.02443	3.86838	1.40073	0.14635	0.02622	5.58171	1.08084	0.03376	0.03869	0.87261
sigM	BLi01020	1	0	0.01491	0	0.96613	-0.01496	0.02139	-0.69964	0.96471	-0.01561	0.03188	-0.48943	0.59061	-0.2287	0.04479	-5.1058
none	BLi01021	1	0	0.01553	0	1.19473	0.07727	0.01523	5.07252	1.19281	0.07657	0.01661	4.60919	1.00496	0.00215	0.02927	0.07349
yhdO	BLi01022	1	0	0.00969	0	1.51882	0.1815	0.02317	7.83487	1.57521	0.19734	0.038	5.19263	1.71584	0.23448	0.02458	9.54096
none	BLi01023	1	0	0.03466	0	0.74246	-0.12933	0.03435	-3.76531	0.74445	-0.12816	0.03758	-3.41046	0.51975	-0.28421	0.03069	-9.26098
none	BLi01024	1	0	0.01974	0	1.74523	0.24185	0.04522	5.34815	3.50342	0.54449	0.04828	11.2771	4.26797	0.63022	0.05133	12.2782
none	BLi01025	1	0	0.02123	0	3.62789	0.55965	0.02938	19.0509	4.92392	0.69231	0.02582	26.8104	5.64012	0.75129	0.02167	34.6673
yhdP	BLi01026	1	0	0.02913	0	0.83017	-0.08083	0.03907	-2.06915	0.81318	-0.08981	0.03382	-2.65579	1.45312	0.1623	0.04004	4.05364
yhdQ	BLi01027	1	0	0.02318	0	0.65044	-0.18679	0.04283	-4.36102	0.70342	-0.15279	0.04032	-3.7898	1.16422	0.06603	0.03492	1.89103
yhdT	BLi01028	1	0	0.02373	0	0.94241	-0.02576	0.02353	-1.09452	0.99929	-0.00031	0.02394	-0.01287	1.30713	0.11632	0.02912	3.99496
none	BLi01029	1	0	0.02213	0	1.0167	0.00719	0.02916	0.24672	1.13557	0.05522	0.03122	1.7686	1.38006	0.1399	0.03444	4.06196
none	BLi01030	1	0	0.02726	0	0.95773	-0.01875	0.02711	-0.69191	0.9354	-0.029	0.03295	-0.88011	0.92419	-0.03424	0.02511	-1.36368
none	BLi01031	1	0	0.01542	0	0.8466	-0.07232	0.01376	-5.25681	0.90104	-0.04526	0.02765	-1.6366	0.88297	-0.05405	0.02163	-2.49892
ccrB	BLi01032	1	0	0.02973	0	0.96792	-0.01416	0.0262	-0.54042	0.9342	-0.02956	0.02575	-1.14788	0.85692	-0.06706	0.02747	-2.44099
ccrB	BLi01033	1	0	0.02157	0	0.81068	-0.09115	0.01869	-4.87582	0.74855	-0.12578	0.01882	-6.68427	0.70399	-0.15243	0.02002	-7.61423
yhdW	BLi01034	1	0	0.02402	0	0.70568	-0.15139	0.03203	-4.72686	0.59219	-0.22754	0.03106	-7.32681	0.53651	-0.27042	0.03099	-8.72736
yhdX	BLi01035	1	0	0.06956	0	1.05795	0.02447	0.06049	0.40446	1.05803	0.0245	0.0651	0.37635	1.04537	0.01927	0.17306	0.11135
yhdY	BLi01036	1	0	0.01286	0	1.01458	0.00628	0.03129	0.20081	1.03566	0.01522	0.02389	0.63689	1.13328	0.05434	0.0213	2.55099
yhdZ	BLi01037	1	0	0.02068	0	1.23139	0.09039	0.01938	4.66475	1.20127	0.07964	0.02392	3.32953	1.24215	0.09417	0.02832	3.32566
none	BLi01038	1	0	0.02579	0	0.974	-0.01144	0.02256	-0.50718	0.86219	-0.0644	0.02272	-2.83503	0.91614	-0.03804	0.02326	-1.63509
yheN	BLi01039	1	0	0.02586	0	0.68627	-0.1635	0.02672	-6.11853	0.61432	-0.21161	0.02746	-7.70623	0.63248	-0.19896	0.02499	-7.96262
dat	BLi01040	1	0	0.03448	0	0.75881	-0.11986	0.03398	-3.52779	0.68855	-0.16206	0.03992	-4.05951	0.62867	-0.20158	0.03454	-5.83618
nhaC	BLi01041	1	0	0.02081	0	0.67849	-0.16846	0.04343	-3.87856	0.59314	-0.22684	0.07322	-3.09821	0.51342	-0.28953	0.10286	-2.81474
yoxA	BLi01042	1	0	0.02209	0	0.87717	-0.05692	0.02808	-2.02676	0.79656	-0.09878	0.03401	-2.90464	0.77136	-0.11274	0.05035	-2.23896
ydhH	BLi01043	1	0	0.02458	0	0.54033	-0.26734	0.02687	-9.95042	0.38562	-0.41384	0.04434	-9.3327	0.34156	-0.46654	0.07285	-6.40424
none	BLi01044	1	0	0.03798	0	0.8935	-0.04891	0.03988	-1.22645	1.25592	0.09896	0.03331	2.9707	2.17951	0.33836	0.07664	4.41472
none	BLi01045	1	0	0.03931	0	0.98887	-0.00486	0.04238	-0.11466	1.7307	0.23822	0.03573	6.66717	2.49723	0.39746	0.05195	7.65127
nhaX	BLi01046	1	0	0.01267	0	31.2561	1.49494	0.05312	28.1427	62.125	1.79327	0.06682	26.8376	102.68	2.01148	0.03906	51.5003
yheI	BLi01047	1	0	0.01497	0	1.60951	0.20669	0.01392	14.8454	2.01318	0.30388	0.0133	22.8558	2.17117	0.33669	0.01803	18.6792
yheH	BLi01048	1	0	0.01811	0	1.3908	0.14327	0.02899	4.94146	1.86156	0.26988	0.02425	11.1303	2.32298	0.36604	0.02439	15.0078
yheG	BLi01049	1	0	0.01129	0	0.75327	-0.12305	0.01459	-8.43323	0.7249	-0.13972	0.01589	-8.79515	0.77546	-0.11044	0.0178	-6.2038
sspB	BLi01050	1	0	0.04121	0	1.63978	0.21479	0.03586	5.99022	1.26307	0.10143	0.0467	2.17213	1.82142	0.26041	0.03948	6.59523
none	BLi01051	1	0	0.03467	0	2.23525	0.34933	0.03262	10.71	3.40484	0.5321	0.05354	9.93808	5.2408	0.7194	0.05112	14.0738
msmX	BLi01052	1	0	0.01222	0	0.96375	-0.01604	0.02015	-0.79569	0.70683	-0.15068	0.0393	-3.83375	0.56592	-0.24725	0.06156	-4.01642
yxkF	BLi01053	1	0	0.01459	0	0.54731	-0.26177	0.02597	-10.081	0.4691	-0.32873	0.03484	-9.43461	0.36022	-0.44343	0.02063	-21.4965
yheE	BLi01054	1	0	0.0162	0	0.49554	-0.30492	0.02241	-13.6059	0.42305	-0.37361	0.01894	-19.7224	0.35174	-0.45378	0.02068	-21.9404
yheD	BLi01055	1	0	0.01623	0	0.92558	-0.03359	0.01606	-2.09135	0.95683	-0.01916	0.02155	-0.88932	0.89448	-0.04843	0.01613	-3.00192
yheC	BLi01056	1	0	0.0173	0	0.79859	-0.09768	0.02147	-4.54936	0.79204	-0.10125	0.01901	-5.32732	0.7489	-0.12557	0.02012	-6.24107
yheB	BLi01057	1	0	0.02088	0	0.92437	-0.03415	0.04004	-0.85306	0.80841	-0.09237	0.05002	-1.84673	0.55519	-0.25556	0.09707	-2.63268
yheA	BLi01058	1	0	0.06625	0	0.85324	-0.06893	0.05821	-1.18409	1.30768	0.1165	0.05754	2.02478	1.2273	0.08895	0.05943	1.49674
none	BLi01059	1	0	0.03618	0	0.83303	-0.07934	0.03611	-2.19708	0.87344	-0.05876	0.03516	-1.67145	0.80829	-0.09243	0.03175	-2.91124
yhaX	BLi01060	1	0	0.0319	0	1.16128	0.06494	0.0342	1.89894	1.23908	0.0931	0.04016	2.31814	1.30546	0.11576	0.02954	3.919
hemZ	BLi01061	1	0	0.01953	0	0.83649	-0.07754	0.04247	-1.82591	0.57669	-0.23906	0.06174	-3.87209	0.54064	-0.26709	0.07799	-3.42454
yhaR	BLi01062	1	0	0.02179	0	0.74633	-0.12707	0.05268	-2.41232	0.7908	-0.10193	0.05847	-1.74345	0.74642	-0.12702	0.03875	-3.27777
none	BLi01063	1	0	0.01286	0	0.81449	-0.08911	0.01127	-7.90783	0.76791	-0.11469	0.01364	-8.40551	0.73017	-0.13658	0.01504	-9.08041
none	BLi01064	1	0	0.01882	0	0.74352	-0.12871	0.0232	-5.54876	0.72273	-0.14103	0.02388	-5.90507	0.75209	-0.12373	0.01947	-6.35378
none	BLi01065	1	0	0.0389	0	0.7595	-0.11947	0.03812	-3.13422	0.54814	-0.26111	0.06024	-4.33447	0.50009	-0.30095	0.03738	-8.05213
yhaQ	BLi01066	1	0	0.0156	0	0.67679	-0.16954	0.05596	-3.02954	0.55673	-0.25436	0.08963	-2.83793	0.23969	-0.62034	0.16138	-3.84389
yhaP	BLi01067	1	0	0.02065	0	0.72939	-0.13704	0.02894	-4.73574	0.58337	-0.23406	0.06246	-3.74749	0.44866	-0.34808	0.08146	-4.27283
yhaO	BLi01068	1	0	0.02594	0	0.46418	-0.33331	0.04758	-7.00545	0.24977	-0.60246	0.06643	-9.06919	0.22347	-0.65079	0.08435	-7.71552
yhaN	BLi01069	1	0	0.02593	0	1.00416	0.0018	0.05308	0.034	0.70373	-0.15259	0.07217	-2.11427	0.70723	-0.15044	0.06646	-2.26347
yhaM	BLi01070	1	0	0.00556	0	1.26384	0.10169	0.02049	4.96426	1.32025	0.12066	0.02231	5.40931	1.42843	0.15486	0.03349	4.62444
yhaL	BLi01071	1	0	0.02308	0	1.19356	0.07684	0.02435	3.15516	1.4343	0.15664	0.02742	5.71225	1.68714	0.22715	0.03093	7.34396
prsA	BLi01072	1	0	0.031	0	0.88133	-0.05486	0.03466	-1.58274	0.83783	-0.07684	0.04673	-1.64433	0.96998	-0.01324	0.04877	-0.27142
none	BLi01073	1	0	0.04247	0	0.99087	-0.00398	0.03678	-0.10831	0.89087	-0.05019	0.03693	-1.35902	0.79508	-0.09959	0.04003	-2.48784
none	BLi01074	1	0	0.08395	0	0.82541	-0.08333	0.07377	-1.12959	1.01705	0.00734	0.07463	0.0984	0.9518	-0.02145	0.07343	-0.29214
none	BLi01075	1	0	0.01792	0	0.92939	-0.0318	0.02023	-1.57234	0.82705	-0.08247	0.02099	-3.92837	0.94351	-0.02526	0.03544	-0.71256
none	BLi01076	1	0	0.01305	0	0.77799	-0.10902	0.03328	-3.2759	0.52987	-0.27583	0.0281	-9.8156	0.50361	-0.2979	0.02264	-13.1568
yhaI	BLi01077	1	0	0.02048	0	0.7498	-0.12506	0.01998	-6.25995	0.75995	-0.11922	0.04623	-2.57885	0.84494	-0.07318	0.04701	-1.55661
hpr	BLi01078	1	0	0.01694	0	0.67431	-0.17114	0.01796	-9.52767	0.52885	-0.27667	0.02823	-9.80038	0.55765	-0.25364	0.02464	-10.2924
yhaH	BLi01079	1	0	0.02255	0	0.82163	-0.08532	0.02613	-3.26491	0.75283	-0.1233	0.03652	-3.37596	0.62941	-0.20107	0.03337	-6.02536
none	BLi01080	1	0	0.02224	0	1.1537	0.06209	0.02076	2.99133	1.14381	0.05836	0.02723	2.14295	1.38636	0.14188	0.03144	4.51212
yhaG	BLi01081	1	0	0.04497	0	0.69398	-0.15866	0.04104	-3.86585	0.59254	-0.22728	0.04273	-5.31874	0.53188	-0.27419	0.04111	-6.66997
serC	BLi01082	1	0	0.0162	0	0.71933	-0.14307	0.03374	-4.24108	0.62032	-0.20738	0.05236	-3.96076	0.42509	-0.37151	0.06162	-6.02949
hit	BLi01083	1	0	0.0235	0	0.88835	-0.05142	0.04435	-1.15935	0.61156	-0.21356	0.06793	-3.14389	0.48055	-0.31826	0.09142	-3.48148
none	BLi01084	1	0	0.05655	0	0.77324	-0.11169	0.04898	-2.28043	1.00522	0.00226	0.09362	0.02415	0.77673	-0.10973	0.05398	-2.03271
ecsA	BLi01085	1	0	0.01674	0	0.61295	-0.21257	0.02639	-8.05363	0.48104	-0.31782	0.04014	-7.91682	0.69371	-0.15882	0.01701	-9.33818
ecsB	BLi01086	1	0	0.01831	0	0.7668	-0.11532	0.02538	-4.54438	0.5427	-0.26544	0.02348	-11.3045	0.54361	-0.26471	0.02217	-11.9385
ecsC	BLi01087	1	0	0.01754	0	1.02782	0.01192	0.02005	0.59446	0.85712	-0.06696	0.02636	-2.54051	0.70623	-0.15106	0.02578	-5.86003
yhaA	BLi01088	1	0	0.0135	0	0.87747	-0.05677	0.03457	-1.64227	0.68482	-0.16442	0.05002	-3.2871	0.96753	-0.01433	0.03811	-0.37613
yhfA	BLi01089	1	0	0.0134	0	1.12557	0.05137	0.01548	3.31778	1.04345	0.01847	0.01934	0.95539	1.12858	0.05253	0.02717	1.9333
yhgC	BLi01090	1	0	0.01463	0	0.80258	-0.09551	0.02497	-3.82558	0.48592	-0.31344	0.03639	-8.61243	0.40285	-0.39486	0.05141	-7.68034
pbpF	BLi01091	1	0	0.0178	0	1.10438	0.04312	0.03751	1.1496	1.21864	0.08587	0.03495	2.45686	1.27864	0.10675	0.05591	1.90922
hemE	BLi01092	1	0	0.01963	0	1.08333	0.03476	0.03335	1.04224	1.00893	0.00386	0.0348	0.11093	1.16055	0.06466	0.03106	2.08161
hemH	BLi01093	1	0	0.00857	0	1.14855	0.06015	0.01519	3.95927	1.21505	0.08459	0.02306	3.66879	1.35552	0.13211	0.01119	11.8082
hemY	BLi01094	1	0	0.0204	0	1.03626	0.01547	0.02738	0.56505	1.12418	0.05084	0.02227	2.28257	1.27497	0.1055	0.0238	4.43213
yhgD	BLi01095	1	0	0.01564	0	1.8043	0.25631	0.01698	15.0924	5.50277	0.74058	0.01566	47.28	26.1915	1.41816	0.03231	43.892
yhgE	BLi01096	1	0	0.02043	0	1.64758	0.21685	0.02455	8.83192	3.50803	0.54506	0.04768	11.4328	18.6095	1.26973	0.03336	38.0646
fabHB	BLi01097	1	0	0.0301	0	2.16802	0.33606	0.04902	6.85566	2.86697	0.45742	0.05263	8.6921	2.17651	0.33776	0.0672	5.02615
yhfE	BLi01098	1	0	0.02149	0	1.05253	0.02223	0.0187	1.18906	1.08817	0.0367	0.0204	1.79881	1.14766	0.05981	0.02474	2.41769
ynzH	BLi01099	1	0	0.04902	0	1.06992	0.02935	0.04932	0.59512	0.68162	-0.16646	0.06309	-2.6384	0.57599	-0.23958	0.04728	-5.06733
gltT	BLi01100	1	0	0.02322	0	0.9198	-0.0363	0.03255	-1.11544	0.90526	-0.04322	0.02752	-1.57083	0.77038	-0.11329	0.04087	-2.77192
yhfI	BLi01101	1	0	0.01652	0	0.64015	-0.19372	0.03148	-6.15352	0.49139	-0.30858	0.02333	-13.2266	0.24933	-0.60323	0.04285	-14.0777
yhfJ	BLi01102	1	0	0.01605	0	0.91795	-0.03718	0.02172	-1.71155	0.75462	-0.12227	0.04905	-2.49283	0.57652	-0.23918	0.0567	-4.21857
yhfL	BLi01103	1	0	0.01921	0	1.19191	0.07624	0.03125	2.43957	1.83041	0.26255	0.02931	8.95693	2.27128	0.35627	0.02368	15.0477
none	BLi01104	1	0	0.05008	0	0.86785	-0.06156	0.05831	-1.05564	1.06337	0.02669	0.04492	0.59403	1.11124	0.04581	0.07044	0.65029
none	BLi01105	1	0	0.01014	0	0.64504	-0.19042	0.02365	-8.05085	0.75704	-0.12088	0.0191	-6.32997	0.99572	-0.00186	0.02376	-0.07841
none	BLi01106	1	0	0.01665	0	0.90789	-0.04197	0.01479	-2.83799	0.98364	-0.00716	0.01506	-0.47552	1.19262	0.0765	0.02775	2.75645
none	BLi01107	1	0	0.02688	0	0.97553	-0.01076	0.02534	-0.42462	1.11172	0.046	0.02734	1.68248	1.12926	0.05279	0.03542	1.49039
yhfN	BLi01108	1	0	0.00838	0	1.14668	0.05944	0.01935	3.07283	1.25464	0.09852	0.01882	5.23345	1.37961	0.13976	0.01957	7.14272
none	BLi01109	1	0	0.03715	0	0.92239	-0.03508	0.03218	-1.09019	0.88208	-0.05449	0.03651	-1.4925	0.94084	-0.02648	0.03661	-0.72335
ydeD	BLi01110	1	0	0.03125	0	1.01138	0.00491	0.04125	0.11911	0.89518	-0.04809	0.04866	-0.98829	0.78553	-0.10483	0.05725	-1.83103
yhfQ	BLi01111	1	0	0.01525	0	0.71745	-0.14421	0.02053	-7.02319	0.41769	-0.37915	0.03337	-11.3608	0.28433	-0.54617	0.05354	-10.2014
yfmD	BLi01112	1	0	0.02238	0	0.98053	-0.00854	0.02437	-0.35026	0.78012	-0.10784	0.03232	-3.33617	0.66296	-0.17851	0.04811	-3.71082
yfmE	BLi01113	1	0	0.03602	0	1.11586	0.04761	0.04474	1.06425	0.9901	-0.00432	0.03617	-0.11952	1.05146	0.02179	0.04798	0.45426
yhfR	BLi01114	1	0	0.01072	0	0.9184	-0.03697	0.02487	-1.48636	0.82596	-0.08304	0.01534	-5.41261	0.97349	-0.01167	0.02666	-0.43763
hemAT	BLi01115	1	0	0.01345	0	0.94366	-0.02519	0.01578	-1.59552	1.03597	0.01535	0.02206	0.69562	0.79365	-0.10037	0.02902	-3.45832
yhfW	BLi01116	1	0	0.01693	0	2.16072	0.3346	0.03366	9.93914	1.98459	0.29767	0.03888	7.65579	1.89706	0.27808	0.05067	5.48842
yhxC	BLi01117	1	0	0.02484	0	0.85486	-0.0681	0.02486	-2.73994	0.8883	-0.05144	0.02152	-2.39035	1.03002	0.01284	0.02334	0.55032
yhzC	BLi01118	1	0	0.01849	0	0.63302	-0.19858	0.0219	-9.06615	0.60965	-0.21492	0.04606	-4.66618	0.55332	-0.25702	0.02792	-9.20496
comK	BLi01119	1	0	0.01572	0	0.68812	-0.16234	0.02177	-7.45669	0.65893	-0.18116	0.03545	-5.11071	0.52938	-0.27623	0.03846	-7.18252
yhjD	BLi01120	1	0	0.03609	0	1.2536	0.09816	0.03152	3.1142	1.28843	0.11006	0.0316	3.48341	1.53239	0.18537	0.03264	5.68
yhjE	BLi01121	1	0	0.01696	0	0.76097	-0.11863	0.02059	-5.76103	0.80126	-0.09623	0.01957	-4.91664	0.91119	-0.04039	0.02456	-1.64448
sipV	BLi01122	1	0	0.01123	0	0.86469	-0.06314	0.01885	-3.35047	0.90194	-0.04482	0.01394	-3.21558	1.00334	0.00145	0.0144	0.10062
epr	BLi01123	1	0	0.02331	0	0.92607	-0.03336	0.02466	-1.35266	0.93111	-0.031	0.02843	-1.09036	1.04298	0.01828	0.0264	0.6924
none	BLi01124	1	0	0.01334	0	0.78431	-0.10551	0.02054	-5.13674	0.65818	-0.18165	0.02551	-7.12197	0.60902	-0.21537	0.0164	-13.1295
none	BLi01125	1	0	0.02437	0	0.54922	-0.26025	0.0243	-10.7081	0.37869	-0.42171	0.05327	-7.91673	0.32579	-0.48707	0.03393	-14.3562
pucH	BLi01126	1	0	0.01207	0	1.15058	0.06092	0.02584	2.35753	1.04456	0.01893	0.03303	0.57325	0.91471	-0.03872	0.0337	-1.14869
none	BLi01127	1	0	0.01242	0	0.94749	-0.02343	0.01257	-1.86431	0.88777	-0.0517	0.01812	-2.8535	0.66969	-0.17413	0.01785	-9.75345
none	BLi01128	1	0	0.01528	0	1.07999	0.03342	0.01926	1.73552	1.02437	0.01046	0.02256	0.46351	0.85582	-0.06762	0.01731	-3.90598
none	BLi01129	1	0	0.03829	0	1.04429	0.01882	0.03352	0.56144	0.98209	-0.00785	0.03322	-0.23625	0.92097	-0.03575	0.03327	-1.07477
yjmC	BLi01130	1	0	0.01671	0	1.14544	0.05897	0.01502	3.92747	0.99108	-0.00389	0.01868	-0.20823	0.90245	-0.04458	0.02414	-1.84633
none	BLi01131	1	0	0.01678	0	0.96928	-0.01355	0.02009	-0.67438	0.88317	-0.05396	0.03859	-1.39815	0.82615	-0.08294	0.03076	-2.69673
none	BLi01132	1	0	0.01398	0	1.26885	0.10341	0.01789	5.7809	1.30017	0.114	0.01588	7.17841	1.32826	0.12328	0.01365	9.03331
none	BLi01133	1	0	0.02351	0	1.3344	0.12529	0.03061	4.09334	1.63149	0.21258	0.05513	3.85619	1.51978	0.18178	0.05818	3.12462
none	BLi01134	1	0	0.03119	0	1.12463	0.05101	0.02998	1.70152	1.18367	0.07323	0.02714	2.69815	1.25197	0.09759	0.02738	3.56416
none	BLi01135	1	0	0.0193	0	1.07283	0.03053	0.02595	1.17646	1.00376	0.00163	0.02271	0.07174	0.96766	-0.01428	0.03252	-0.43915
none	BLi01136	1	0	0.04352	0	1.06547	0.02754	0.0377	0.73042	0.99805	-0.00085	0.03789	-0.02233	0.87398	-0.0585	0.03782	-1.54689
rapG	BLi01137	1	0	0.01468	0	0.75461	-0.12228	0.01957	-6.24864	0.62687	-0.20282	0.03339	-6.0739	0.64725	-0.18893	0.03217	-5.87243
none	BLi01138	1	0	0.01041	0	0.64164	-0.19271	0.03233	-5.96088	0.43876	-0.35778	0.04595	-7.78619	0.16395	-0.7853	0.04406	-17.8247
msmR	BLi01139	1	0	0.00736	0	0.72159	-0.14171	0.01514	-9.35832	0.71208	-0.14747	0.02294	-6.42888	0.88161	-0.05472	0.021	-2.60621
msmE	BLi01140	1	0	0.01123	0	0.77621	-0.11002	0.027	-4.07511	1.1468	0.05949	0.02087	2.85088	1.49109	0.1735	0.02463	7.04459
amyD	BLi01141	1	0	0.04759	0	0.61429	-0.21162	0.04299	-4.92292	0.88955	-0.05083	0.05072	-1.00212	1.47729	0.16947	0.04333	3.91118
amyC	BLi01142	1	0	0.0441	0	1.05284	0.02236	0.05999	0.37273	1.1542	0.06228	0.051	1.22111	2.41673	0.38323	0.07711	4.97006
melA	BLi01143	1	0	0.01683	0	0.92657	-0.03312	0.02677	-1.23713	0.92874	-0.03211	0.03157	-1.0169	1.23454	0.09151	0.0306	2.98997
yhjN	BLi01144	1	0	0.04732	0	0.92741	-0.03273	0.05236	-0.62499	1.31859	0.12011	0.04381	2.74191	1.67562	0.22418	0.04275	5.24431
cotJA	BLi01145	1	0	0.03539	0	1.3537	0.13152	0.04871	2.70025	1.04661	0.01979	0.03179	0.62251	1.33348	0.12498	0.03214	3.88921
cotJB	BLi01146	1	0	0.06146	0	1.09964	0.04125	0.0533	0.77396	1.01297	0.0056	0.05403	0.10361	1.16412	0.066	0.0536	1.23136
cotJC	BLi01147	1	0	0.01291	0	0.79385	-0.10026	0.05034	-1.99157	0.84349	-0.07392	0.05185	-1.42571	0.75664	-0.12111	0.06059	-1.99898
none	BLi01148	1	0	0.02395	0	1.51073	0.17919	0.02176	8.23548	1.72558	0.23694	0.0256	9.25583	1.34938	0.13014	0.02877	4.52375
yhjO	BLi01149	1	0	0.02612	0	1.5354	0.18622	0.02557	7.28158	2.01568	0.30442	0.02684	11.3401	3.80064	0.57986	0.02854	20.316
none	BLi01150	1	0	0.01371	0	1.33548	0.12564	0.01508	8.33212	1.60425	0.20527	0.01422	14.4334	2.99171	0.47592	0.01278	37.2268
none	BLi01151	1	0	0.01877	0	1.05467	0.02312	0.01641	1.40908	1.10588	0.04371	0.01677	2.60558	1.32199	0.12123	0.01796	6.75056
none	BLi01152	1	0	0.01351	0	0.81454	-0.08909	0.02193	-4.06272	0.85431	-0.06838	0.01857	-3.68243	1.08529	0.03554	0.01743	2.03901
yhjR	BLi01153	1	0	0.02391	0	1.071	0.02979	0.03946	0.75487	0.88823	-0.05148	0.03082	-1.67015	0.669	-0.17457	0.04448	-3.9247
yvgL	BLi01154	1	0	0.00929	0	0.70623	-0.15105	0.03117	-4.84618	0.47936	-0.31934	0.05793	-5.51274	0.40219	-0.39557	0.06911	-5.72396
yvgM	BLi01155	1	0	0.03177	0	0.90341	-0.04412	0.02909	-1.51628	0.82096	-0.08568	0.02817	-3.04122	0.71683	-0.14458	0.0337	-4.29005
addB	BLi01156	1	0	0.01565	0	1.16274	0.06548	0.02542	2.57588	1.15502	0.06259	0.02321	2.69631	1.11558	0.0475	0.03392	1.40036
addA	BLi01157	1	0	0.01449	0	1.17167	0.0688	0.01616	4.25854	1.32862	0.1234	0.01447	8.52619	1.25602	0.099	0.01589	6.22883
sbcD	BLi01158	1	0	0.00981	0	1.03034	0.01298	0.02898	0.4479	1.14759	0.05979	0.02949	2.02723	0.91085	-0.04056	0.0387	-1.04793
yirY	BLi01159	1	0	0.02301	0	1.26327	0.1015	0.02373	4.27695	1.51721	0.18105	0.02019	8.9685	1.40385	0.14732	0.02487	5.92399
gerPF	BLi01160	1	0	0.02905	0	1.58276	0.19941	0.02714	7.34865	1.52702	0.18384	0.0301	6.10801	1.67171	0.22316	0.03447	6.47482
gerPE	BLi01161	1	0	0.02218	0	1.42988	0.1553	0.03324	4.67135	1.20565	0.08122	0.02269	3.57973	1.41366	0.15034	0.02168	6.93431
gerPD	BLi01162	1	0	0.02293	0	1.28249	0.10805	0.02449	4.41266	1.23735	0.09249	0.02366	3.9097	1.34968	0.13023	0.02479	5.2528
gerPC	BLi01163	1	0	0.02745	0	0.80959	-0.09174	0.02784	-3.29525	0.7107	-0.14831	0.02995	-4.95178	0.82031	-0.08602	0.03984	-2.15891
gerPB	BLi01164	1	0	0.02265	0	0.53265	-0.27356	0.02725	-10.0399	0.49938	-0.30157	0.02311	-13.0478	0.37586	-0.42498	0.02138	-19.8768
gerPA	BLi01165	1	0	0.03105	0	0.26168	-0.58224	0.02975	-19.574	0.21697	-0.66359	0.03593	-18.4682	0.19289	-0.7147	0.03019	-23.6709
yitR	BLi01166	1	0	0.03437	0	0.74659	-0.12692	0.03353	-3.78565	1.09049	0.03762	0.03067	1.22657	1.59554	0.20291	0.0374	5.42597
yisI	BLi01167	1	0	0.01555	0	0.6591	-0.18105	0.02326	-7.78235	0.58201	-0.23507	0.02938	-8.00199	0.48488	-0.31437	0.02795	-11.2461
cotH	BLi01168	1	0	0.01257	0	0.70805	-0.14994	0.01721	-8.71249	0.62264	-0.20577	0.04553	-4.51905	0.40836	-0.38895	0.04409	-8.82258
none	BLi01169	1	0	0.02656	0	1.4683	0.16681	0.02327	7.16895	1.93871	0.28751	0.02333	12.3231	3.5627	0.55178	0.02675	20.6258
yisK	BLi01170	1	0	0.02929	0	0.46223	-0.33515	0.02641	-12.6883	0.31822	-0.49727	0.02656	-18.7204	0.24511	-0.61064	0.02859	-21.3604
none	BLi01171	1	0	0.01387	0	1.0827	0.03451	0.03305	1.04394	1.01063	0.00459	0.03058	0.15013	0.78486	-0.10521	0.04073	-2.58295
yisL	BLi01172	1	0	0.03934	0	1.3814	0.14032	0.03837	3.657	1.19987	0.07914	0.03669	2.15713	1.03528	0.01506	0.04496	0.33495
yisN	BLi01173	1	0	0.02997	0	0.6949	-0.15808	0.02876	-5.49552	0.68292	-0.16563	0.03214	-5.15421	0.67135	-0.17305	0.02717	-6.37016
asnO	BLi01174	1	0	0.02064	0	0.9226	-0.03499	0.01811	-1.93145	0.92088	-0.0358	0.01816	-1.9711	0.87865	-0.05618	0.01816	-3.09348
none	BLi01175	1	0	0.02763	0	0.93266	-0.03028	0.0307	-0.98636	1.0986	0.04084	0.0284	1.43797	1.30735	0.11639	0.02724	4.27239
none	BLi01176	1	0	0.02372	0	0.66069	-0.18	0.02064	-8.72299	0.78879	-0.10304	0.04007	-2.57141	0.73055	-0.13635	0.04317	-3.15857
yisQ	BLi01177	1	0	0.02623	0	0.75478	-0.12218	0.03878	-3.15035	0.55362	-0.25679	0.0764	-3.36092	0.54509	-0.26354	0.06192	-4.25603
yisR	BLi01178	1	0	0.02068	0	0.91146	-0.04026	0.02966	-1.35768	0.91972	-0.03634	0.02756	-1.31893	1.02839	0.01216	0.02847	0.42691
yokL	BLi01179	1	0	0.00834	0	0.92283	-0.03488	0.0134	-2.60205	0.96285	-0.01644	0.01062	-1.54822	1.09024	0.03752	0.0097	3.86821
degA	BLi01180	1	0	0.02574	0	0.71181	-0.14764	0.02253	-6.553	0.88487	-0.05312	0.02263	-2.34689	0.97906	-0.00919	0.0223	-0.41219
yisS	BLi01181	1	0	0.03786	0	0.82823	-0.08185	0.03329	-2.45847	0.91664	-0.0378	0.03778	-1.00064	1.03411	0.01457	0.03318	0.43899
yisV	BLi01182	1	0	0.03602	0	1.12548	0.05134	0.04286	1.19777	1.02607	0.01118	0.04207	0.26567	1.26752	0.10295	0.03574	2.8805
none	BLi01183	1	0	0.02005	0	0.82565	-0.08321	0.02161	-3.84988	0.80323	-0.09516	0.02034	-4.67747	0.74322	-0.12888	0.02287	-5.63522
none	BLi01184	1	0	0.01608	0	0.86045	-0.06527	0.03544	-1.84166	0.87341	-0.05878	0.03204	-1.83464	0.7393	-0.13118	0.0211	-6.21683
none	BLi01185	1	0	0.01613	0	0.99261	-0.00322	0.02535	-0.12711	0.81754	-0.08749	0.02878	-3.04001	0.63358	-0.1982	0.05119	-3.87161
none	BLi01186	1	0	0.03401	0	1.05237	0.02217	0.03089	0.71777	0.90566	-0.04303	0.03166	-1.35922	0.86374	-0.06361	0.03212	-1.98055
none	BLi01187	1	0	0.0174	0	1.1718	0.06885	0.02731	2.52137	1.05071	0.02148	0.03214	0.66848	0.86523	-0.06287	0.03858	-1.62965
none	BLi01188	1	0	0.01811	0	1.12851	0.05251	0.03472	1.51222	1.23748	0.09254	0.01797	5.15109	1.02649	0.01135	0.04411	0.25739
yitI	BLi01189	1	0	0.01666	0	1.24393	0.0948	0.01608	5.89663	1.48527	0.1718	0.02201	7.80613	1.86236	0.27006	0.01603	16.849
none	BLi01190	1	0	0.01122	0	1.40418	0.14742	0.01227	12.0128	1.47939	0.17008	0.01721	9.88336	1.6513	0.21782	0.01268	17.1736
none	BLi01191	1	0	0.03676	0	0.78128	-0.10719	0.0326	-3.28801	0.78755	-0.10372	0.03565	-2.90954	0.78994	-0.1024	0.04903	-2.0885
none	BLi01192	1	0	0.01839	0	1.15365	0.06207	0.03694	1.68033	1.23672	0.09227	0.04759	1.93878	1.07961	0.03327	0.03505	0.94903
yitJ	BLi01193	1	0	0.03483	0	0.68471	-0.16449	0.04171	-3.94344	0.50749	-0.29457	0.05646	-5.21729	0.42951	-0.36702	0.07786	-4.71365
yitK	BLi01194	1	0	0.03524	0	0.9768	-0.0102	0.03201	-0.3185	0.88355	-0.05377	0.03056	-1.75942	0.85663	-0.0672	0.03168	-2.12152
yitL	BLi01195	1	0	0.00708	0	1.59111	0.2017	0.01712	11.7838	1.54012	0.18755	0.01326	14.1413	1.63151	0.21259	0.01299	16.3686
none	BLi01196	1	0	0.03868	0	2.18453	0.33936	0.03384	10.029	2.43816	0.38706	0.03394	11.4054	2.32966	0.36729	0.0364	10.0891
yitS	BLi01197	1	0	0.01306	0	0.85296	-0.06907	0.03094	-2.23255	0.75565	-0.12168	0.04693	-2.59274	0.66195	-0.17918	0.04578	-3.91358
yitT	BLi01198	1	0	0.02746	0	1.39456	0.14444	0.02673	5.40392	1.91586	0.28236	0.03598	7.84866	2.59475	0.4141	0.05641	7.34092
ipi	BLi01199	1	0	0.01852	0	1.35405	0.13164	0.01626	8.0938	1.67272	0.22342	0.01909	11.704	2.34274	0.36972	0.02505	14.7602
guaC	BLi01200	1	0	0.04372	0	1.85111	0.26743	0.03839	6.96559	1.67538	0.22411	0.03801	5.89577	1.43833	0.15786	0.04047	3.90088
none	BLi01201	1	0	0.01879	0	0.88751	-0.05183	0.02072	-2.50185	0.74188	-0.12966	0.02127	-6.09545	0.60434	-0.21872	0.02447	-8.9389
none	BLi01202	1	0	0.01661	0	0.83948	-0.07599	0.01786	-4.25395	0.63534	-0.19699	0.01671	-11.7914	0.55232	-0.25781	0.01763	-14.622
yitU	BLi01203	1	0	0.00949	0	0.68857	-0.16205	0.03705	-4.37402	0.48011	-0.31866	0.05989	-5.32111	0.26338	-0.57942	0.07685	-7.53996
yitV	BLi01204	1	0	0.01485	0	1.2727	0.10472	0.01759	5.95511	1.30281	0.11488	0.01936	5.93521	1.56241	0.1938	0.01815	10.6762
yitW	BLi01205	1	0	0.01399	0	0.94573	-0.02423	0.03872	-0.62575	1.10256	0.0424	0.02874	1.47551	1.1549	0.06254	0.08484	0.73722
argC	BLi01206	1	0	0.02349	0	0.80478	-0.09432	0.03367	-2.80184	0.59246	-0.22734	0.0434	-5.23849	0.46784	-0.3299	0.08301	-3.97447
argJ	BLi01207	1	0	0.01504	0	0.95392	-0.02049	0.01444	-1.419	0.87603	-0.05748	0.0137	-4.19448	0.84269	-0.07433	0.01412	-5.26297
argB	BLi01208	1	0	0.01006	0	1.11424	0.04698	0.02017	2.32921	1.05025	0.02129	0.02133	0.99835	0.91856	-0.03689	0.02587	-1.4262
argD	BLi01209	1	0	0.01466	0	0.98994	-0.00439	0.02588	-0.16962	0.95829	-0.01851	0.03202	-0.57791	0.95947	-0.01797	0.0213	-0.84366
carA	BLi01210	1	0	0.01873	0	0.93204	-0.03057	0.02057	-1.48561	0.96444	-0.01572	0.0195	-0.8062	0.94069	-0.02655	0.02421	-1.09661
carB	BLi01211	1	0	0.00894	0	1.16318	0.06565	0.0205	3.20154	1.13782	0.05607	0.01554	3.60804	0.99309	-0.00301	0.02747	-0.10958
argF	BLi01212	1	0	0.02351	0	0.99311	-0.003	0.02186	-0.13744	1.07494	0.03139	0.02041	1.53805	0.97301	-0.01188	0.02166	-0.54873
uppP	BLi01213	1	0	0.02468	0	0.89638	-0.04751	0.02192	-2.16719	0.80997	-0.09153	0.03002	-3.04892	0.56898	-0.2449	0.03932	-6.22855
yjzC	BLi01214	1	0	0.03663	0	1.14371	0.05832	0.03557	1.63949	1.14971	0.06059	0.03477	1.74231	0.91589	-0.03816	0.04067	-0.93834
yjzD	BLi01215	1	0	0.02871	0	0.52917	-0.27641	0.03233	-8.55071	0.42262	-0.37405	0.03364	-11.1201	0.31656	-0.49954	0.03345	-14.9337
yjaU	BLi01216	1	0	0.03286	0	0.84172	-0.07483	0.02928	-2.5554	0.69194	-0.15993	0.02847	-5.61647	0.41127	-0.38587	0.02918	-13.2238
yjaV	BLi01217	1	0	0.02403	0	0.96309	-0.01633	0.02984	-0.54734	0.80649	-0.0934	0.05602	-1.66734	0.73905	-0.13133	0.04878	-2.69202
med	BLi01218	1	0	0.01074	0	0.83253	-0.0796	0.02526	-3.15152	0.73093	-0.13612	0.02879	-4.72791	0.63948	-0.19417	0.02868	-6.77088
comZ	BLi01219	1	0	0.01645	0	0.88932	-0.05094	0.01836	-2.77503	0.81177	-0.09056	0.02411	-3.75683	0.68257	-0.16585	0.03566	-4.65057
yjzB	BLi01220	1	0	0.0325	0	1.26603	0.10244	0.02906	3.5249	1.22868	0.08944	0.05938	1.50622	1.07278	0.03051	0.0441	0.69184
fabHA	BLi01221	1	0	0.01652	0	1.36766	0.13598	0.03307	4.11217	1.41972	0.1522	0.0477	3.19058	1.03511	0.01499	0.06128	0.24455
fabF	BLi01222	1	0	0.03883	0	1.87766	0.27362	0.05224	5.23742	2.05759	0.31336	0.04386	7.14437	1.82642	0.2616	0.04935	5.30139
yjaZ	BLi01223	1	0	0.01678	0	2.05772	0.31339	0.01886	16.6193	2.77782	0.4437	0.02204	20.1337	1.74531	0.24187	0.02792	8.66201
appD	BLi01224	1	0	0.00881	0	0.78543	-0.10489	0.05731	-1.83011	0.73608	-0.13307	0.06038	-2.20403	0.82764	-0.08216	0.07155	-1.14822
appF	BLi01225	1	0	0.03232	0	1.1099	0.04528	0.05212	0.86889	1.0705	0.02959	0.03923	0.75424	1.10902	0.04494	0.04696	0.95691
appA	BLi01226	1	0	0.01393	0	1.08171	0.03411	0.04084	0.8352	1.01073	0.00463	0.05356	0.08654	0.88073	-0.05516	0.03796	-1.45296
appB	BLi01227	1	0	0.01447	0	0.86076	-0.06512	0.02547	-2.55712	0.70652	-0.15088	0.0288	-5.23814	0.43979	-0.35676	0.04563	-7.81781
appC	BLi01228	1	0	0.01475	0	1.13822	0.05623	0.02382	2.36077	0.88166	-0.0547	0.01543	-3.54566	0.68119	-0.16673	0.01988	-8.38579
none	BLi01229	1	0	0.02291	0	0.93977	-0.02698	0.02755	-0.97937	0.57106	-0.24332	0.07128	-3.41348	0.37694	-0.42373	0.0667	-6.3523
yjbA	BLi01230	1	0	0.0227	0	0.82344	-0.08437	0.0255	-3.30881	0.53168	-0.27435	0.02099	-13.0731	0.27714	-0.5573	0.06791	-8.2066
trpS	BLi01231	1	0	0.02143	0	0.79758	-0.09822	0.03482	-2.82095	0.81645	-0.08807	0.03443	-2.55823	0.73718	-0.13243	0.04981	-2.65872
oppA	BLi01232	1	0	0.01124	0	1.0307	0.01313	0.01732	0.75836	1.08064	0.03368	0.0201	1.67598	1.07334	0.03074	0.02027	1.51632
oppB	BLi01233	1	0	0.01761	0	0.98769	-0.00538	0.02198	-0.24467	1.08391	0.03499	0.0394	0.88809	0.91776	-0.03727	0.06554	-0.56868
oppC	BLi01234	1	0	0.01984	0	1.01649	0.0071	0.022	0.32289	1.11185	0.04605	0.02341	1.96674	1.03083	0.01319	0.02745	0.48044
oppD	BLi01235	1	0	0.01254	0	1.12946	0.05287	0.0201	2.63013	1.27784	0.10648	0.02292	4.64546	1.36053	0.13371	0.01617	8.26659
oppF	BLi01236	1	0	0.02188	0	1.0622	0.02621	0.02156	1.21552	1.16012	0.0645	0.02153	2.99592	1.31455	0.11878	0.02195	5.41082
yjbC	BLi01237	1	0	0.01396	0	3.74362	0.57329	0.01785	32.1116	7.14971	0.85429	0.03719	22.969	10.6068	1.02559	0.08055	12.7323
spxA	BLi01238	1	0	0.01761	0	1.86422	0.2705	0.01849	14.6325	3.3318	0.52268	0.05029	10.3925	6.49742	0.81274	0.09388	8.65717
mecA	BLi01240	1	0	0.01539	0	0.93818	-0.02771	0.03766	-0.73588	1.04017	0.0171	0.03771	0.45355	1.25653	0.09917	0.03699	2.68096
none	BLi01241	1	0	0.01581	0	0.80193	-0.09586	0.04818	-1.9896	0.81498	-0.08885	0.0644	-1.37967	0.96168	-0.01697	0.0292	-0.58101
none	BLi01242	1	0	0.03109	0	1.12082	0.04954	0.02769	1.78875	0.98889	-0.00485	0.04725	-0.10266	1.00044	0.00019	0.03274	0.00583
none	BLi01243	1	0	0.01779	0	0.92034	-0.03605	0.02847	-1.26645	0.97635	-0.01039	0.02272	-0.45743	0.94951	-0.0225	0.04906	-0.45863
none	BLi01244	1	0	0.0166	0	0.89498	-0.04818	0.01684	-2.86138	0.82506	-0.08352	0.02107	-3.96443	0.80062	-0.09658	0.0242	-3.99033
none	BLi01245	1	0	0.02162	0	0.71027	-0.14857	0.03886	-3.82376	0.60372	-0.21917	0.04264	-5.14046	0.66785	-0.17532	0.03597	-4.87385
yjbF	BLi01246	1	0	0.02856	0	0.63543	-0.19693	0.02515	-7.83179	0.67849	-0.16845	0.04234	-3.97824	0.54608	-0.26275	0.04056	-6.47731
yjbG	BLi01247	1	0	0.01132	0	0.86343	-0.06377	0.02922	-2.1829	0.95623	-0.01944	0.0275	-0.70681	0.97009	-0.01319	0.02695	-0.48933
none	BLi01248	1	0	0.02462	0	1.03631	0.01549	0.02851	0.54336	1.01321	0.0057	0.02254	0.25288	1.54147	0.18794	0.03148	5.96909
yjbH	BLi01249	1	0	0.01789	0	1.31002	0.11728	0.01577	7.43896	1.26098	0.10071	0.01802	5.58932	2.07515	0.31705	0.01664	19.0526
yjbI	BLi01250	1	0	0.02857	0	1.21204	0.08352	0.02478	3.37025	0.88487	-0.05312	0.03076	-1.72723	1.53982	0.18747	0.03344	5.60658
yjbJ	BLi01251	1	0	0.0157	0	0.80166	-0.09601	0.04062	-2.36338	0.69003	-0.16113	0.04743	-3.39729	0.39032	-0.40858	0.04193	-9.7452
yjbK	BLi01252	1	0	0.01919	0	0.75307	-0.12317	0.05933	-2.07597	0.73994	-0.13081	0.04379	-2.98678	0.49335	-0.30684	0.07755	-3.95654
yjbL	BLi01253	1	0	0.01349	0	0.83406	-0.0788	0.01833	-4.30017	0.37617	-0.42461	0.05507	-7.71036	0.31377	-0.50339	0.04112	-12.2421
yjbM	BLi01254	1	0	0.01377	0	1.09793	0.04057	0.01946	2.08511	0.84722	-0.07201	0.02753	-2.6159	0.67996	-0.16752	0.02017	-8.30584
ppnK	BLi01255	1	0	0.01571	0	1.22592	0.08846	0.02112	4.18912	1.10437	0.04311	0.02987	1.44346	0.99009	-0.00433	0.03251	-0.13307
yjbO	BLi01256	1	0	0.02112	0	1.13722	0.05585	0.01864	2.99644	1.23515	0.09172	0.01942	4.72351	1.00329	0.00142	0.02269	0.06279
yjbP	BLi01257	1	0	0.02165	0	0.78647	-0.10432	0.03235	-3.22506	0.76013	-0.11911	0.03092	-3.85242	0.72294	-0.1409	0.05388	-2.61522
yjbQ	BLi01258	1	0	0.01182	0	1.29076	0.11085	0.01915	5.7886	1.22431	0.08789	0.04478	1.96275	1.76628	0.24706	0.03049	8.103
tenA	BLi01259	1	0	0.03284	0	1.01485	0.0064	0.03181	0.20133	1.04593	0.0195	0.02861	0.68155	1.28015	0.10726	0.02879	3.72542
tenI	BLi01260	1	0	0.01328	0	0.94186	-0.02601	0.01839	-1.41463	0.98701	-0.00568	0.02886	-0.19673	1.2016	0.07976	0.05084	1.5687
goxB	BLi01261	1	0	0.03444	0	1.18602	0.07409	0.05711	1.29723	1.23767	0.09261	0.05275	1.75566	1.67307	0.22351	0.04906	4.55598
thiS	BLi01262	1	0	0.03191	0	1.9329	0.28621	0.05995	4.77431	1.62947	0.21205	0.05743	3.69243	1.99324	0.29956	0.05262	5.69332
thiG	BLi01263	1	0	0.04465	0	1.018	0.00775	0.03876	0.19992	1.18484	0.07366	0.0393	1.87436	1.3648	0.13507	0.039	3.46288
thiF	BLi01264	1	0	0.04949	0	1.0426	0.01812	0.05438	0.33319	1.09208	0.03825	0.05662	0.6756	1.5425	0.18823	0.04732	3.97791
yjbV	BLi01265	1	0	0.01992	0	1.19935	0.07894	0.05729	1.37799	1.43786	0.15772	0.06714	2.34899	2.18417	0.33929	0.0627	5.41095
fabI	BLi01266	1	0	0.02462	0	1.03041	0.01301	0.02707	0.48053	0.915	-0.03858	0.04245	-0.90893	0.60361	-0.21925	0.06103	-3.59241
none	BLi01267	1	0	0.01768	0	1.11712	0.0481	0.02107	2.28337	1.18331	0.0731	0.02173	3.36362	0.90715	-0.04232	0.01941	-2.17994
cotZ	BLi01268	1	0	0.02715	0	0.97144	-0.01258	0.03112	-0.40443	0.78888	-0.10299	0.02919	-3.52853	0.97959	-0.00896	0.03901	-0.22954
cotY	BLi01269	1	0	0.04738	0	1.15937	0.06422	0.05005	1.28317	1.42546	0.15396	0.07839	1.96403	1.00011	5e-05	0.04185	0.00118
cotX	BLi01270	1	0	0.01999	0	0.93104	-0.03103	0.05123	-0.60577	0.86306	-0.06396	0.06986	-0.91556	0.92641	-0.0332	0.02738	-1.2125
none	BLi01271	1	0	0.04697	0	0.96332	-0.01623	0.04495	-0.3611	0.82318	-0.0845	0.07242	-1.16689	0.98307	-0.00742	0.04069	-0.18228
cotV	BLi01272	1	0	0.05451	0	0.51909	-0.28476	0.0878	-3.24324	1.57138	0.19628	0.14852	1.32162	0.83537	-0.07812	0.06885	-1.13457
none	BLi01273	1	0	0.04962	0	0.62771	-0.20224	0.05144	-3.93196	0.8894	-0.05091	0.0679	-0.74966	0.51833	-0.28539	0.05134	-5.55859
none	BLi01275	1	0	0.0643	0	0.99465	-0.00233	0.05621	-0.04143	1.67533	0.2241	0.05725	3.91443	3.71292	0.56972	0.05694	10.0061
yjcC	BLi01276	1	0	0.07854	0	0.74293	-0.12905	0.06833	-1.88859	0.91226	-0.03988	0.07243	-0.55062	0.88904	-0.05108	0.06803	-0.75088
yjcD	BLi01277	1	0	0.01967	0	0.90938	-0.04125	0.0285	-1.4477	0.65538	-0.18351	0.04289	-4.27905	0.58854	-0.23022	0.03923	-5.86847
none	BLi01278	1	0	0.0129	0	1.00434	0.00188	0.01978	0.0951	0.81164	-0.09063	0.01794	-5.0514	0.81122	-0.09086	0.0173	-5.25281
yngC	BLi01279	1	0	0.01524	0	0.78923	-0.1028	0.01389	-7.40075	0.72335	-0.14065	0.0212	-6.63293	0.71779	-0.144	0.02506	-5.74575
none	BLi01280	1	0	0.01415	0	0.95223	-0.02126	0.03212	-0.66189	1.01638	0.00706	0.02992	0.23586	1.03288	0.01405	0.02743	0.51221
yngB	BLi01281	1	0	0.01572	0	0.94411	-0.02498	0.0174	-1.43555	0.87677	-0.05711	0.02224	-2.56838	0.96767	-0.01427	0.01578	-0.90454
yngA	BLi01282	1	0	0.02038	0	0.8483	-0.07145	0.02234	-3.19854	0.88542	-0.05285	0.01785	-2.96005	0.92143	-0.03554	0.01944	-1.82769
yjcF	BLi01283	1	0	0.00835	0	0.92735	-0.03275	0.0148	-2.21302	0.87913	-0.05595	0.00853	-6.56229	0.93089	-0.0311	0.01399	-2.22404
yjcG	BLi01284	1	0	0.06445	0	0.90989	-0.04101	0.07515	-0.54578	0.82367	-0.08424	0.06342	-1.32835	0.70811	-0.1499	0.05589	-2.68184
yjcH	BLi01285	1	0	0.02212	0	0.79374	-0.10032	0.03551	-2.82503	0.53883	-0.26855	0.04725	-5.68407	0.82715	-0.08242	0.05576	-1.47798
none	BLi01286	1	0	0.01785	0	0.99563	-0.0019	0.0232	-0.08202	0.94193	-0.02598	0.0197	-1.31878	0.89273	-0.04928	0.0191	-2.58064
none	BLi01287	1	0	0.01858	0	1.00054	0.00023	0.03573	0.00651	0.82524	-0.08342	0.03552	-2.34859	0.77732	-0.1094	0.02964	-3.69092
none	BLi01288	1	0	0.03699	0	0.82322	-0.08448	0.04783	-1.7663	0.76647	-0.11551	0.05963	-1.9369	0.64985	-0.18719	0.07611	-2.4594
yjcI	BLi01289	1	0	0.04965	0	0.71066	-0.14834	0.04374	-3.39166	0.58779	-0.23078	0.04421	-5.22004	0.41088	-0.38629	0.04715	-8.19306
yjcJ	BLi01290	1	0	0.03771	0	1.01898	0.00816	0.04024	0.2029	1.04853	0.02058	0.03964	0.51922	0.98087	-0.00839	0.03279	-0.25583
yjcL	BLi01291	1	0	0.02413	0	0.95834	-0.01848	0.02121	-0.87131	1.00842	0.00364	0.0209	0.17423	0.93766	-0.02796	0.03643	-0.76741
none	BLi01292	1	0	0.02099	0	0.88345	-0.05382	0.02741	-1.96347	0.80185	-0.09591	0.04171	-2.2991	0.69417	-0.15854	0.04773	-3.32163
none	BLi01293	1	0	0.03225	0	1.01964	0.00845	0.03262	0.25893	0.88448	-0.05331	0.04034	-1.32143	0.77834	-0.10883	0.02826	-3.85131
pbpE	BLi01294	1	0	0.02884	0	0.91666	-0.03779	0.03297	-1.14615	1.51035	0.17908	0.02927	6.11868	3.70392	0.56866	0.03766	15.0998
abnA	BLi01295	1	0	0.0227	0	0.94516	-0.0245	0.02671	-0.91725	0.82003	-0.08617	0.04262	-2.02197	0.7181	-0.14382	0.06329	-2.27225
none	BLi01297	1	0	0.04908	0	0.73737	-0.13231	0.04424	-2.99099	0.47412	-0.32411	0.0429	-7.55527	0.23617	-0.62678	0.04455	-14.0676
maa	BLi01298	1	0	0.02043	0	0.89397	-0.04868	0.02454	-1.98345	0.69843	-0.15587	0.03055	-5.10238	0.51969	-0.28425	0.03387	-8.3922
none	BLi01299	1	0	0.01742	0	0.83331	-0.07919	0.01708	-4.6354	0.6376	-0.19545	0.0191	-10.2327	0.58379	-0.23375	0.02404	-9.72519
ywfK	BLi01300	1	0	0.00951	0	0.85538	-0.06784	0.0247	-2.74636	0.66912	-0.17449	0.03259	-5.3536	0.49608	-0.30445	0.03382	-9.00076
yvgR	BLi01302	1	0	0.02974	0	0.76588	-0.11584	0.07583	-1.52758	0.60711	-0.21673	0.06173	-3.51086	0.58756	-0.23095	0.07001	-3.2988
yvgQ	BLi01303	1	0	0.01681	0	1.09722	0.04029	0.03497	1.1522	1.11851	0.04864	0.04025	1.20834	0.93163	-0.03076	0.03762	-0.81758
yoaU1	BLi01304	1	0	0.03201	0	0.94989	-0.02233	0.03389	-0.65886	0.80874	-0.09219	0.04037	-2.28381	0.99955	-0.0002	0.03559	-0.00552
yoaU2	BLi01305	1	0	0.01875	0	0.68026	-0.16733	0.04616	-3.6248	0.61409	-0.21177	0.04566	-4.63741	0.76484	-0.11643	0.05698	-2.0434
yoaV	BLi01306	1	0	0.03839	0	1.56832	0.19543	0.03351	5.83272	1.60232	0.20475	0.03422	5.98374	1.50408	0.17727	0.03375	5.25234
yyaH	BLi01307	1	0	0.01974	0	0.96617	-0.01494	0.0308	-0.48521	1.27565	0.10573	0.03871	2.73144	1.15534	0.06271	0.05026	1.24786
yoeB	BLi01308	1	0	0.02359	0	3.47671	0.54117	0.0458	11.8151	10.3661	1.01562	0.13325	7.62211	18.1956	1.25997	0.10813	11.6523
none	BLi01309	1	0	0.03248	0	2.64994	0.42324	0.03542	11.9493	3.3642	0.52688	0.03895	13.5264	3.08432	0.48916	0.04965	9.85185
none	BLi01310	1	0	0.03097	0	1.13598	0.05537	0.03822	1.44878	1.04536	0.01926	0.03478	0.55384	1.31069	0.1175	0.03452	3.40412
yxaF	BLi01311	1	0	0.01526	0	0.76549	-0.11606	0.01921	-6.04087	0.8322	-0.07977	0.01837	-4.34268	1.00709	0.00307	0.0175	0.17536
none	BLi01312	1	0	0.04393	0	0.62408	-0.20476	0.03832	-5.3434	0.63443	-0.19762	0.03885	-5.08703	0.66093	-0.17985	0.04951	-3.63244
none	BLi01313	1	0	0.03415	0	0.51221	-0.29055	0.02979	-9.75456	0.5457	-0.26304	0.03033	-8.67224	0.69103	-0.1605	0.03316	-4.8409
none	BLi01314	1	0	0.02135	0	1.18924	0.07527	0.02605	2.88974	1.13351	0.05443	0.01982	2.74555	1.30129	0.11437	0.02965	3.85748
yeeF	BLi01315	1	0	0.01529	0	1.05359	0.02267	0.02129	1.0647	0.90089	-0.04533	0.02147	-2.11091	0.98775	-0.00535	0.02675	-0.20009
yjqB	BLi01316	1	0	0.03266	0	0.66469	-0.17738	0.04207	-4.21589	0.59201	-0.22767	0.04648	-4.89861	0.63162	-0.19954	0.05279	-3.78028
xkdA	BLi01317	1	0	0.01259	0	0.93667	-0.02841	0.01487	-1.91051	0.9221	-0.03522	0.0115	-3.06242	0.61823	-0.20885	0.02554	-8.17832
xre	BLi01318	1	0	0.02257	0	0.67624	-0.1699	0.03547	-4.78964	0.59077	-0.22858	0.02251	-10.1538	0.49371	-0.30653	0.04087	-7.50042
none	BLi01319	1	0	0.0587	0	0.63958	-0.1941	0.05303	-3.66017	0.62106	-0.20687	0.05194	-3.98302	0.55766	-0.25363	0.05238	-4.84228
none	BLi01320	1	0	0.01772	0	0.89654	-0.04743	0.01617	-2.9327	0.84572	-0.07277	0.01955	-3.72182	0.84155	-0.07492	0.01779	-4.21212
xkdB	BLi01321	1	0	0.02265	0	1.11675	0.04796	0.0254	1.88807	1.12135	0.04974	0.02128	2.33803	1.20619	0.08142	0.02086	3.90384
xkdC	BLi01322	1	0	0.02522	0	0.95954	-0.01794	0.02571	-0.69762	0.95953	-0.01794	0.02749	-0.6526	1.04631	0.01966	0.02532	0.77653
none	BLi01323	1	0	0.03293	0	1.16029	0.06457	0.03552	1.8176	1.25395	0.09828	0.03108	3.16214	1.24089	0.09373	0.02854	3.28389
xkdD	BLi01324	1	0	0.01923	0	1.31828	0.12001	0.02526	4.75149	1.22801	0.0892	0.02158	4.1344	1.31741	0.11972	0.02541	4.71218
xtrA	BLi01325	1	0	0.043	0	1.35414	0.13166	0.03727	3.5324	1.23739	0.09251	0.03836	2.41148	1.23773	0.09262	0.03754	2.46757
xpf	BLi01326	1	0	0.02803	0	1.21526	0.08467	0.0243	3.48391	0.97989	-0.00882	0.02441	-0.36148	0.78666	-0.10421	0.02669	-3.90397
xtmA	BLi01327	1	0	0.01347	0	0.90983	-0.04104	0.01347	-3.04683	1.01045	0.00451	0.02708	0.16675	0.92173	-0.0354	0.02147	-1.64885
xtmB	BLi01328	1	0	0.01738	0	1.08521	0.03552	0.01847	1.92337	1.14561	0.05904	0.02279	2.58994	1.10393	0.04294	0.02475	1.73473
xkdE	BLi01329	1	0	0.01323	0	1.11381	0.04681	0.0216	2.16742	1.23003	0.08992	0.01521	5.91191	1.22888	0.08951	0.02324	3.85138
xkdF	BLi01330	1	0	0.01702	0	0.99801	-0.00087	0.01854	-0.04678	1.11822	0.04853	0.02096	2.3151	1.25124	0.09734	0.01974	4.93187
xkdG	BLi01331	1	0	0.02926	0	1.0017	0.00074	0.03774	0.0195	1.05949	0.0251	0.03755	0.66838	1.11973	0.04911	0.04	1.22777
yqbG	BLi01332	1	0	0.01732	0	0.95306	-0.02088	0.02486	-0.83964	1.12562	0.05139	0.01799	2.85665	1.21373	0.08412	0.02244	3.74825
yqbH	BLi01333	1	0	0.02405	0	0.91727	-0.0375	0.02865	-1.30897	1.02209	0.00949	0.03173	0.29912	1.10499	0.04336	0.03055	1.41915
xkdI	BLi01334	1	0	0.01326	0	1.00315	0.00137	0.01901	0.07182	1.02123	0.00912	0.02467	0.36984	1.23435	0.09144	0.01866	4.89974
xkdJ	BLi01335	1	0	0.0129	0	1.12166	0.04986	0.01191	4.18492	1.19907	0.07884	0.01889	4.17301	1.25786	0.09963	0.01273	7.82876
none	BLi01336	1	0	0.03294	0	1.21351	0.08404	0.03026	2.77779	1.31193	0.11791	0.03283	3.5916	1.41193	0.14981	0.02935	5.10518
xkdK	BLi01337	1	0	0.01382	0	1.01725	0.00743	0.02866	0.25921	1.1467	0.05945	0.02351	2.52913	1.3295	0.12369	0.02107	5.87083
xkdM	BLi01338	1	0	0.01318	0	1.06202	0.02613	0.01583	1.65114	1.20795	0.08205	0.01682	4.8784	1.29803	0.11329	0.01932	5.86242
xkdN1	BLi01339	1	0	0.01174	0	1.23352	0.09115	0.01834	4.97033	1.25381	0.09823	0.02346	4.18634	1.43762	0.15765	0.01733	9.09902
xkdN2	BLi01340	1	0	0.03588	0	1.19115	0.07597	0.03208	2.36785	1.27787	0.10649	0.04007	2.65756	1.32988	0.12381	0.03155	3.92375
xkdO	BLi01341	1	0	0.02206	0	0.86194	-0.06452	0.0334	-1.93158	1.05981	0.02523	0.02874	0.87791	1.17426	0.06977	0.02808	2.48471
xkdP	BLi01342	1	0	0.01355	0	1.05489	0.02321	0.01685	1.37688	1.21054	0.08298	0.01871	4.43614	1.23915	0.09313	0.02063	4.51337
yqbQ	BLi01343	1	0	0.0191	0	1.07252	0.03041	0.03856	0.78843	1.28362	0.10844	0.02533	4.28055	1.45814	0.1638	0.02186	7.49371
none	BLi01344	1	0	0.02443	0	0.85467	-0.0682	0.02246	-3.03727	1.02822	0.01208	0.03055	0.39554	1.1237	0.05065	0.02222	2.27988
xkdS	BLi01345	1	0	0.01224	0	0.97281	-0.01197	0.01529	-0.78296	1.13433	0.05474	0.01881	2.91018	1.29329	0.1117	0.01732	6.44963
yqbT	BLi01346	1	0	0.01255	0	0.97704	-0.01009	0.01364	-0.73966	1.10017	0.04146	0.01413	2.93404	1.2967	0.11284	0.01337	8.44177
xkdU	BLi01347	1	0	0.03598	0	1.00888	0.00384	0.0463	0.0829	1.01199	0.00517	0.04886	0.1059	1.18336	0.07312	0.03906	1.8719
none	BLi01348	1	0	0.0097	0	1.19134	0.07604	0.00922	8.24631	1.25662	0.0992	0.0167	5.94005	1.45325	0.16234	0.02396	6.77458
none	BLi01349	1	0	0.02114	0	1.15176	0.06136	0.02243	2.73622	1.22098	0.08671	0.02623	3.3055	1.41807	0.1517	0.02039	7.43962
none	BLi01350	1	0	0.02028	0	1.15371	0.0621	0.01915	3.24264	1.21933	0.08612	0.01779	4.84097	1.30919	0.117	0.01896	6.17062
xhlA	BLi01351	1	0	0.02162	0	1.23348	0.09113	0.02515	3.62417	1.19096	0.0759	0.02181	3.4794	1.41828	0.15176	0.02468	6.1499
none	BLi01352	1	0	0.02631	0	0.8868	-0.05218	0.02761	-1.88997	0.92491	-0.0339	0.02393	-1.4164	1.09559	0.03965	0.02594	1.52861
none	BLi01353	1	0	0.01116	0	0.92131	-0.03559	0.02104	-1.69189	0.9975	-0.00109	0.02798	-0.03888	1.18251	0.0728	0.02402	3.03127
none	BLi01354	1	0	0.01591	0	0.65992	-0.18051	0.0333	-5.42097	0.70191	-0.15372	0.0178	-8.63584	0.6741	-0.17128	0.01791	-9.5638
yjmD	BLi01355	1	0	0.00942	0	0.80297	-0.0953	0.02406	-3.96052	0.82492	-0.08359	0.02752	-3.03768	0.9755	-0.01077	0.02607	-0.41317
uxuA	BLi01356	1	0	0.01902	0	0.99743	-0.00112	0.02112	-0.05292	1.1296	0.05292	0.02527	2.09405	1.19239	0.07642	0.02582	2.9598
yjmF	BLi01357	1	0	0.03167	0	1.2062	0.08142	0.03467	2.34847	1.30962	0.11714	0.04054	2.88974	1.60954	0.2067	0.06363	3.24844
none	BLi01358	1	0	0.02176	0	1.01948	0.00838	0.02749	0.30481	1.20028	0.07928	0.02739	2.89493	1.2259	0.08846	0.02593	3.41077
exuT	BLi01359	1	0	0.05557	0	1.00891	0.00385	0.04871	0.07911	1.03429	0.01464	0.06126	0.23901	1.35585	0.13221	0.04887	2.70561
spoIISB	BLi01360	1	0	0.02846	0	1.04634	0.01967	0.02516	0.7819	1.28006	0.10723	0.03369	3.18298	1.75123	0.24334	0.0302	8.05759
spoIISA	BLi01361	1	0	0.04111	0	1.25244	0.09776	0.03841	2.5449	1.77354	0.24884	0.03847	6.46885	2.84044	0.45339	0.04448	10.194
pit	BLi01362	1	0	0.02494	0	0.96802	-0.01412	0.02307	-0.61182	0.86119	-0.0649	0.02699	-2.40459	0.79807	-0.09796	0.04048	-2.41992
ykaA	BLi01363	1	0	0.01451	0	0.87647	-0.05726	0.0138	-4.15002	0.7195	-0.14297	0.01387	-10.3114	0.47335	-0.32482	0.02527	-12.8563
ggt	BLi01364	1	0	0.02187	0	0.72118	-0.14195	0.02616	-5.42704	0.94459	-0.02476	0.02527	-0.97979	1.03004	0.01285	0.03077	0.41781
yesL	BLi01365	1	0	0.01536	0	0.86558	-0.06269	0.04608	-1.36052	1.04907	0.0208	0.02985	0.69699	1.23299	0.09096	0.05488	1.65747
yesM	BLi01366	1	0	0.02353	0	1.1089	0.04489	0.02573	1.74454	1.25635	0.09911	0.02416	4.10192	1.60343	0.20505	0.03019	6.79122
yesN	BLi01367	1	0	0.0273	0	1.00063	0.00028	0.02721	0.01011	1.12968	0.05296	0.0387	1.36832	1.16521	0.06641	0.03276	2.02715
yesO	BLi01368	1	0	0.0175	0	0.92393	-0.03436	0.03518	-0.97682	0.94997	-0.02229	0.03634	-0.61347	0.97849	-0.00944	0.03354	-0.2816
yesP	BLi01369	1	0	0.01675	0	0.96727	-0.01445	0.0194	-0.74504	0.93138	-0.03087	0.02788	-1.10754	0.81806	-0.08722	0.02341	-3.72483
yesQ	BLi01370	1	0	0.03673	0	1.0629	0.02649	0.03336	0.79424	1.09715	0.04027	0.03408	1.18153	1.17237	0.06906	0.03853	1.79226
yesR	BLi01371	1	0	0.02838	0	0.80906	-0.09202	0.02992	-3.07567	0.72691	-0.13852	0.02595	-5.33806	0.80861	-0.09226	0.02962	-3.11499
yesS	BLi01372	1	0	0.03155	0	1.01961	0.00843	0.04008	0.2104	1.15909	0.06412	0.03602	1.78022	1.14718	0.05963	0.03438	1.7345
yesT	BLi01373	1	0	0.02532	0	1.0141	0.00608	0.02369	0.2567	1.10773	0.04444	0.02627	1.6918	1.14784	0.05988	0.02242	2.67029
yesU	BLi01374	1	0	0.03909	0	0.83915	-0.07616	0.03685	-2.06689	0.8813	-0.05487	0.03416	-1.60622	0.99344	-0.00286	0.03739	-0.0764
yesV	BLi01375	1	0	0.03495	0	1.30401	0.11528	0.03401	3.38941	1.40408	0.14739	0.03284	4.48851	1.61232	0.20745	0.03532	5.87416
yesW	BLi01376	1	0	0.02639	0	0.87925	-0.05589	0.02323	-2.40569	1.03422	0.01461	0.03921	0.37268	1.17212	0.06897	0.02563	2.69094
none	BLi01377	1	0	0.04352	0	0.8099	-0.09157	0.03772	-2.42758	1.04832	0.0205	0.0377	0.54369	0.97565	-0.01071	0.04162	-0.2572
none	BLi01378	1	0	0.02779	0	0.79031	-0.1022	0.04255	-2.40162	0.92931	-0.03184	0.02655	-1.19932	1.11219	0.04618	0.03157	1.46282
yesX	BLi01379	1	0	0.03246	0	0.84103	-0.07519	0.02816	-2.67005	0.98506	-0.00654	0.03081	-0.21212	0.99792	-0.0009	0.0296	-0.03053
yccK	BLi01380	1	0	0.02369	0	0.80275	-0.09542	0.0295	-3.23503	0.7626	-0.1177	0.02786	-4.22493	0.6762	-0.16993	0.03748	-4.53327
yesY	BLi01381	1	0	0.01368	0	1.00073	0.00032	0.02379	0.0134	0.9135	-0.03929	0.02361	-1.6643	0.84165	-0.07487	0.016	-4.67857
yesZ	BLi01382	1	0	0.01441	0	1.11018	0.04539	0.0149	3.04624	1.16944	0.06798	0.01544	4.40249	1.10188	0.04213	0.01463	2.8795
yetA	BLi01383	1	0	0.02234	0	0.96746	-0.01437	0.02111	-0.68049	0.93114	-0.03099	0.02049	-1.51238	0.90206	-0.04477	0.02089	-2.14339
lplA	BLi01384	1	0	0.01938	0	1.17257	0.06914	0.02869	2.41	1.39976	0.14605	0.02603	5.61175	1.74573	0.24198	0.02543	9.5165
lplB	BLi01385	1	0	0.03587	0	0.97954	-0.00898	0.03181	-0.28213	1.12652	0.05174	0.03911	1.32296	1.37818	0.13931	0.03127	4.45499
lplC	BLi01386	1	0	0.03714	0	0.86892	-0.06102	0.03239	-1.88384	1.01096	0.00474	0.03217	0.14722	1.07252	0.0304	0.03262	0.93199
ykbA	BLi01387	1	0	0.02309	0	0.97181	-0.01242	0.02796	-0.44422	0.78411	-0.10562	0.0488	-2.16438	0.58981	-0.22929	0.0736	-3.11553
ykcA	BLi01388	1	0	0.03538	0	0.94665	-0.02381	0.03425	-0.69505	0.94721	-0.02356	0.03741	-0.62963	1.339	0.12678	0.07252	1.74813
none	BLi01389	1	0	0.02701	0	3.59864	0.55614	0.02435	22.8434	4.37484	0.64096	0.02495	25.6847	3.58536	0.55453	0.04459	12.4354
htrA	BLi01390	1	0	0.01607	0	1.00419	0.00182	0.02229	0.08152	1.10569	0.04364	0.01575	2.76999	1.26006	0.10039	0.0168	5.97621
proG	BLi01391	1	0	0.02302	0	0.79306	-0.10069	0.02817	-3.57405	0.72392	-0.14031	0.02795	-5.0208	0.6485	-0.18809	0.02755	-6.82674
dppA	BLi01392	1	0	0.01535	0	0.72677	-0.1386	0.03982	-3.48048	0.64671	-0.18929	0.06988	-2.70878	0.47411	-0.32412	0.11172	-2.90115
dppB	BLi01393	1	0	0.02403	0	1.08314	0.03468	0.03601	0.9632	1.12608	0.05157	0.0348	1.48206	0.96716	-0.0145	0.02783	-0.52104
dppC	BLi01394	1	0	0.0247	0	0.88717	-0.05199	0.0404	-1.28694	1.02852	0.01221	0.03197	0.38194	0.95406	-0.02042	0.02873	-0.71094
dppD	BLi01395	1	0	0.0282	0	1.22472	0.08804	0.03368	2.61392	1.29572	0.11251	0.03054	3.68449	1.42554	0.15398	0.03217	4.78651
dppE	BLi01396	1	0	0.03051	0	1.1166	0.0479	0.03334	1.43676	1.2015	0.07972	0.03369	2.3667	1.10226	0.04228	0.04168	1.0145
ykfA	BLi01397	1	0	0.0226	0	1.02261	0.00971	0.0288	0.33711	0.73631	-0.13294	0.03186	-4.17283	0.43857	-0.35797	0.05839	-6.13064
ykfB	BLi01398	1	0	0.01831	0	1.00079	0.00034	0.01815	0.01879	0.85778	-0.06663	0.03554	-1.87485	0.58522	-0.23268	0.04379	-5.31295
ykfC	BLi01399	1	0	0.02842	0	1.10279	0.04249	0.02575	1.64993	1.04354	0.01851	0.02812	0.6581	0.80619	-0.09356	0.02512	-3.72467
ykfD	BLi01400	1	0	0.02054	0	1.03673	0.01566	0.0185	0.84654	1.07167	0.03006	0.02548	1.17969	0.82699	-0.0825	0.04734	-1.74283
ykgA	BLi01401	1	0	0.03241	0	1.88316	0.27489	0.02838	9.68754	3.35136	0.52522	0.03682	14.2641	8.52946	0.93092	0.02813	33.0906
ykhA	BLi01402	1	0	0.02204	0	0.6009	-0.22119	0.04534	-4.87809	0.49037	-0.30948	0.05883	-5.26067	0.37241	-0.42898	0.03978	-10.7828
ykjA	BLi01403	1	0	0.01829	0	0.39054	-0.40834	0.02513	-16.252	0.2843	-0.54622	0.05672	-9.62998	0.19772	-0.70395	0.04774	-14.7452
pel	BLi01404	1	0	0.02437	0	1.37493	0.13828	0.04337	3.18833	1.2652	0.10216	0.03555	2.87409	1.32287	0.12152	0.04188	2.90148
none	BLi01405	1	0	0.02076	0	0.72299	-0.14087	0.01817	-7.75129	0.51592	-0.28742	0.02625	-10.9488	0.22816	-0.64175	0.04611	-13.9177
none	BLi01406	1	0	0.01802	0	0.9011	-0.04523	0.01606	-2.81651	0.77028	-0.11335	0.02801	-4.04709	0.56066	-0.2513	0.03857	-6.51589
none	BLi01407	1	0	0.01178	0	0.70572	-0.15137	0.02536	-5.96966	0.69795	-0.15618	0.0157	-9.94706	0.55304	-0.25724	0.02758	-9.3286
ykkA	BLi01408	1	0	0.01799	0	0.8673	-0.06183	0.0157	-3.93847	0.80705	-0.0931	0.02384	-3.90435	0.74635	-0.12706	0.0164	-7.7466
ykkC	BLi01409	1	0	0.02903	0	0.60181	-0.22054	0.04426	-4.98298	0.41279	-0.38427	0.04425	-8.68317	0.38494	-0.41461	0.04424	-9.37181
ykkD	BLi01410	1	0	0.01498	0	0.9588	-0.01827	0.03953	-0.46228	0.7869	-0.10408	0.04148	-2.50891	0.74411	-0.12836	0.03912	-3.28136
purU	BLi01411	1	0	0.01011	0	0.87497	-0.058	0.03565	-1.62708	0.82452	-0.0838	0.04183	-2.00353	1.03321	0.01419	0.03961	0.35827
proB	BLi01412	1	0	0.02008	0	0.69681	-0.15689	0.03338	-4.69975	0.63435	-0.19767	0.04003	-4.93816	0.56975	-0.24431	0.04345	-5.62264
proA	BLi01413	1	0	0.01893	0	0.96652	-0.01479	0.04003	-0.36941	0.94797	-0.0232	0.0401	-0.57864	0.88389	-0.0536	0.03963	-1.35251
yklA	BLi01414	1	0	0.01739	0	1.05678	0.02398	0.01942	1.23515	1.1986	0.07867	0.01577	4.98853	1.05282	0.02235	0.03656	0.61149
ykmA	BLi01415	1	0	0.01814	0	0.89635	-0.04752	0.02771	-1.71487	1.12047	0.0494	0.02086	2.36837	1.22664	0.08872	0.04049	2.19104
ykzA	BLi01416	1	0	0.04544	0	68.8579	1.83795	0.0646	28.4492	179.736	2.25464	0.13165	17.1258	541.672	2.73374	0.12491	21.8861
none	BLi01417	1	0	0.03449	0	2.465	0.39182	0.08957	4.37459	9.17854	0.96277	0.0512	18.8054	23.4253	1.36968	0.04092	33.4759
guaD	BLi01418	1	0	0.01214	0	0.94378	-0.02513	0.02857	-0.87955	1.34931	0.13011	0.01669	7.79548	1.18459	0.07357	0.03781	1.94577
none	BLi01419	1	0	0.01244	0	0.83683	-0.07736	0.01131	-6.84277	0.90189	-0.04485	0.02178	-2.05887	1.13537	0.05514	0.01603	3.44058
none	BLi01420	1	0	0.02529	0	1.45276	0.16219	0.02208	7.34497	1.54362	0.18854	0.02553	7.38495	1.34545	0.12887	0.02819	4.57115
none	BLi01421	1	0	0.01559	0	1.091	0.03782	0.01739	2.17489	1.22501	0.08814	0.01918	4.59533	1.05515	0.02331	0.01647	1.41586
metE	BLi01422	1	0	0.02219	0	0.96489	-0.01552	0.02945	-0.52709	0.88332	-0.05388	0.02376	-2.26786	0.97961	-0.00895	0.02547	-0.35123
ispA	BLi01423	1	0	0.00922	0	0.90677	-0.0425	0.01241	-3.42415	0.95335	-0.02075	0.0211	-0.98318	1.213	0.08386	0.01516	5.53278
ykzD	BLi01424	1	0	0.02437	0	0.87541	-0.05779	0.03885	-1.48763	0.75407	-0.12259	0.03166	-3.87152	0.73049	-0.13639	0.03255	-4.19011
ykoK2	BLi01426	1	0	0.02563	0	1.43603	0.15716	0.0222	7.08072	2.23236	0.34876	0.02255	15.4694	2.78488	0.44481	0.02271	19.5866
none	BLi01427	1	0	0.0145	0	0.63095	-0.2	0.03494	-5.7238	0.48087	-0.31797	0.05199	-6.11543	0.31834	-0.49711	0.07704	-6.45252
none	BLi01428	1	0	0.01399	0	1.18046	0.07205	0.02594	2.77761	1.1282	0.05239	0.01668	3.14109	0.75084	-0.12445	0.03246	-3.83388
yqaB	BLi01429	1	0	0.02273	0	1.17757	0.07099	0.02089	3.39802	1.06607	0.02779	0.02369	1.17269	0.75525	-0.12191	0.01968	-6.19328
none	BLi01430	1	0	0.052	0	0.96103	-0.01726	0.04577	-0.37713	0.67593	-0.1701	0.04746	-3.58365	0.45557	-0.34145	0.04506	-7.57762
none	BLi01431	1	0	0.02893	0	0.91422	-0.03895	0.03271	-1.19089	0.45184	-0.34502	0.05902	-5.84626	0.24292	-0.61454	0.06389	-9.61882
none	BLi01432	1	0	0.01498	0	0.78213	-0.10672	0.02482	-4.30045	0.42313	-0.37353	0.04986	-7.4918	0.1526	-0.81644	0.02177	-37.5098
yqaE	BLi01433	1	0	0.01307	0	0.61305	-0.2125	0.01739	-12.2171	0.50294	-0.29849	0.03159	-9.44757	0.34307	-0.46462	0.03615	-12.8526
none	BLi01434	1	0	0.02253	0	1.27123	0.10422	0.02254	4.62363	1.17097	0.06855	0.04255	1.61092	1.1991	0.07886	0.02325	3.39241
none	BLi01435	1	0	0.02509	0	1.11731	0.04817	0.0219	2.19946	1.17101	0.06856	0.0261	2.6269	1.26917	0.10352	0.02203	4.69926
none	BLi01436	1	0	0.02651	0	1.13648	0.05556	0.02422	2.29393	1.11918	0.0489	0.02723	1.79571	1.34642	0.12918	0.027	4.78504
none	BLi01437	1	0	0.01926	0	1.04318	0.01836	0.01685	1.0895	1.06032	0.02544	0.01741	1.46126	1.22344	0.08758	0.01886	4.64398
yqaH	BLi01438	1	0	0.02448	0	0.91226	-0.03988	0.0223	-1.78834	0.9582	-0.01854	0.02349	-0.78935	1.02216	0.00952	0.02501	0.38071
none	BLi01439	1	0	0.04313	0	1.24395	0.0948	0.0374	2.5346	1.18501	0.07372	0.0374	1.97116	1.39404	0.14428	0.03817	3.77944
yqaJ	BLi01440	1	0	0.0177	0	0.98566	-0.00627	0.04203	-0.14929	1.01585	0.00683	0.03842	0.17776	1.19235	0.0764	0.03959	1.92983
recT	BLi01441	1	0	0.01797	0	1.24871	0.09646	0.0177	5.45069	1.29681	0.11288	0.01749	6.4525	1.39151	0.14348	0.01731	8.29065
yqaL	BLi01442	1	0	0.01377	0	0.94627	-0.02399	0.02494	-0.9618	1.2149	0.08454	0.0302	2.79963	1.21605	0.08495	0.03376	2.51598
yqaM	BLi01443	1	0	0.02758	0	1.38488	0.14141	0.02676	5.28539	1.26108	0.10074	0.02525	3.99026	1.4036	0.14724	0.02882	5.10912
yqaO	BLi01444	1	0	0.02585	0	1.3551	0.13197	0.02583	5.10949	1.48808	0.17263	0.02816	6.12931	1.48185	0.1708	0.02816	6.06593
none	BLi01445	1	0	0.04099	0	1.40337	0.14717	0.04132	3.56141	1.50294	0.17694	0.03551	4.98346	1.48107	0.17058	0.03655	4.66729
none	BLi01446	1	0	0.02719	0	1.49782	0.17546	0.02702	6.49456	1.61853	0.20912	0.03283	6.36956	1.50782	0.17835	0.02565	6.95236
none	BLi01447	1	0	0.03073	0	1.5122	0.17961	0.02684	6.69289	1.69122	0.2282	0.03973	5.74317	1.76612	0.24702	0.02851	8.66333
none	BLi01448	1	0	0.02575	0	1.7116	0.2334	0.02348	9.94159	1.76385	0.24646	0.02624	9.39339	1.89743	0.27817	0.02601	10.6941
none	BLi01449	1	0	0.02931	0	1.59046	0.20152	0.02757	7.30837	1.6747	0.22394	0.03079	7.27239	1.79569	0.25423	0.02671	9.51936
none	BLi01450	1	0	0.02629	0	2.07602	0.31723	0.02283	13.8944	1.96663	0.29372	0.02401	12.2334	2.51833	0.40111	0.02278	17.611
none	BLi01451	1	0	0.03094	0	1.06823	0.02867	0.03159	0.90757	1.2377	0.09262	0.02702	3.4275	1.61797	0.20897	0.02806	7.44642
yqaN	BLi01452	1	0	0.01749	0	1.20996	0.08277	0.01515	5.46445	1.41102	0.14953	0.02145	6.97035	1.68372	0.22627	0.01588	14.2532
none	BLi01453	1	0	0.02648	0	1.22982	0.08984	0.02425	3.70425	1.44064	0.15856	0.02424	6.54185	1.77334	0.24879	0.0261	9.53392
none	BLi01454	1	0	0.03646	0	1.22374	0.08769	0.0316	2.77526	1.49288	0.17403	0.03167	5.49555	1.71505	0.23428	0.03218	7.28056
none	BLi01455	1	0	0.01226	0	1.17793	0.07112	0.0153	4.64721	1.34774	0.12961	0.0205	6.3237	1.56175	0.19361	0.01641	11.8015
none	BLi01456	1	0	0.02608	0	1.07436	0.03115	0.02297	1.35584	1.32693	0.12285	0.02434	5.04719	1.41343	0.15027	0.02428	6.19016
none	BLi01458	1	0	0.03897	0	1.73993	0.24053	0.03626	6.63408	1.54454	0.1888	0.03678	5.13263	1.47866	0.16987	0.03379	5.02671
yqaQ	BLi01460	1	0	0.03093	0	1.03244	0.01386	0.02787	0.49754	0.96197	-0.01684	0.03241	-0.51959	1.04522	0.01921	0.03042	0.63141
none	BLi01461	1	0	0.04595	0	1.12442	0.05093	0.03988	1.27705	0.84502	-0.07313	0.04694	-1.55794	1.02008	0.00863	0.05581	0.15468
none	BLi01462	1	0	0.04081	0	0.96345	-0.01617	0.03537	-0.45719	1.03845	0.01639	0.05542	0.29568	0.69321	-0.15914	0.03545	-4.48849
yqaS	BLi01463	1	0	0.04253	0	0.85414	-0.06847	0.03686	-1.85774	1.04937	0.02093	0.03697	0.56617	0.82539	-0.08334	0.03696	-2.25511
none	BLi01464	1	0	0.03582	0	1.3247	0.12212	0.036	3.39253	1.22522	0.08821	0.03338	2.64287	1.11625	0.04776	0.03168	1.50756
none	BLi01465	1	0	0.02438	0	1.12969	0.05296	0.02715	1.95065	1.14248	0.05785	0.02438	2.37272	1.0317	0.01355	0.03642	0.37222
none	BLi01466	1	0	0.05414	0	1.10541	0.04352	0.04826	0.90186	1.19986	0.07913	0.04772	1.65821	1.08565	0.03569	0.04798	0.74384
none	BLi01467	1	0	0.03117	0	1.05566	0.02353	0.02767	0.8503	0.95983	-0.01781	0.02975	-0.59841	0.96236	-0.01666	0.02702	-0.61669
none	BLi01468	1	0	0.03875	0	0.96142	-0.01709	0.0338	-0.50551	1.04155	0.01768	0.03476	0.50865	0.97536	-0.01083	0.03475	-0.3118
none	BLi01469	1	0	0.03903	0	1.29374	0.11185	0.03489	3.20596	1.45221	0.16203	0.03407	4.7553	1.52274	0.18263	0.03397	5.37544
none	BLi01470	1	0	0.02026	0	1.19941	0.07897	0.02208	3.57659	1.30031	0.11405	0.02422	4.70908	1.38423	0.14121	0.02433	5.80432
none	BLi01471	1	0	0.03841	0	0.76737	-0.11499	0.03359	-3.42306	0.84464	-0.07333	0.03353	-2.18723	0.89731	-0.04706	0.03473	-1.35477
none	BLi01472	1	0	0.03324	0	0.7765	-0.10986	0.03418	-3.21403	0.90781	-0.04201	0.0291	-1.44348	0.95453	-0.02021	0.02914	-0.69362
none	BLi01473	1	0	0.0358	0	1.19405	0.07702	0.03659	2.10479	1.08345	0.03481	0.03572	0.97444	1.122	0.04999	0.03113	1.60589
none	BLi01474	1	0	0.02802	0	1.02491	0.01069	0.02741	0.38983	1.11103	0.04573	0.02428	1.88319	1.24594	0.0955	0.0249	3.83488
none	BLi01475	1	0	0.03378	0	0.98421	-0.00691	0.04235	-0.1632	1.14242	0.05783	0.03003	1.92576	1.09662	0.04006	0.03286	1.219
none	BLi01476	1	0	0.04381	0	1.41999	0.15228	0.03868	3.93662	1.4323	0.15603	0.03896	4.00482	1.54521	0.18899	0.03822	4.94442
none	BLi01477	1	0	0.02615	0	1.09514	0.03947	0.02265	1.74289	1.17653	0.0706	0.02321	3.04195	1.25127	0.09735	0.02669	3.64712
none	BLi01478	1	0	0.02392	0	1.11303	0.04651	0.03112	1.49422	1.20809	0.0821	0.02594	3.16494	1.1127	0.04638	0.02484	1.86732
none	BLi01479	1	0	0.02691	0	1.43076	0.15557	0.04705	3.30651	1.24015	0.09348	0.03619	2.58294	1.38276	0.14075	0.04184	3.3642
none	BLi01480	1	0	0.02001	0	1.08275	0.03453	0.02163	1.59657	1.16019	0.06453	0.02287	2.82198	1.29573	0.11252	0.01801	6.24568
none	BLi01481	1	0	0.01738	0	1.25733	0.09945	0.01951	5.09862	1.23993	0.0934	0.01855	5.03377	1.43156	0.15581	0.02089	7.45801
none	BLi01482	1	0	0.02558	0	1.06314	0.02659	0.02219	1.19828	1.1782	0.07122	0.02816	2.52873	1.17165	0.0688	0.02423	2.83918
none	BLi01483	1	0	0.02401	0	0.99466	-0.00232	0.0242	-0.09603	1.08195	0.03421	0.02544	1.34439	1.29752	0.11312	0.03078	3.67519
none	BLi01484	1	0	0.0209	0	1.39056	0.14319	0.01862	7.69105	1.49514	0.17468	0.02174	8.03576	1.36165	0.13407	0.02633	5.09172
xhlB	BLi01485	1	0	0.03708	0	1.12705	0.05194	0.033	1.57405	1.35979	0.13347	0.03617	3.68986	1.35118	0.13071	0.04382	2.98314
none	BLi01486	1	0	0.03202	0	1.19999	0.07918	0.02887	2.743	1.10786	0.04449	0.02811	1.58266	1.24515	0.09522	0.02888	3.29765
yrkC	BLi01487	1	0	0.0186	0	0.71219	-0.1474	0.02047	-7.1994	0.68488	-0.16439	0.01795	-9.1555	0.72257	-0.14112	0.02148	-6.57033
none	BLi01488	1	0	0.02245	0	0.88251	-0.05428	0.02048	-2.64996	1.05602	0.02367	0.03203	0.73908	1.17972	0.07178	0.03306	2.17118
ydfS	BLi01489	1	0	0.01771	0	0.47634	-0.32208	0.01811	-17.7846	0.32287	-0.49097	0.02435	-20.1641	0.25929	-0.58622	0.02734	-21.4381
tnrA	BLi01490	1	0	0.02433	0	0.85578	-0.06764	0.0283	-2.38964	0.79817	-0.0979	0.02208	-4.43349	0.89416	-0.04859	0.03607	-1.34685
ykzB	BLi01491	1	0	0.03661	0	15.8519	1.20008	0.04789	25.0579	21.6544	1.33555	0.0768	17.3902	27.0735	1.43254	0.07295	19.6377
none	BLi01492	1	0	0.03706	0	1.67944	0.22517	0.03676	6.12461	2.0466	0.31103	0.08849	3.51509	2.97161	0.47299	0.1078	4.38771
ykoM	BLi01493	1	0	0.01555	0	0.46331	-0.33413	0.01461	-22.8637	0.45743	-0.33967	0.0145	-23.4301	0.43055	-0.36598	0.02	-18.2945
ligD	BLi01494	1	0	0.02158	0	1.20181	0.07984	0.01934	4.12769	1.02553	0.01095	0.02111	0.51874	0.94239	-0.02577	0.03078	-0.83721
ykoV	BLi01495	1	0	0.01432	0	0.98806	-0.00522	0.02053	-0.25421	0.74839	-0.12587	0.04048	-3.1099	0.60874	-0.21557	0.03378	-6.38212
ykoW	BLi01496	1	0	0.02402	0	0.75415	-0.12254	0.06006	-2.0403	0.51698	-0.28653	0.05006	-5.72376	0.46757	-0.33016	0.07897	-4.18068
ykoX	BLi01497	1	0	0.01692	0	1.16294	0.06556	0.03219	2.03639	1.36499	0.13513	0.03893	3.47101	1.58739	0.20068	0.0247	8.12586
ykoY	BLi01498	1	0	0.02009	0	0.58698	-0.23137	0.07638	-3.02913	0.47534	-0.323	0.09375	-3.44544	0.3681	-0.43404	0.08913	-4.86986
sigI	BLi01499	1	0	0.02093	0	0.87161	-0.05968	0.01933	-3.08773	0.72952	-0.13696	0.01816	-7.54283	0.61271	-0.21275	0.02473	-8.60137
ykrI	BLi01500	1	0	0.0069	0	1.0069	0.00299	0.03668	0.08145	0.88119	-0.05493	0.03569	-1.53903	0.81398	-0.08939	0.03873	-2.30804
sspD	BLi01501	1	0	0.04076	0	0.97773	-0.00978	0.0356	-0.27471	0.91401	-0.03905	0.03551	-1.09964	0.81009	-0.09146	0.03857	-2.37169
ykrK	BLi01502	1	0	0.0136	0	0.90383	-0.04392	0.0344	-1.27664	0.84981	-0.07068	0.03303	-2.13981	0.63613	-0.19645	0.05462	-3.59693
ykrL	BLi01503	1	0	0.01755	0	1.4344	0.15667	0.02397	6.53677	2.25362	0.35288	0.04076	8.65704	3.99306	0.60131	0.03225	18.6462
ykrM	BLi01504	1	0	0.01037	0	0.78	-0.1079	0.037	-2.91598	0.64942	-0.18747	0.03346	-5.60305	0.50798	-0.29415	0.04808	-6.11742
pbpC	BLi01505	1	0	0.02048	0	0.8197	-0.08635	0.02615	-3.30159	0.68545	-0.16403	0.03067	-5.34864	0.56449	-0.24835	0.03347	-7.41976
none	BLi01506	1	0	0.04954	0	0.97773	-0.00978	0.04317	-0.22653	1.15281	0.06176	0.04502	1.37187	0.93625	-0.02861	0.04436	-0.64493
ykzE	BLi01507	1	0	0.02945	0	1.38642	0.1419	0.02924	4.85322	1.3843	0.14123	0.03896	3.6248	1.01194	0.00515	0.02917	0.17669
ykrP	BLi01508	1	0	0.02558	0	1.60574	0.20568	0.04669	4.40476	1.37581	0.13856	0.03089	4.4862	1.10252	0.04239	0.04007	1.05775
kinE	BLi01509	1	0	0.01484	0	0.87374	-0.05862	0.0227	-2.58248	0.83717	-0.07719	0.03163	-2.44008	0.72245	-0.14119	0.0314	-4.49593
ogt	BLi01510	1	0	0.014	0	0.98986	-0.00442	0.0133	-0.3327	0.97343	-0.0117	0.01447	-0.80829	0.93574	-0.02884	0.01401	-2.05822
mtnA	BLi01511	1	0	0.02448	0	0.8197	-0.08634	0.02364	-3.65258	0.69121	-0.16039	0.02428	-6.60497	0.68456	-0.16459	0.02142	-7.6853
mtnK	BLi01512	1	0	0.02555	0	0.69016	-0.16105	0.02761	-5.83333	0.52348	-0.2811	0.04618	-6.08747	0.5412	-0.26664	0.05838	-4.56754
ykrU	BLi01513	1	0	0.01812	0	0.86383	-0.06357	0.02688	-2.3653	0.67997	-0.16751	0.04144	-4.04216	0.53811	-0.26913	0.0526	-5.11688
ykrV	BLi01514	1	0	0.03501	0	0.85639	-0.06733	0.03334	-2.0195	0.66967	-0.17414	0.03546	-4.91117	0.57731	-0.23859	0.04315	-5.52915
mtnW	BLi01515	1	0	0.01086	0	0.73121	-0.13596	0.03012	-4.51434	0.58454	-0.23319	0.05207	-4.47834	0.43084	-0.36569	0.06565	-5.57009
ykrY	BLi01516	1	0	0.0523	0	1.14304	0.05806	0.06356	0.91347	0.8454	-0.07294	0.06102	-1.19537	0.76661	-0.11543	0.05022	-2.29855
ykrZ	BLi01517	1	0	0.01043	0	1.93613	0.28693	0.03946	7.27104	1.2332	0.09104	0.03797	2.39751	1.17553	0.07023	0.05635	1.24648
yndN	BLi01518	1	0	0.02834	0	1.21747	0.08546	0.0253	3.37752	1.14785	0.05988	0.02798	2.14061	1.16295	0.06556	0.04544	1.44288
ykvA	BLi01519	1	0	0.02227	0	0.94544	-0.02437	0.02199	-1.10807	0.95519	-0.01991	0.01988	-1.00182	1.03108	0.01329	0.02765	0.48072
spo0E	BLi01520	1	0	0.02159	0	1.20546	0.08115	0.02995	2.70979	1.46889	0.16699	0.0523	3.19267	1.61259	0.20752	0.05429	3.82258
kinD	BLi01521	1	0	0.01638	0	0.86809	-0.06144	0.02541	-2.41765	0.72329	-0.14069	0.0401	-3.50866	0.61392	-0.21189	0.03929	-5.39271
ykvE	BLi01522	1	0	0.01621	0	0.65443	-0.18414	0.02494	-7.38366	0.46746	-0.33026	0.02408	-13.7141	0.239	-0.6216	0.02705	-22.9823
motB	BLi01523	1	0	0.02142	0	1.06207	0.02615	0.01876	1.39431	1.14491	0.05877	0.01947	3.01812	1.1251	0.05119	0.01902	2.69118
motA	BLi01524	1	0	0.021	0	0.79511	-0.09957	0.03224	-3.08844	0.76438	-0.11669	0.03648	-3.19849	0.88509	-0.05301	0.04567	-1.16077
clpE	BLi01525	1	0	0.04564	0	6.50572	0.8133	0.03953	20.5739	19.984	1.30068	0.04105	31.6816	139.174	2.14356	0.0418	51.2861
ykvI	BLi01526	1	0	0.05426	0	1.03082	0.01318	0.05152	0.25592	1.54466	0.18883	0.05354	3.5267	2.66265	0.42531	0.06822	6.23476
ykvJ	BLi01527	1	0	0.01167	0	1.04521	0.0192	0.02675	0.71796	1.19928	0.07892	0.02375	3.32342	1.64197	0.21537	0.02134	10.0938
ykvK	BLi01528	1	0	0.02889	0	1.11447	0.04707	0.02516	1.87052	1.21691	0.08526	0.02502	3.40744	1.7814	0.25076	0.02508	10
ykvL	BLi01529	1	0	0.01895	0	1.26303	0.10141	0.02968	3.41688	1.38743	0.14221	0.02452	5.80068	1.90065	0.2789	0.02283	12.2153
ykvM	BLi01530	1	0	0.01177	0	1.2888	0.11019	0.03555	3.09919	1.33064	0.12406	0.02689	4.61324	1.77852	0.25006	0.0313	7.99
none	BLi01531	1	0	0.00723	0	0.80353	-0.095	0.01962	-4.84257	0.53336	-0.27298	0.02121	-12.8728	0.46232	-0.33506	0.05683	-5.89628
none	BLi01532	1	0	0.01373	0	0.82598	-0.08303	0.01848	-4.49318	0.45743	-0.33968	0.05559	-6.11023	0.42169	-0.375	0.05722	-6.55323
none	BLi01533	1	0	0.03355	0	0.98162	-0.00806	0.02961	-0.27205	0.69372	-0.15882	0.02913	-5.45187	0.63066	-0.20021	0.03273	-6.11718
none	BLi01534	1	0	0.02575	0	0.97291	-0.01193	0.02628	-0.4539	0.93786	-0.02786	0.0373	-0.74699	1.00176	0.00077	0.03235	0.02365
none	BLi01535	1	0	0.01914	0	0.92908	-0.03195	0.01986	-1.60894	0.87401	-0.05849	0.0346	-1.69045	0.82848	-0.08172	0.05394	-1.51493
none	BLi01536	1	0	0.03022	0	1.0126	0.00544	0.02928	0.18568	0.93571	-0.02886	0.04834	-0.59701	0.97713	-0.01005	0.03977	-0.25264
none	BLi01537	1	0	0.03335	0	0.63099	-0.19998	0.04611	-4.33729	0.65117	-0.18631	0.03373	-5.52324	0.51496	-0.28823	0.03683	-7.82532
ligB	BLi01538	1	0	0.01873	0	1.37327	0.13775	0.01841	7.484	1.80788	0.25717	0.025	10.2888	2.90594	0.46329	0.02194	21.1161
none	BLi01539	1	0	0.01604	0	1.12597	0.05153	0.0239	2.15576	1.82964	0.26237	0.01968	13.3298	2.16133	0.33472	0.02465	13.5774
none	BLi01540	1	0	0.02499	0	1.09372	0.0389	0.05411	0.719	1.82479	0.26121	0.05147	5.07469	2.34368	0.3699	0.03709	9.97397
none	BLi01542	1	0	0.03223	0	0.71343	-0.14665	0.02804	-5.23073	0.64805	-0.18839	0.02913	-6.46687	0.52733	-0.27792	0.03131	-8.87607
none	BLi01543	1	0	0.05652	0	0.77006	-0.11348	0.05442	-2.08536	0.85827	-0.06637	0.05179	-1.28168	0.55033	-0.25938	0.0491	-5.28258
none	BLi01544	1	0	0.03031	0	0.69599	-0.1574	0.03678	-4.27968	0.64382	-0.19124	0.0349	-5.48015	0.50095	-0.3002	0.02772	-10.8311
none	BLi01545	1	0	0.03398	0	1.07313	0.03065	0.02943	1.04141	0.91583	-0.03819	0.02954	-1.29262	0.80062	-0.09657	0.02961	-3.26126
none	BLi01546	1	0	0.02379	0	0.92875	-0.0321	0.02421	-1.32567	0.88193	-0.05457	0.02287	-2.38605	0.81017	-0.09142	0.02531	-3.61184
none	BLi01547	1	0	0.02164	0	0.97874	-0.00933	0.01992	-0.46852	0.86483	-0.06307	0.03248	-1.94207	0.75882	-0.11986	0.03128	-3.83216
none	BLi01548	1	0	0.01979	0	0.91039	-0.04077	0.05027	-0.8111	0.98457	-0.00675	0.04183	-0.16148	0.84845	-0.07137	0.04602	-1.5509
none	BLi01549	1	0	0.03414	0	1.12804	0.05233	0.04199	1.246	0.90316	-0.04424	0.03255	-1.35914	1.04636	0.01968	0.03975	0.49508
none	BLi01550	1	0	0.0366	0	0.96144	-0.01708	0.03309	-0.51598	1.05393	0.02281	0.03423	0.66648	1.10462	0.04321	0.03227	1.33885
none	BLi01551	1	0	0.0271	0	0.7851	-0.10507	0.03827	-2.74533	0.8273	-0.08234	0.07531	-1.09335	0.62064	-0.20716	0.06286	-3.29548
none	BLi01552	1	0	0.02844	0	0.69551	-0.1577	0.02614	-6.03307	0.79033	-0.10219	0.03297	-3.09985	0.79707	-0.0985	0.0278	-3.54336
none	BLi01553	1	0	0.06928	0	1.26564	0.10231	0.06819	1.50045	0.71761	-0.14411	0.11733	-1.22825	0.9642	-0.01583	0.06177	-0.2563
none	BLi01554	1	0	0.10865	0	0.81026	-0.09138	0.09478	-0.96412	0.86837	-0.06129	0.09826	-0.62382	0.9448	-0.02466	0.0976	-0.25264
none	BLi01555	1	0	0.05966	0	1.37548	0.13845	0.05616	2.46541	1.29097	0.11092	0.05515	2.0112	1.29213	0.11131	0.06858	1.62305
none	BLi01556	1	0	0.05395	0	0.76627	-0.11562	0.09217	-1.25436	0.76641	-0.11554	0.08388	-1.37743	1.09829	0.04072	0.08328	0.48889
none	BLi01557	1	0	0.10684	0	0.94793	-0.02323	0.09258	-0.25087	0.90361	-0.04402	0.09362	-0.47015	0.86753	-0.06172	0.09258	-0.66661
none	BLi01558	1	0	0.06555	0	1.25888	0.09999	0.12977	0.77046	0.94331	-0.02535	0.07801	-0.32493	0.85929	-0.06586	0.14441	-0.45605
yqbO	BLi01559	1	0	0.0317	0	0.84163	-0.07488	0.03335	-2.24528	0.86555	-0.06271	0.05375	-1.16677	0.93217	-0.0305	0.03628	-0.84077
none	BLi01560	1	0	0.02745	0	0.99245	-0.00329	0.02889	-0.11398	1.0421	0.01791	0.03119	0.57419	1.19599	0.07773	0.03061	2.53947
none	BLi01561	1	0	0.04167	0	0.78014	-0.10783	0.03793	-2.84278	0.93534	-0.02903	0.04785	-0.60669	0.91207	-0.03997	0.05089	-0.78552
none	BLi01562	1	0	0.03958	0	0.59077	-0.22858	0.057	-4.01017	0.71552	-0.14538	0.03507	-4.14538	0.70779	-0.1501	0.06567	-2.28551
pBSX	BLi01563	1	0	0.02216	0	0.86447	-0.06325	0.0288	-2.19616	0.74809	-0.12605	0.02506	-5.02977	0.92954	-0.03173	0.03163	-1.00329
none	BLi01564	1	0	0.05613	0	0.84486	-0.07321	0.04869	-1.50374	0.78516	-0.10504	0.04997	-2.10223	0.88174	-0.05466	0.04864	-1.12377
yomP	BLi01565	1	0	0.03782	0	0.73901	-0.13135	0.03334	-3.93919	0.66768	-0.17543	0.03917	-4.47828	0.60452	-0.21859	0.0366	-5.9724
none	BLi01566	1	0	0.01694	0	0.55523	-0.25553	0.03385	-7.54906	0.43673	-0.35978	0.02822	-12.7505	0.43811	-0.35842	0.03214	-11.1513
bhlA	BLi01567	1	0	0.05193	0	0.19832	-0.70264	0.10763	-6.52844	0.33753	-0.47169	0.10844	-4.34964	0.48731	-0.31219	0.09471	-3.29644
xlyB	BLi01568	1	0	0.05922	0	0.87243	-0.05927	0.05574	-1.06339	0.87006	-0.06045	0.06715	-0.90022	0.80713	-0.09306	0.05341	-1.7423
none	BLi01569	1	0	0.04193	0	0.39167	-0.40708	0.03638	-11.1884	0.28916	-0.53886	0.05323	-10.124	0.13283	-0.87671	0.06008	-14.5915
none	BLi01570	1	0	0.01736	0	1.06387	0.02689	0.02417	1.11235	0.82314	-0.08453	0.03199	-2.64252	0.75103	-0.12434	0.03579	-3.47415
none	BLi01571	1	0	0.02872	0	0.57491	-0.2404	0.02489	-9.65865	0.60506	-0.2182	0.02631	-8.29419	0.57042	-0.2438	0.05439	-4.48289
none	BLi01572	1	0	0.01251	0	0.52003	-0.28397	0.06587	-4.31107	0.58123	-0.23565	0.0689	-3.42024	0.53208	-0.27402	0.07751	-3.53517
none	BLi01573	1	0	0.04279	0	0.95057	-0.02201	0.0374	-0.58859	1.37759	0.13912	0.04169	3.33675	1.75187	0.2435	0.04674	5.21027
none	BLi01574	1	0	0.00724	0	0.79265	-0.10092	0.02586	-3.90277	0.91828	-0.03702	0.01817	-2.03718	1.4042	0.14743	0.01764	8.35908
none	BLi01575	1	0	0.01929	0	0.95851	-0.0184	0.02459	-0.74857	1.06016	0.02537	0.01917	1.32371	1.51251	0.1797	0.02946	6.10045
none	BLi01576	1	0	0.02745	0	0.44333	-0.35327	0.02643	-13.3647	0.2558	-0.5921	0.04227	-14.008	0.27146	-0.5663	0.05796	-9.77112
none	BLi01577	1	0	0.02731	0	0.52989	-0.27582	0.03423	-8.05688	0.37952	-0.42076	0.06147	-6.8448	0.36857	-0.43348	0.06402	-6.77108
none	BLi01578	1	0	0.01758	0	0.55507	-0.25565	0.02095	-12.2004	0.40666	-0.39077	0.02332	-16.7561	0.26771	-0.57234	0.07664	-7.4676
yoaT	BLi01579	1	0	0.03082	0	0.87513	-0.05793	0.02905	-1.99412	0.7926	-0.10094	0.03351	-3.01217	0.68505	-0.16428	0.03944	-4.1649
yozG	BLi01580	1	0	0.02031	0	1.09076	0.03773	0.01858	2.03039	0.92014	-0.03615	0.02074	-1.74276	0.81628	-0.08816	0.03322	-2.6535
yoaS	BLi01581	1	0	0.02562	0	0.96427	-0.0158	0.02309	-0.68419	0.7569	-0.12096	0.02961	-4.08557	0.63511	-0.19715	0.02353	-8.37829
none	BLi01582	1	0	0.01658	0	0.78572	-0.10473	0.01672	-6.26564	0.69721	-0.15664	0.01895	-8.26577	0.67579	-0.17019	0.0245	-6.94754
none	BLi01583	1	0	0.02086	0	0.81842	-0.08703	0.0183	-4.75586	0.75604	-0.12146	0.02087	-5.82082	0.74609	-0.12721	0.01925	-6.60994
none	BLi01584	1	0	0.01926	0	0.27192	-0.56557	0.04596	-12.3055	0.13815	-0.85966	0.07355	-11.6874	0.11158	-0.9524	0.05527	-17.2331
none	BLi01585	1	0	0.04305	0	0.87564	-0.05767	0.03728	-1.54705	0.57626	-0.23938	0.03847	-6.22237	0.43032	-0.36621	0.04683	-7.8195
none	BLi01586	1	0	0.01496	0	1.00067	0.00029	0.02024	0.01429	0.94448	-0.02481	0.01446	-1.71542	0.97079	-0.01287	0.01726	-0.74595
none	BLi01588	1	0	0.02053	0	0.84002	-0.07571	0.04449	-1.70179	0.71451	-0.14599	0.03291	-4.43639	0.79752	-0.09826	0.09843	-0.99829
none	BLi01589	1	0	0.02029	0	0.84531	-0.07298	0.09075	-0.8042	0.93777	-0.02791	0.03887	-0.71783	0.94853	-0.02295	0.03458	-0.66367
ykvT	BLi01590	1	0	0.07581	0	0.89602	-0.04768	0.06702	-0.71147	0.89532	-0.04802	0.06714	-0.71518	0.86039	-0.06531	0.06697	-0.97509
ykvU	BLi01591	1	0	0.02939	0	0.88962	-0.0508	0.03301	-1.53861	0.76096	-0.11864	0.04273	-2.77642	0.78233	-0.10661	0.0458	-2.32768
ykvV	BLi01592	1	0	0.04868	0	0.9401	-0.02683	0.06574	-0.40808	0.82362	-0.08427	0.05057	-1.66632	0.83672	-0.07742	0.04618	-1.67651
ykvW	BLi01593	1	0	0.01108	0	1.07003	0.0294	0.02602	1.12973	1.36407	0.13484	0.01835	7.34764	3.49602	0.54357	0.02449	22.1996
ykvY	BLi01594	1	0	0.02903	0	1.24798	0.09621	0.02985	3.22352	1.42659	0.1543	0.03414	4.51958	1.84966	0.26709	0.03129	8.53668
none	BLi01595	1	0	0.02056	0	1.84769	0.26663	0.05825	4.57694	1.89246	0.27703	0.0543	5.10189	1.47613	0.16912	0.07193	2.3511
ykvZ	BLi01596	1	0	0.01886	0	1.28327	0.10832	0.0167	6.48589	1.51993	0.18182	0.01685	10.7909	2.00827	0.30282	0.02025	14.9512
glcT	BLi01597	1	0	0.01808	0	0.7348	-0.13383	0.01578	-8.48271	0.63727	-0.19567	0.03207	-6.10198	0.56169	-0.2505	0.04848	-5.16691
ptsG	BLi01598	1	0	0.03009	0	1.00886	0.00383	0.04743	0.08078	0.99611	-0.00169	0.05017	-0.03377	0.75101	-0.12435	0.06732	-1.84714
ptsH	BLi01599	1	0	0.03185	0	1.38442	0.14127	0.04098	3.44733	1.12936	0.05283	0.03022	1.74799	1.08401	0.03503	0.04222	0.82984
ptsI	BLi01600	1	0	0.01041	0	0.87507	-0.05796	0.01038	-5.58166	0.79942	-0.09722	0.01088	-8.93871	0.58075	-0.23601	0.02028	-11.6363
splA	BLi01601	1	0	0.0245	0	1.12895	0.05267	0.02493	2.11273	0.82001	-0.08618	0.03715	-2.31988	0.44942	-0.34735	0.02207	-15.7361
splB	BLi01602	1	0	0.02046	0	1.39794	0.14549	0.02576	5.64805	1.14627	0.05929	0.02763	2.14602	0.71021	-0.14861	0.02659	-5.58928
ykwB	BLi01603	1	0	0.01288	0	0.79628	-0.09893	0.01369	-7.22681	0.90513	-0.04329	0.02704	-1.60066	0.82046	-0.08594	0.02374	-3.62074
mcpC	BLi01604	1	0	0.01008	0	1.12824	0.0524	0.01027	5.10017	1.45695	0.16345	0.01338	12.2147	1.30995	0.11725	0.01111	10.5535
none	BLi01605	1	0	0.02352	0	0.7555	-0.12177	0.02094	-5.81414	0.54853	-0.2608	0.0236	-11.0499	0.4742	-0.32404	0.0899	-3.60457
ykwC	BLi01606	1	0	0.00998	0	0.8383	-0.0766	0.02357	-3.25005	0.77483	-0.11079	0.0517	-2.14295	0.50931	-0.29302	0.07395	-3.96258
ykwD	BLi01607	1	0	0.01664	0	1.48429	0.17152	0.0166	10.3317	1.63809	0.21434	0.01923	11.1483	1.95817	0.29185	0.031	9.41439
ykuA	BLi01608	1	0	0.02152	0	0.76714	-0.11513	0.03395	-3.39098	0.66684	-0.17598	0.04092	-4.30026	0.70117	-0.15417	0.04152	-3.71346
kinA	BLi01609	1	0	0.01374	0	0.66802	-0.17521	0.02377	-7.36998	0.50634	-0.29556	0.03871	-7.63495	0.41088	-0.38628	0.03795	-10.1795
patA	BLi01610	1	0	0.0269	0	0.86375	-0.06361	0.03088	-2.05966	0.89925	-0.04612	0.0272	-1.69528	0.95846	-0.01843	0.03061	-0.60202
yxaI	BLi01612	1	0	0.01055	0	1.12951	0.05289	0.02188	2.41697	1.51308	0.17986	0.04315	4.16807	3.48103	0.54171	0.05166	10.4866
yxiO	BLi01613	1	0	0.01008	0	1.29663	0.11282	0.00955	11.8168	2.37807	0.37623	0.01149	32.7391	5.93148	0.77316	0.02034	38.0035
cheV	BLi01614	1	0	0.01407	0	0.97195	-0.01236	0.03818	-0.32364	0.89768	-0.04688	0.02935	-1.59714	1.11495	0.04725	0.03943	1.19849
ykyB	BLi01615	1	0	0.01158	0	1.06905	0.029	0.02026	1.43103	1.23888	0.09303	0.02785	3.34101	1.46856	0.16689	0.02132	7.82886
ykuC	BLi01616	1	0	0.01461	0	1.05992	0.02527	0.02399	1.05359	1.17412	0.06971	0.01809	3.85371	1.15675	0.06324	0.03218	1.96516
ykuD	BLi01617	1	0	0.01431	0	0.84378	-0.07377	0.0128	-5.7628	0.95598	-0.01955	0.0152	-1.28603	1.11041	0.04548	0.01656	2.74636
none	BLi01618	1	0	0.0252	0	1.04701	0.01995	0.02625	0.76	1.08745	0.03641	0.02994	1.21592	1.21111	0.08318	0.02674	3.11078
ykuE	BLi01619	1	0	0.0171	0	0.74507	-0.1278	0.02983	-4.28374	0.74116	-0.13009	0.02544	-5.11422	0.77308	-0.11178	0.03992	-2.80023
ykuF	BLi01620	1	0	0.01508	0	0.87229	-0.05934	0.02702	-2.19641	0.93319	-0.03003	0.02765	-1.08622	1.11378	0.0468	0.02409	1.94298
ykuI	BLi01621	1	0	0.01808	0	0.89061	-0.05031	0.0265	-1.89885	0.87175	-0.05961	0.03247	-1.83581	0.73383	-0.1344	0.03893	-3.45275
none	BLi01622	1	0	0.02713	0	1.19863	0.07869	0.02702	2.91186	1.7797	0.25035	0.03037	8.24217	3.9984	0.60189	0.04162	14.4626
ykuJ	BLi01624	1	0	0.02606	0	0.76265	-0.11767	0.02281	-5.15891	0.59229	-0.22746	0.03239	-7.02371	0.40501	-0.39253	0.02838	-13.8331
ykuK	BLi01625	1	0	0.03218	0	0.77523	-0.11057	0.02884	-3.83419	0.57575	-0.23977	0.02791	-8.59162	0.34345	-0.46414	0.02946	-15.7535
ykzF	BLi01626	1	0	0.02023	0	0.75575	-0.12162	0.02274	-5.34837	0.65393	-0.18447	0.01892	-9.7515	0.50228	-0.29905	0.02476	-12.0792
ykuL	BLi01627	1	0	0.01808	0	0.89342	-0.04895	0.02961	-1.65293	0.77877	-0.10859	0.02093	-5.18855	0.72858	-0.13752	0.02303	-5.97109
ccpC	BLi01628	1	0	0.01733	0	0.87361	-0.05868	0.0169	-3.47211	0.75068	-0.12455	0.01935	-6.43717	1.06459	0.02718	0.02333	1.16494
ykuN	BLi01629	1	0	0.01854	0	0.6005	-0.22149	0.02561	-8.64772	0.38654	-0.4128	0.02337	-17.6665	0.32092	-0.4936	0.05421	-9.10459
ykuO	BLi01630	1	0	0.02848	0	0.59334	-0.2267	0.04091	-5.54107	0.54718	-0.26187	0.05613	-4.66546	0.39818	-0.39992	0.07529	-5.31137
ykuP	BLi01631	1	0	0.03281	0	0.91599	-0.03811	0.03509	-1.08592	0.62838	-0.20178	0.04015	-5.02498	0.51771	-0.28591	0.02965	-9.64208
ykuQ	BLi01632	1	0	0.01804	0	0.75695	-0.12093	0.02244	-5.38885	0.63552	-0.19687	0.02736	-7.19506	0.46904	-0.32879	0.04554	-7.21945
ykuR	BLi01633	1	0	0.01808	0	0.83026	-0.08079	0.02991	-2.70117	0.85142	-0.06986	0.02531	-2.76017	0.73536	-0.1335	0.0255	-5.23429
ykuS	BLi01634	1	0	0.01843	0	1.09449	0.03921	0.01853	2.11567	1.02237	0.00961	0.02143	0.44827	0.91748	-0.0374	0.02097	-1.7837
ykuU	BLi01635	1	0	0.02481	0	1.00917	0.00396	0.0283	0.14002	0.84072	-0.07535	0.04795	-1.57132	0.66854	-0.17487	0.04049	-4.31885
ykuV	BLi01636	1	0	0.01925	0	1.31204	0.11795	0.03609	3.26808	1.78556	0.25177	0.04966	5.0698	1.38452	0.1413	0.03257	4.33775
rok	BLi01637	1	0	0.01375	0	0.98208	-0.00786	0.0256	-0.30683	0.94631	-0.02397	0.02017	-1.18787	0.96263	-0.01654	0.0331	-0.49982
yknT	BLi01638	1	0	0.04509	0	0.74128	-0.13002	0.04174	-3.11514	0.54089	-0.26689	0.0435	-6.135	0.38677	-0.41254	0.07807	-5.28449
mobA	BLi01639	1	0	0.02724	0	0.72038	-0.14244	0.02425	-5.87381	0.72825	-0.13772	0.03733	-3.6894	0.50599	-0.29586	0.0336	-8.80511
moeB	BLi01640	1	0	0.00733	0	0.80035	-0.09672	0.01981	-4.8816	0.68084	-0.16695	0.03143	-5.31253	0.65535	-0.18352	0.02798	-6.55815
moeA	BLi01641	1	0	0.01522	0	0.92035	-0.03605	0.0163	-2.21184	0.97205	-0.01231	0.02175	-0.56603	1.00616	0.00267	0.01933	0.13802
mobB	BLi01642	1	0	0.02296	0	1.00948	0.0041	0.03601	0.11384	1.18071	0.07214	0.0324	2.22642	1.3887	0.14261	0.03382	4.21635
moaE	BLi01643	1	0	0.0138	0	1.27732	0.1063	0.01774	5.9918	1.33904	0.12679	0.01736	7.30504	1.47263	0.16809	0.02049	8.20498
moaD	BLi01644	1	0	0.04895	0	1.21797	0.08564	0.04297	1.99311	1.42171	0.15281	0.04434	3.44633	1.39745	0.14534	0.04245	3.42369
none	BLi01645	1	0	0.01195	0	0.70541	-0.15156	0.01216	-12.466	0.61916	-0.20819	0.02387	-8.72134	0.6315	-0.19963	0.0206	-9.68898
yknU	BLi01646	1	0	0.00956	0	1.04136	0.0176	0.02358	0.7463	1.15216	0.06151	0.0223	2.7585	1.1662	0.06677	0.01489	4.48558
yknV	BLi01647	1	0	0.01105	0	1.07745	0.0324	0.03003	1.07901	1.15802	0.06372	0.03569	1.78505	1.20848	0.08224	0.0265	3.10348
yknW	BLi01648	1	0	0.02441	0	0.97259	-0.01207	0.02267	-0.53232	1.2154	0.08472	0.02263	3.74349	1.23791	0.09269	0.04015	2.30868
yknX	BLi01649	1	0	0.0094	0	0.80155	-0.09607	0.03357	-2.86217	0.84393	-0.07369	0.0374	-1.97059	0.9248	-0.03395	0.04979	-0.68188
yknY	BLi01650	1	0	0.02198	0	0.95461	-0.02017	0.03441	-0.58621	0.9347	-0.02933	0.02336	-1.25529	1.31944	0.12039	0.02735	4.40121
yknZ	BLi01651	1	0	0.00902	0	1.04664	0.0198	0.00951	2.0827	1.20044	0.07934	0.0138	5.74849	1.5319	0.18523	0.01428	12.969
fruR	BLi01652	1	0	0.01559	0	0.85563	-0.06772	0.01825	-3.70993	0.87248	-0.05925	0.01845	-3.21143	0.78113	-0.10728	0.01929	-5.5628
fruK	BLi01653	1	0	0.02338	0	0.95138	-0.02165	0.02602	-0.83193	1.00837	0.00362	0.02319	0.15615	0.9866	-0.00586	0.02024	-0.28948
fruA	BLi01654	1	0	0.02056	0	1.08988	0.03738	0.01933	1.9339	1.17803	0.07116	0.02294	3.10243	1.15664	0.0632	0.02115	2.98838
sipT	BLi01655	1	0	0.02503	0	0.53732	-0.26977	0.03159	-8.54028	0.48792	-0.31165	0.03311	-9.41164	0.43857	-0.35796	0.04264	-8.39596
ykoA	BLi01656	1	0	0.03402	0	1.05347	0.02262	0.05212	0.434	1.38367	0.14103	0.03478	4.05546	1.38059	0.14007	0.09798	1.42954
none	BLi01657	1	0	0.02084	0	1.11633	0.04779	0.05005	0.95497	1.15379	0.06213	0.10519	0.5906	1.81327	0.25846	0.09235	2.7987
ykpA	BLi01658	1	0	0.01931	0	0.85906	-0.06598	0.03405	-1.93739	0.82042	-0.08597	0.0448	-1.91886	0.83102	-0.08039	0.03826	-2.10107
none	BLi01659	1	0	0.02591	0	1.1201	0.04926	0.02272	2.16811	0.84895	-0.07112	0.04335	-1.64055	0.49098	-0.30894	0.07501	-4.11844
ampS	BLi01660	1	0	0.02338	0	0.72832	-0.13768	0.03556	-3.87129	0.5086	-0.29362	0.03694	-7.94791	0.33722	-0.47208	0.08586	-5.49828
ykpC	BLi01661	1	0	0.02374	0	0.94319	-0.0254	0.02442	-1.04034	0.76332	-0.1173	0.04021	-2.91699	0.7771	-0.10952	0.04602	-2.38006
mreBH	BLi01662	1	0	0.02253	0	0.90527	-0.04322	0.02752	-1.57073	0.79396	-0.1002	0.02084	-4.80707	0.76238	-0.11783	0.02599	-4.53311
abh	BLi01664	1	0	0.02425	0	0.89432	-0.04851	0.02933	-1.65403	0.79794	-0.09803	0.02358	-4.15759	0.64311	-0.19172	0.03425	-5.59719
kinC	BLi01665	1	0	0.01473	0	0.74226	-0.12944	0.03125	-4.14219	0.66587	-0.17661	0.03287	-5.37303	0.60959	-0.21497	0.02796	-7.68961
ykqB	BLi01666	1	0	0.01	0	0.79575	-0.09922	0.01583	-6.26681	0.68579	-0.16381	0.01307	-12.5369	0.66439	-0.17757	0.01984	-8.94999
adeC	BLi01667	1	0	0.03711	0	0.6408	-0.19328	0.07513	-2.57269	0.61491	-0.21119	0.09441	-2.23699	0.52277	-0.28169	0.11181	-2.51943
ykqC	BLi01668	1	0	0.03273	0	1.04944	0.02096	0.03172	0.66081	1.03079	0.01317	0.03227	0.40806	1.04081	0.01737	0.03327	0.52203
ykzG	BLi01669	1	0	0.02034	0	1.22572	0.08839	0.02697	3.27763	0.96612	-0.01497	0.02991	-0.50054	0.87202	-0.05947	0.06145	-0.96786
ykrA	BLi01670	1	0	0.02843	0	0.87285	-0.05906	0.02629	-2.24664	0.8893	-0.05095	0.03225	-1.57977	0.84044	-0.07549	0.02616	-2.88553
def	BLi01671	1	0	0.01307	0	0.82005	-0.08616	0.01152	-7.48058	0.82029	-0.08603	0.01728	-4.97974	0.81132	-0.09081	0.01965	-4.6204
none	BLi01672	1	0	0.07923	0	1.1055	0.04356	0.07168	0.6077	1.22029	0.08646	0.06892	1.25459	1.2013	0.07965	0.06865	1.16023
ykyA	BLi01673	1	0	0.01846	0	1.16306	0.0656	0.02128	3.08264	1.09499	0.03941	0.02702	1.45852	0.99104	-0.00391	0.02116	-0.1846
pdhA	BLi01674	1	0	0.01072	0	0.77259	-0.11205	0.02188	-5.12131	0.65608	-0.18305	0.0347	-5.27465	0.53414	-0.27235	0.06924	-3.93361
pdhB	BLi01675	1	0	0.03445	0	1.05636	0.02381	0.03626	0.65677	1.06004	0.02532	0.04047	0.62573	0.98008	-0.00874	0.03932	-0.22225
pdhC	BLi01676	1	0	0.02954	0	0.93025	-0.0314	0.03219	-0.9756	0.92616	-0.03332	0.02605	-1.2789	1.03838	0.01636	0.0318	0.51432
pdhD	BLi01677	1	0	0.02025	0	1.02579	0.01106	0.03033	0.36453	1.15868	0.06396	0.03372	1.89716	1.13839	0.05629	0.02794	2.0145
slp	BLi01680	1	0	0.01811	0	1.5296	0.18458	0.02476	7.45363	1.00009	4e-05	0.04046	0.00093	0.75329	-0.12304	0.03801	-3.23678
speA	BLi01681	1	0	0.008	0	0.90742	-0.04219	0.0314	-1.34351	0.84454	-0.07338	0.03239	-2.2653	0.80487	-0.09427	0.03172	-2.97245
yktA	BLi01682	1	0	0.02587	0	0.89863	-0.04642	0.03837	-1.20986	1.0065	0.00281	0.02708	0.10387	0.91404	-0.03904	0.02581	-1.51244
yktB	BLi01683	1	0	0.01262	0	1.05149	0.0218	0.01834	1.18901	1.11007	0.04535	0.03021	1.50097	2.02457	0.30633	0.0354	8.65344
ykzI	BLi01684	1	0	0.04503	0	23.7058	1.37485	0.05204	26.4202	28.238	1.45083	0.0694	20.9043	39.8499	1.60043	0.05648	28.3346
yktC	BLi01685	1	0	0.01328	0	1.13045	0.05325	0.01527	3.48834	1.26127	0.10081	0.02795	3.60737	1.86413	0.27048	0.03229	8.37535
ykzC	BLi01686	1	0	0.03435	0	0.99065	-0.00408	0.03447	-0.1184	1.34425	0.12848	0.03686	3.48577	1.79655	0.25444	0.04358	5.83803
ylaA	BLi01687	1	0	0.03372	0	0.99593	-0.00177	0.03278	-0.05404	1.07525	0.03151	0.03182	0.9904	1.08358	0.03486	0.02957	1.17902
ylaB	BLi01688	1	0	0.02556	0	1.20802	0.08207	0.02287	3.58842	1.02373	0.01018	0.04052	0.25133	0.84651	-0.07237	0.02299	-3.14797
ylaC	BLi01689	1	0	0.01344	0	0.92303	-0.03479	0.02327	-1.49483	0.75277	-0.12334	0.01541	-8.00515	0.59714	-0.22392	0.01961	-11.4178
ylaD	BLi01690	1	0	0.02282	0	0.86679	-0.06209	0.02045	-3.0357	0.56125	-0.25084	0.02099	-11.9515	0.31014	-0.50844	0.02931	-17.346
ylaF	BLi01691	1	0	0.02474	0	0.6508	-0.18655	0.05516	-3.38173	0.7602	-0.11907	0.02388	-4.98672	0.63714	-0.19577	0.03213	-6.09249
ylaG	BLi01692	1	0	0.01465	0	0.99318	-0.00297	0.02509	-0.11844	1.00587	0.00254	0.05694	0.04464	1.05643	0.02384	0.05762	0.41383
ylaH	BLi01693	1	0	0.01439	0	1.39235	0.14375	0.02728	5.27006	1.55402	0.19146	0.02331	8.21209	1.44392	0.15954	0.02332	6.84181
yhjH	BLi01694	1	0	0.0174	0	1.07877	0.03293	0.02265	1.45361	1.16223	0.06529	0.02258	2.89163	1.29282	0.11154	0.01995	5.59064
yhjG	BLi01695	1	0	0.02644	0	0.91605	-0.03808	0.02603	-1.4631	0.96873	-0.0138	0.0324	-0.42579	1.16123	0.06492	0.0301	2.15648
ylaI	BLi01696	1	0	0.01959	0	1.20735	0.08183	0.02409	3.39752	0.77574	-0.11028	0.02161	-5.10369	0.51436	-0.28874	0.03998	-7.22139
ylaJ	BLi01697	1	0	0.02499	0	1.11442	0.04705	0.02199	2.13941	1.2407	0.09367	0.03306	2.83296	1.50347	0.1771	0.02638	6.71419
ylaK	BLi01698	1	0	0.00977	0	0.74588	-0.12733	0.01333	-9.55457	0.64735	-0.18886	0.01277	-14.7906	0.55273	-0.25749	0.0206	-12.5023
ylaL	BLi01699	1	0	0.01207	0	1.12904	0.05271	0.02078	2.53626	1.22437	0.08791	0.01729	5.08535	1.43773	0.15768	0.03268	4.82475
ylaM	BLi01700	1	0	0.01431	0	1.00168	0.00073	0.06093	0.012	0.80858	-0.09228	0.03425	-2.69443	0.57841	-0.23776	0.03199	-7.43254
ylaN	BLi01701	1	0	0.02768	0	1.04153	0.01767	0.04509	0.3919	1.16076	0.06474	0.02532	2.55664	1.12438	0.05091	0.03831	1.32912
ftsW	BLi01702	1	0	0.02344	0	0.90372	-0.04397	0.02805	-1.56732	0.80537	-0.094	0.02654	-3.54243	0.62667	-0.20296	0.02421	-8.38182
pycA	BLi01703	1	0	0.03407	0	1.2937	0.11183	0.04021	2.78142	1.44557	0.16004	0.04836	3.30956	1.45316	0.16231	0.04035	4.02255
ctaA	BLi01704	1	0	0.01293	0	1.04742	0.02012	0.02404	0.83713	0.90729	-0.04226	0.04177	-1.01155	0.93475	-0.0293	0.04325	-0.67755
ctaB	BLi01705	1	0	0.01424	0	0.92747	-0.0327	0.01594	-2.05181	0.95992	-0.01777	0.01564	-1.13629	1.11244	0.04628	0.01971	2.34744
ctaC	BLi01706	1	0	0.01143	0	0.73899	-0.13136	0.0487	-2.69743	0.64606	-0.18972	0.09272	-2.04611	0.38765	-0.41156	0.13919	-2.95676
ctaD	BLi01707	1	0	0.02272	0	1.00837	0.00362	0.03194	0.11336	1.04327	0.01839	0.02063	0.89154	0.97989	-0.00882	0.02343	-0.37658
ctaE	BLi01708	1	0	0.02476	0	1.14343	0.05821	0.02244	2.59341	1.29657	0.1128	0.02283	4.9397	1.1931	0.07668	0.02423	3.16474
ctaF	BLi01709	1	0	0.03019	0	1.47697	0.16937	0.02615	6.47798	1.56572	0.19471	0.02762	7.04981	1.38415	0.14118	0.02722	5.18725
ctaG	BLi01710	1	0	0.02334	0	1.44562	0.16005	0.02696	5.93764	1.65779	0.21953	0.02905	7.55681	1.56546	0.19464	0.02251	8.64663
ylbA	BLi01711	1	0	0.0154	0	0.75934	-0.11956	0.01965	-6.08537	0.59573	-0.22495	0.01729	-13.0091	0.35328	-0.45188	0.0142	-31.8288
ylbB	BLi01712	1	0	0.03808	0	1.66316	0.22093	0.03303	6.68987	1.72891	0.23777	0.03445	6.90262	1.77365	0.24887	0.03859	6.44909
ylbC	BLi01713	1	0	0.01438	0	0.88196	-0.05455	0.03385	-1.61128	0.88114	-0.05496	0.03557	-1.54482	0.95597	-0.01956	0.02639	-0.74098
ylbD	BLi01714	1	0	0.01851	0	0.765	-0.11634	0.01661	-7.00443	0.79158	-0.10151	0.01897	-5.35011	0.82631	-0.08285	0.01625	-5.09849
ylbE	BLi01715	1	0	0.04672	0	1.23882	0.09301	0.04295	2.16568	1.00682	0.00295	0.05621	0.05253	1.2473	0.09597	0.05232	1.83435
ylbF	BLi01716	1	0	0.01805	0	1.2139	0.08418	0.02836	2.96783	1.48495	0.17171	0.04361	3.93777	2.12134	0.32661	0.03633	8.99096
ylbG	BLi01717	1	0	0.0193	0	1.35925	0.1333	0.0296	4.50304	1.61829	0.20906	0.06996	2.98811	2.24824	0.35184	0.04321	8.1426
ylbH	BLi01718	1	0	0.01567	0	0.80628	-0.09351	0.02029	-4.60787	0.74524	-0.12771	0.02056	-6.2124	0.68624	-0.16352	0.02647	-6.1778
coaD	BLi01719	1	0	0.01891	0	1.00767	0.00332	0.03362	0.09872	0.9603	-0.01759	0.02891	-0.6086	1.00373	0.00162	0.0222	0.07287
ylbJ	BLi01720	1	0	0.02157	0	1.00442	0.00192	0.02994	0.064	1.03426	0.01463	0.02956	0.49479	1.10187	0.04213	0.02941	1.43245
ylbL	BLi01722	1	0	0.01341	0	1.21053	0.08297	0.02024	4.10019	0.96687	-0.01463	0.03401	-0.43028	0.79616	-0.099	0.06014	-1.64607
ylbM	BLi01723	1	0	0.02136	0	0.53821	-0.26905	0.05357	-5.02276	0.45256	-0.34433	0.07948	-4.33222	0.25272	-0.59736	0.09528	-6.26965
ylbN	BLi01724	1	0	0.01696	0	0.89262	-0.04933	0.01809	-2.72718	0.7821	-0.10674	0.02287	-4.66668	0.8584	-0.06631	0.01982	-3.34496
rpmF	BLi01725	1	0	0.02538	0	0.94579	-0.02421	0.02255	-1.07349	0.93386	-0.02972	0.03977	-0.74734	0.94765	-0.02335	0.0291	-0.8025
ylbO	BLi01726	1	0	0.02284	0	1.01795	0.00773	0.02604	0.2967	1.00333	0.00145	0.02482	0.05821	1.05329	0.02255	0.02017	1.11781
ylbP	BLi01727	1	0	0.02152	0	1.08228	0.03434	0.02372	1.4476	1.14226	0.05776	0.03856	1.49804	1.69466	0.22908	0.04257	5.38077
ylbQ	BLi01728	1	0	0.03	0	0.63425	-0.19774	0.0519	-3.81015	0.54511	-0.26352	0.04477	-5.88643	0.60399	-0.21897	0.02865	-7.64385
yllA	BLi01729	1	0	0.0118	0	0.79662	-0.09875	0.04415	-2.23646	0.55803	-0.25334	0.08351	-3.03378	0.65114	-0.18633	0.05585	-3.33605
yllB	BLi01730	1	0	0.01414	0	0.68579	-0.16381	0.03136	-5.22299	0.49689	-0.30374	0.04971	-6.10989	0.5272	-0.27803	0.07669	-3.6253
mraW	BLi01731	1	0	0.01144	0	0.68227	-0.16604	0.0444	-3.73952	0.47608	-0.32232	0.05785	-5.57119	0.41665	-0.38023	0.08015	-4.74397
ftsL	BLi01732	1	0	0.01607	0	0.88589	-0.05262	0.01864	-2.82241	0.80053	-0.09662	0.02053	-4.70517	0.59867	-0.22281	0.01732	-12.8662
pbpB	BLi01733	1	0	0.01609	0	1.39571	0.1448	0.01393	10.3938	1.25671	0.09923	0.0151	6.57173	1.07533	0.03154	0.02227	1.41634
spoVD	BLi01734	1	0	0.01201	0	1.64341	0.21575	0.01579	13.661	1.55638	0.19212	0.01975	9.72913	1.09422	0.0391	0.05321	0.73486
murE	BLi01735	1	0	0.01404	0	1.01342	0.00579	0.03042	0.1903	0.84544	-0.07292	0.05633	-1.29438	0.57667	-0.23907	0.05852	-4.08501
mraY	BLi01736	1	0	0.01363	0	1.4448	0.15981	0.01748	9.14042	1.55574	0.19194	0.02199	8.7294	1.21839	0.08579	0.02358	3.63871
murD	BLi01737	1	0	0.00932	0	1.41136	0.14964	0.01897	7.88619	1.53565	0.18629	0.01077	17.293	1.20207	0.07993	0.01527	5.23313
spoVE	BLi01738	1	0	0.01868	0	1.36136	0.13397	0.01663	8.05627	1.48266	0.17104	0.02003	8.54025	0.99911	-0.00039	0.04872	-0.00797
murG	BLi01739	1	0	0.02555	0	1.45287	0.16223	0.02521	6.4339	1.28707	0.1096	0.03494	3.13693	0.96056	-0.01748	0.08198	-0.21318
murB	BLi01740	1	0	0.02271	0	1.30557	0.1158	0.04243	2.72907	1.11868	0.04871	0.04517	1.07835	1.04297	0.01827	0.04068	0.44912
divIB	BLi01741	1	0	0.01291	0	1.09496	0.0394	0.01672	2.35705	1.12235	0.05013	0.01459	3.43691	0.9761	-0.0105	0.02579	-0.4073
ylxW	BLi01742	1	0	0.0393	0	1.07057	0.02962	0.03781	0.7833	1.05266	0.02229	0.04045	0.55094	0.86871	-0.06113	0.0525	-1.16434
ylxX	BLi01743	1	0	0.01187	0	1.03032	0.01297	0.04436	0.2924	0.98781	-0.00533	0.04084	-0.13042	0.63216	-0.19917	0.05194	-3.83495
sbp	BLi01744	1	0	0.01093	0	0.90448	-0.0436	0.01294	-3.36978	0.78434	-0.1055	0.02406	-4.38554	0.41502	-0.38193	0.0177	-21.5827
ftsA	BLi01745	1	0	0.01049	0	0.71038	-0.14851	0.05029	-2.95331	0.5021	-0.29921	0.04896	-6.11129	0.32391	-0.48957	0.07417	-6.60055
ftsZ	BLi01746	1	0	0.03009	0	1.02332	0.01001	0.03822	0.26194	0.99985	-6e-05	0.0519	-0.00123	0.95819	-0.01855	0.05302	-0.34984
none	BLi01747	1	0	0.02066	0	0.92187	-0.03533	0.02238	-1.57829	0.95838	-0.01846	0.03558	-0.51894	1.14889	0.06028	0.03591	1.67859
bpr	BLi01748	1	0	0.02092	0	1.21077	0.08306	0.01943	4.27492	1.75302	0.24379	0.01831	13.3171	3.69251	0.56732	0.02028	27.9775
spoIIGA	BLi01749	1	0	0.01413	0	0.78906	-0.10289	0.0124	-8.29985	0.72914	-0.13719	0.02801	-4.89702	0.78723	-0.1039	0.03517	-2.95411
sigE	BLi01750	1	0	0.03003	0	0.86746	-0.06175	0.02602	-2.37307	0.7353	-0.13354	0.02681	-4.98057	0.49253	-0.30757	0.02726	-11.2819
sigG	BLi01751	1	0	0.01843	0	0.91419	-0.03896	0.01769	-2.20248	0.69153	-0.16019	0.02349	-6.82013	0.54538	-0.2633	0.02466	-10.6757
ylmA	BLi01752	1	0	0.01367	0	0.72914	-0.13719	0.04922	-2.78701	0.65331	-0.18488	0.05595	-3.30438	0.61927	-0.20812	0.06057	-3.43616
none	BLi01753	1	0	0.02079	0	1.29949	0.11377	0.02511	4.53113	1.36182	0.13412	0.04199	3.19445	1.51443	0.18025	0.02063	8.73816
yxjB	BLi01754	1	0	0.01056	0	1.24804	0.09623	0.03579	2.68856	1.44876	0.161	0.03054	5.27121	1.53041	0.18481	0.03466	5.33247
ylmC	BLi01755	1	0	0.02724	0	1.1783	0.07126	0.02919	2.44131	1.33999	0.1271	0.03279	3.87643	0.89908	-0.0462	0.0272	-1.69829
ylmD	BLi01756	1	0	0.01553	0	0.89022	-0.0505	0.02546	-1.9836	0.78492	-0.10518	0.03411	-3.08325	0.55322	-0.2571	0.03717	-6.91674
ylmE	BLi01757	1	0	0.00994	0	1.10388	0.04292	0.01669	2.57091	0.99553	-0.00195	0.02543	-0.07653	0.75756	-0.12058	0.01888	-6.38616
ylmF	BLi01758	1	0	0.02096	0	1.01066	0.00461	0.01816	0.25363	1.00525	0.00227	0.01881	0.12078	0.87505	-0.05797	0.0189	-3.06766
ylmG	BLi01759	1	0	0.02571	0	1.12807	0.05234	0.02934	1.78378	1.19645	0.07789	0.02708	2.87596	1.01819	0.00783	0.0224	0.34964
ylmH	BLi01760	1	0	0.01506	0	0.99241	-0.00331	0.02627	-0.12602	0.66617	-0.17641	0.02089	-8.44413	0.35358	-0.45151	0.02372	-19.038
divIVA	BLi01761	1	0	0.0208	0	1.11031	0.04545	0.02144	2.12	0.90174	-0.04492	0.02515	-1.78583	0.56947	-0.24453	0.03913	-6.24832
ileS	BLi01762	1	0	0.01342	0	0.93406	-0.02963	0.02534	-1.16916	0.98872	-0.00493	0.03687	-0.13365	0.82199	-0.08514	0.02954	-2.88241
ylyA	BLi01763	1	0	0.01869	0	1.4679	0.1667	0.02302	7.24132	1.26046	0.10053	0.0283	3.55173	1.01342	0.00579	0.03456	0.16748
none	BLi01764	1	0	0.02974	0	1.05572	0.02355	0.02643	0.89087	0.58887	-0.22998	0.05246	-4.38378	0.45752	-0.33959	0.03095	-10.9733
lspA	BLi01765	1	0	0.02115	0	0.69888	-0.15559	0.05869	-2.6511	0.50084	-0.3003	0.07409	-4.05298	0.40995	-0.38726	0.06459	-5.99597
ylyB	BLi01766	1	0	0.01777	0	0.89468	-0.04833	0.03557	-1.35885	0.71446	-0.14603	0.04608	-3.16918	0.55763	-0.25365	0.054	-4.69729
pyrR	BLi01767	1	0	0.01594	0	0.63539	-0.19696	0.02567	-7.67261	0.45713	-0.33996	0.04028	-8.4394	0.29668	-0.52771	0.03388	-15.5751
pyrP	BLi01768	1	0	0.02742	0	0.80237	-0.09562	0.03926	-2.43572	0.81164	-0.09063	0.04077	-2.22287	0.59127	-0.22821	0.04149	-5.50083
pyrB	BLi01769	1	0	0.00915	0	1.16869	0.0677	0.01704	3.97195	1.08394	0.035	0.02581	1.35637	0.91904	-0.03666	0.02245	-1.63279
pyrC	BLi01770	1	0	0.01891	0	1.24351	0.09465	0.03366	2.81205	1.15844	0.06387	0.03418	1.86893	1.16822	0.06753	0.0408	1.65509
pyrAA	BLi01771	1	0	0.01196	0	1.33168	0.1244	0.01768	7.03564	1.42772	0.15464	0.01765	8.75968	1.29948	0.11377	0.02021	5.62903
carB	BLi01772	1	0	0.01822	0	1.26443	0.10189	0.02249	4.53091	1.4769	0.16935	0.01815	9.33122	1.46763	0.16662	0.0188	8.86107
pyrK	BLi01773	1	0	0.01219	0	1.3913	0.14342	0.02012	7.12909	1.61554	0.20832	0.01298	16.0536	1.68748	0.22724	0.01839	12.3558
pyrD	BLi01774	1	0	0.03137	0	1.15942	0.06424	0.02993	2.14638	1.38674	0.14199	0.02888	4.91718	1.53974	0.18745	0.02751	6.81329
pyrF	BLi01775	1	0	0.02189	0	1.12925	0.05279	0.02142	2.4642	1.41309	0.15017	0.02231	6.72989	1.51665	0.18088	0.01897	9.5363
pyrE	BLi01776	1	0	0.0194	0	1.21915	0.08606	0.02334	3.68714	1.4862	0.17208	0.02104	8.17791	1.46622	0.1662	0.02653	6.26531
none	BLi01777	1	0	0.02216	0	1.01738	0.00748	0.02527	0.29615	0.79881	-0.09756	0.02268	-4.30138	0.69606	-0.15735	0.02397	-6.56379
none	BLi01778	1	0	0.02186	0	1.08852	0.03684	0.02057	1.79128	1.16932	0.06793	0.02823	2.40652	1.10224	0.04228	0.02284	1.851
cysP	BLi01779	1	0	0.03447	0	1.17222	0.06901	0.04025	1.71442	1.0379	0.01615	0.04374	0.36932	1.21197	0.08349	0.03602	2.31764
sat	BLi01780	1	0	0.02597	0	1.28856	0.1101	0.03732	2.95006	1.4089	0.14888	0.03719	4.00347	1.2904	0.11072	0.03173	3.48927
cysC	BLi01781	1	0	0.01204	0	1.4793	0.17006	0.01306	13.0195	1.49113	0.17351	0.01446	12.0015	1.37842	0.13938	0.01257	11.0843
ylnD	BLi01782	1	0	0.01126	0	1.18109	0.07228	0.02606	2.77405	1.06385	0.02688	0.03419	0.7862	0.8966	-0.0474	0.03771	-1.2571
ylnE	BLi01783	1	0	0.0087	0	1.15225	0.06155	0.02542	2.42071	1.0755	0.03161	0.01661	1.90257	0.97727	-0.00998	0.02264	-0.44099
ylnF	BLi01784	1	0	0.02116	0	1.24226	0.09421	0.02689	3.50351	1.30612	0.11598	0.02039	5.68795	1.15545	0.06275	0.01925	3.25929
yloA	BLi01785	1	0	0.01009	0	1.14684	0.0595	0.02167	2.74591	1.5148	0.18035	0.02373	7.60107	2.04298	0.31026	0.03124	9.93129
yloB	BLi01786	1	0	0.02086	0	3.67992	0.56584	0.0265	21.3511	3.88388	0.58927	0.02481	23.7501	5.21838	0.71754	0.03409	21.0455
yloC	BLi01787	1	0	0.0373	0	0.84552	-0.07288	0.05673	-1.28466	0.99624	-0.00164	0.05164	-0.03169	0.788	-0.10347	0.04401	-2.35137
ylzA	BLi01788	1	0	0.02281	0	0.80406	-0.09471	0.0212	-4.46815	0.61717	-0.2096	0.02457	-8.53146	0.51019	-0.29227	0.02357	-12.402
gmk	BLi01789	1	0	0.01192	0	1.0804	0.03358	0.01749	1.92031	0.91371	-0.03919	0.02565	-1.52807	0.85109	-0.07003	0.02176	-3.21834
rpoZ	BLi01790	1	0	0.01491	0	1.04606	0.01955	0.02309	0.84691	0.93145	-0.03084	0.02121	-1.45385	0.7964	-0.09887	0.01913	-5.16913
yloI	BLi01791	1	0	0.02901	0	1.34754	0.12954	0.02903	4.46283	1.37369	0.13789	0.03124	4.41365	1.40501	0.14768	0.0326	4.53012
priA	BLi01792	1	0	0.03671	0	1.51978	0.18178	0.03972	4.57715	1.70547	0.23184	0.03397	6.82526	1.80255	0.25589	0.03284	7.79098
def	BLi01793	1	0	0.00814	0	1.18239	0.07276	0.01573	4.62545	1.30776	0.11653	0.01476	7.89454	1.35996	0.13353	0.01969	6.77989
fmt	BLi01794	1	0	0.00797	0	1.27432	0.10528	0.01106	9.51703	1.40342	0.14719	0.01113	13.2196	1.37546	0.13845	0.01346	10.2874
yloM	BLi01795	1	0	0.02322	0	1.32341	0.12169	0.03388	3.592	1.45697	0.16345	0.02716	6.01896	1.42708	0.15445	0.02341	6.59811
yloN	BLi01796	1	0	0.01526	0	1.33473	0.12539	0.01752	7.15728	1.47585	0.16904	0.01879	8.99815	1.39131	0.14342	0.01846	7.76808
prpC	BLi01797	1	0	0.01892	0	1.04632	0.01966	0.01669	1.17831	0.90411	-0.04378	0.03336	-1.31227	0.61447	-0.2115	0.05977	-3.5383
prkC	BLi01798	1	0	0.01794	0	1.05123	0.0217	0.01864	1.16393	0.78805	-0.10344	0.04408	-2.34682	0.48794	-0.31163	0.09502	-3.2796
yloQ	BLi01799	1	0	0.01707	0	1.17631	0.07052	0.02432	2.89941	1.14068	0.05716	0.03567	1.60248	0.89771	-0.04686	0.0316	-1.48325
rpe	BLi01800	1	0	0.01701	0	1.28581	0.10918	0.0167	6.53658	1.36418	0.13487	0.01543	8.74345	1.11981	0.04914	0.01927	2.55059
yloS	BLi01801	1	0	0.02862	0	1.0483	0.02049	0.03377	0.60656	1.1723	0.06904	0.03457	1.99712	1.01311	0.00565	0.02999	0.18857
spoVM	BLi01802	1	0	0.02413	0	1.59379	0.20243	0.02691	7.52308	1.57873	0.19831	0.0276	7.18636	1.40367	0.14726	0.02761	5.33317
rpmB	BLi01803	1	0	0.03313	0	0.71845	-0.1436	0.09593	-1.49697	0.88442	-0.05334	0.03057	-1.74475	0.48756	-0.31197	0.19904	-1.56735
yloU	BLi01804	1	0	0.02267	0	0.79194	-0.10131	0.02477	-4.09048	0.88764	-0.05176	0.01995	-2.59416	0.94491	-0.02461	0.02037	-1.20826
yloV	BLi01805	1	0	0.0212	0	1.0801	0.03346	0.03593	0.93144	1.03401	0.01453	0.03127	0.46455	1.19468	0.07725	0.02952	2.61706
sdaAB	BLi01806	1	0	0.02558	0	0.93841	-0.02761	0.03009	-0.91745	1.01701	0.00732	0.02537	0.28861	0.88118	-0.05494	0.02444	-2.24799
sdaAA	BLi01807	1	0	0.01827	0	0.94276	-0.0256	0.0295	-0.86777	1.12639	0.05169	0.02512	2.05799	1.07236	0.03034	0.02968	1.02209
recG	BLi01808	1	0	0.0084	0	1.26709	0.10281	0.0106	9.69526	1.43307	0.15627	0.01628	9.5978	1.38588	0.14172	0.02187	6.48005
ylpC	BLi01809	1	0	0.01188	0	1.1417	0.05755	0.02228	2.58359	1.21292	0.08383	0.02	4.19087	0.66752	-0.17554	0.01508	-11.6418
plsX	BLi01810	1	0	0.02814	0	1.25828	0.09978	0.02983	3.34446	1.30036	0.11406	0.02794	4.08221	0.6126	-0.21283	0.02442	-8.71484
fabD	BLi01811	1	0	0.01062	0	1.25572	0.09889	0.02102	4.70579	1.06861	0.02882	0.0623	0.46264	0.69889	-0.15559	0.08028	-1.93821
fabG	BLi01812	1	0	0.00929	0	1.38268	0.14072	0.01193	11.7962	1.58787	0.20081	0.01258	15.9572	1.02073	0.00891	0.01577	0.56517
acpP	BLi01813	1	0	0.02303	0	1.02974	0.01273	0.02706	0.47041	1.01943	0.00836	0.04312	0.19382	0.71198	-0.14753	0.05207	-2.83342
rnc	BLi01814	1	0	0.01188	0	0.93227	-0.03046	0.01916	-1.58969	0.89239	-0.04944	0.01278	-3.86811	0.47712	-0.32138	0.02945	-10.9119
smc	BLi01815	1	0	0.01835	0	1.15672	0.06323	0.01905	3.3189	1.0921	0.03826	0.01999	1.91391	1.05784	0.02442	0.0217	1.12525
ftsY	BLi01816	1	0	0.02128	0	1.3881	0.14242	0.0263	5.41483	1.46035	0.16446	0.02139	7.68739	1.5209	0.1821	0.02458	7.40795
ylxM	BLi01817	1	0	0.01877	0	1.97805	0.29624	0.05783	5.12258	2.70287	0.43182	0.03781	11.4199	3.76206	0.57543	0.05133	11.2109
ffh	BLi01818	1	0	0.01753	0	2.01268	0.30378	0.03412	8.90334	3.54388	0.54948	0.05037	10.9084	4.55067	0.65808	0.0409	16.0907
rpsP	BLi01819	1	0	0.02413	0	1.09603	0.03982	0.02332	1.70741	1.55997	0.19312	0.02998	6.44153	1.97161	0.29482	0.03026	9.74299
ylqC	BLi01820	1	0	0.02315	0	1.31992	0.12055	0.02206	5.46465	1.83692	0.26409	0.02112	12.5069	2.31522	0.36459	0.0245	14.8797
ylqD	BLi01821	1	0	0.03396	0	1.34133	0.12753	0.03283	3.88488	1.93503	0.28669	0.02943	9.74133	2.56587	0.40924	0.04041	10.1271
rimM	BLi01822	1	0	0.01583	0	1.18102	0.07226	0.01394	5.18282	1.61022	0.20689	0.01581	13.0851	2.00072	0.30119	0.01466	20.5385
trmD	BLi01823	1	0	0.02468	0	1.08896	0.03701	0.02231	1.65904	1.44675	0.16039	0.02443	6.56568	2.1399	0.33039	0.02225	14.8499
rplS	BLi01824	1	0	0.02599	0	1.05603	0.02368	0.05085	0.46559	0.71597	-0.14511	0.07044	-2.06006	1.03402	0.01453	0.08037	0.18075
rbgA	BLi01825	1	0	0.03144	0	1.011	0.00475	0.03544	0.13411	0.96339	-0.0162	0.03757	-0.43112	0.98997	-0.00438	0.03396	-0.12885
rnhB	BLi01826	1	0	0.00621	0	0.45695	-0.34013	0.02669	-12.7416	0.27699	-0.55753	0.07471	-7.46295	0.14385	-0.8421	0.12589	-6.68946
ylqG	BLi01827	1	0	0.02937	0	0.62041	-0.20732	0.04656	-4.45273	0.39143	-0.40735	0.0712	-5.72091	0.29743	-0.52662	0.09061	-5.81216
ylqH	BLi01828	1	0	0.02933	0	0.72681	-0.13858	0.03185	-4.3505	0.61673	-0.2099	0.02931	-7.16169	0.40697	-0.39044	0.02813	-13.8804
sucC	BLi01829	1	0	0.01952	0	0.82773	-0.08211	0.03615	-2.27155	0.84245	-0.07445	0.04274	-1.74206	0.65277	-0.18524	0.05639	-3.28505
sucD	BLi01830	1	0	0.02352	0	0.89512	-0.04812	0.02236	-2.15231	0.8038	-0.09485	0.02617	-3.62442	0.67272	-0.17216	0.02065	-8.3386
smf	BLi01831	1	0	0.01973	0	2.4317	0.38591	0.02091	18.4572	2.35595	0.37217	0.02415	15.4116	2.03695	0.30898	0.02702	11.437
topA	BLi01832	1	0	0.01311	0	0.82847	-0.08172	0.03766	-2.16985	0.79332	-0.10055	0.04425	-2.27218	0.56918	-0.24475	0.05571	-4.39367
gid	BLi01833	1	0	0.00571	0	1.29931	0.11371	0.01551	7.33372	1.2722	0.10456	0.02259	4.62838	1.14989	0.06066	0.02204	2.75155
xerC	BLi01834	1	0	0.01595	0	0.7792	-0.10835	0.02707	-4.00289	0.65287	-0.18517	0.05701	-3.24823	0.50108	-0.3001	0.04618	-6.49809
clpQ	BLi01835	1	0	0.01077	0	0.757	-0.12091	0.03452	-3.50246	0.69662	-0.15701	0.0427	-3.67709	0.55195	-0.2581	0.05385	-4.79296
hslU	BLi01836	1	0	0.01118	0	1.10723	0.04424	0.01973	2.24272	1.13705	0.05578	0.02822	1.97649	0.90272	-0.04445	0.03084	-1.44103
codY	BLi01837	1	0	0.01386	0	1.20228	0.08001	0.017	4.7075	1.2228	0.08735	0.02855	3.05933	1.072	0.03019	0.02488	1.21373
flgB	BLi01838	1	0	0.02269	0	0.57366	-0.24134	0.02445	-9.87008	0.36448	-0.43832	0.02682	-16.3436	0.14632	-0.83468	0.0283	-29.4943
flgC	BLi01839	1	0	0.01213	0	0.80493	-0.09424	0.01232	-7.64692	0.65557	-0.18338	0.0225	-8.14861	0.4954	-0.30505	0.04749	-6.42403
fliE	BLi01840	1	0	0.01503	0	0.87104	-0.05996	0.01982	-3.02582	0.72951	-0.13697	0.02286	-5.992	0.54695	-0.26205	0.01655	-15.8293
fliF	BLi01841	1	0	0.01839	0	1.02354	0.0101	0.0214	0.47219	0.94847	-0.02297	0.02228	-1.03103	0.73694	-0.13257	0.01869	-7.09309
fliG	BLi01842	1	0	0.01469	0	1.04915	0.02084	0.01353	1.53985	1.07644	0.03199	0.01324	2.416	0.8785	-0.05626	0.01363	-4.12829
fliH	BLi01843	1	0	0.01392	0	1.12008	0.04925	0.02484	1.98287	1.05694	0.02405	0.01502	1.60167	0.9951	-0.00213	0.01374	-0.15525
fliI	BLi01844	1	0	0.03038	0	1.09781	0.04053	0.03163	1.28115	1.0179	0.00771	0.03291	0.23414	0.80335	-0.0951	0.02676	-3.55321
fliJ	BLi01845	1	0	0.01407	0	1.28269	0.10812	0.02227	4.8547	1.12353	0.05058	0.01742	2.90325	0.58924	-0.22971	0.02122	-10.8243
ylxF	BLi01846	1	0	0.01794	0	1.85447	0.26822	0.02133	12.5726	1.34412	0.12844	0.01952	6.58007	0.73729	-0.13236	0.01679	-7.88381
fliK	BLi01847	1	0	0.03091	0	1.20329	0.08037	0.03187	2.52183	1.25466	0.09853	0.03158	3.11974	0.90721	-0.04229	0.03812	-1.10955
flgD	BLi01848	1	0	0.02976	0	1.41817	0.15173	0.02788	5.44294	1.40478	0.14761	0.02778	5.31261	1.06837	0.02872	0.0258	1.11349
flgG	BLi01849	1	0	0.0136	0	1.44195	0.15895	0.03317	4.79157	1.5449	0.1889	0.02462	7.67286	1.31091	0.11757	0.0137	8.58421
none	BLi01850	1	0	0.02557	0	1.32473	0.12213	0.02851	4.28401	1.5913	0.20175	0.03289	6.13459	1.47422	0.16856	0.03373	4.99798
fliL	BLi01851	1	0	0.01336	0	1.34341	0.12821	0.01913	6.70363	1.50095	0.17637	0.01264	13.9523	1.31465	0.11881	0.02194	5.41461
fliM	BLi01852	1	0	0.02088	0	1.38217	0.14056	0.03006	4.67589	1.64414	0.21594	0.03048	7.08419	1.6471	0.21672	0.02947	7.35423
fliY	BLi01853	1	0	0.02335	0	1.13301	0.05423	0.02099	2.58347	1.40724	0.14837	0.0212	6.99739	1.4957	0.17484	0.02156	8.11091
cheY	BLi01854	1	0	0.03253	0	1.55901	0.19285	0.03092	6.23665	1.94744	0.28946	0.05267	5.49626	1.7894	0.25271	0.02997	8.43225
fliZ	BLi01855	1	0	0.03184	0	1.39588	0.14485	0.0337	4.29811	1.38533	0.14155	0.03383	4.18426	1.27587	0.10581	0.02791	3.79043
fliP	BLi01856	1	0	0.0163	0	1.23156	0.09045	0.0216	4.18676	1.55296	0.19116	0.02321	8.23559	1.43139	0.15576	0.02155	7.22771
fliQ	BLi01857	1	0	0.02296	0	1.15775	0.06362	0.02297	2.77001	1.41962	0.15217	0.04805	3.16722	1.36796	0.13607	0.03016	4.51178
fliR	BLi01858	1	0	0.02434	0	1.03918	0.01669	0.02147	0.77739	1.28426	0.10865	0.02694	4.03325	1.22651	0.08867	0.02419	3.66555
flhB	BLi01859	1	0	0.0202	0	1.13988	0.05686	0.01755	3.24044	1.43363	0.15644	0.01866	8.3825	1.26733	0.10289	0.01798	5.72373
flhA	BLi01860	1	0	0.02192	0	1.14539	0.05895	0.0331	1.78091	1.56893	0.1956	0.03489	5.60639	1.56915	0.19566	0.0346	5.65582
flhF	BLi01861	1	0	0.01328	0	1.31324	0.11834	0.01622	7.29439	1.77594	0.24943	0.01463	17.0495	1.83311	0.26319	0.01505	17.4866
ylxH	BLi01862	1	0	0.02436	0	1.39992	0.1461	0.02682	5.44765	1.78216	0.25095	0.02672	9.39264	1.98479	0.29771	0.02826	10.5332
cheB	BLi01863	1	0	0.01472	0	1.2974	0.11307	0.01905	5.93571	1.58994	0.20138	0.01785	11.2847	1.64632	0.21651	0.0218	9.92984
cheA	BLi01864	1	0	0.00808	0	1.36214	0.13422	0.01339	10.0239	1.76901	0.24773	0.00981	25.2404	1.89107	0.27671	0.01909	14.4944
cheW	BLi01865	1	0	0.01512	0	1.38482	0.14139	0.02413	5.8599	1.85183	0.2676	0.02491	10.7429	2.00822	0.30281	0.03897	7.77021
cheC	BLi01866	1	0	0.01252	0	1.21356	0.08406	0.02006	4.19133	1.50637	0.17793	0.01836	9.69239	1.52196	0.1824	0.01777	10.266
cheD	BLi01867	1	0	0.01663	0	1.2077	0.08196	0.01729	4.73996	1.41892	0.15196	0.01678	9.05366	1.20549	0.08116	0.02144	3.78502
sigD	BLi01868	1	0	0.01248	0	1.16487	0.06628	0.01686	3.93108	1.16469	0.06621	0.01139	5.81272	0.77438	-0.11104	0.01917	-5.79296
ylxL	BLi01869	1	0	0.00946	0	1.24418	0.09488	0.01413	6.71566	1.31212	0.11797	0.01679	7.02639	0.97194	-0.01236	0.01882	-0.65672
rpsB	BLi01870	1	0	0.02342	0	1.03461	0.01478	0.02177	0.67893	1.00268	0.00116	0.02349	0.04944	1.02953	0.01264	0.02659	0.47543
tsf	BLi01871	1	0	0.01869	0	0.88651	-0.05232	0.025	-2.09307	0.71818	-0.14377	0.0291	-4.93989	0.57373	-0.24129	0.04598	-5.24807
pyrH	BLi01872	1	0	0.02747	0	0.86677	-0.0621	0.04336	-1.43216	0.55628	-0.25471	0.03838	-6.63739	0.32366	-0.48991	0.04717	-10.3852
frr	BLi01873	1	0	0.03324	0	1.10223	0.04227	0.03149	1.34225	0.92705	-0.0329	0.03834	-0.85802	0.55975	-0.25201	0.03784	-6.65951
uppS	BLi01874	1	0	0.0206	0	0.99077	-0.00403	0.01919	-0.20988	0.78971	-0.10253	0.02127	-4.82143	0.67841	-0.16851	0.01988	-8.47555
cdsA	BLi01875	1	0	0.02124	0	0.80493	-0.09424	0.02488	-3.78823	0.6277	-0.20225	0.02046	-9.8854	0.41812	-0.3787	0.0331	-11.4407
dxr	BLi01876	1	0	0.02244	0	0.85493	-0.06807	0.03321	-2.04955	0.60809	-0.21603	0.03583	-6.02938	0.41917	-0.37761	0.07291	-5.17901
yluC	BLi01877	1	0	0.01108	0	0.98797	-0.00526	0.01582	-0.33233	0.85155	-0.06979	0.01155	-6.04054	0.74178	-0.12972	0.01214	-10.6826
proS	BLi01878	1	0	0.01471	0	1.12884	0.05263	0.01909	2.75724	1.13989	0.05686	0.02389	2.38001	1.05765	0.02434	0.02365	1.02928
polC	BLi01879	1	0	0.0104	0	1.37122	0.13711	0.0091	15.0624	1.42754	0.15459	0.01107	13.9665	1.31523	0.119	0.01561	7.62564
none	BLi01880	1	0	0.02587	0	0.97699	-0.01011	0.06156	-0.16423	0.87906	-0.05598	0.06884	-0.81323	1.10867	0.0448	0.04857	0.92242
none	BLi01881	1	0	0.02029	0	1.1265	0.05173	0.02962	1.74662	1.30783	0.11655	0.03357	3.47233	1.35939	0.13334	0.03705	3.59873
none	BLi01882	1	0	0.0318	0	0.91513	-0.03852	0.03375	-1.14135	1.21276	0.08377	0.03561	2.35282	1.01774	0.00764	0.02767	0.27604
none	BLi01883	1	0	0.01402	0	1.32554	0.12239	0.02596	4.7149	1.31082	0.11754	0.03441	3.41572	1.47448	0.16864	0.02617	6.44489
ylxS	BLi01884	1	0	0.00843	0	1.57454	0.19715	0.01545	12.7636	1.60605	0.20576	0.00816	25.2199	1.41179	0.14977	0.01155	12.9635
nusA	BLi01885	1	0	0.00769	0	1.49399	0.17435	0.01044	16.6996	1.68031	0.22539	0.0106	21.2638	1.61478	0.20811	0.01156	17.9953
ylxR	BLi01886	1	0	0.02243	0	1.3604	0.13367	0.0236	5.66372	1.54952	0.1902	0.02131	8.92616	1.59218	0.20199	0.02143	9.42786
ylxQ	BLi01887	1	0	0.0178	0	1.47793	0.16965	0.02391	7.09662	1.65868	0.21976	0.03079	7.13772	1.56001	0.19313	0.02457	7.85907
infB	BLi01888	1	0	0.02302	0	1.4115	0.14968	0.02546	5.88011	1.70524	0.23179	0.02221	10.4379	1.63204	0.21273	0.02	10.6361
ylxP	BLi01889	1	0	0.01841	0	1.35985	0.13349	0.01858	7.18506	1.65924	0.21991	0.03213	6.84439	1.76969	0.2479	0.02353	10.5363
rbfA	BLi01890	1	0	0.0205	0	1.32707	0.12289	0.02106	5.83593	1.60018	0.20417	0.01943	10.506	1.63695	0.21404	0.04145	5.16401
truB	BLi01891	1	0	0.04125	0	0.80884	-0.09214	0.03596	-2.56249	0.5188	-0.285	0.03579	-7.96413	0.25608	-0.59162	0.04711	-12.5587
ribC	BLi01892	1	0	0.01788	0	0.7142	-0.14618	0.02971	-4.92092	0.49537	-0.30507	0.0538	-5.6709	0.48934	-0.31039	0.05812	-5.34021
rpsO	BLi01893	1	0	0.0517	0	0.70375	-0.15258	0.07056	-2.1626	0.84874	-0.07122	0.04789	-1.48732	0.84425	-0.07353	0.14892	-0.49372
pnpA	BLi01894	1	0	0.01803	0	0.73988	-0.13084	0.01964	-6.66272	0.63542	-0.19694	0.02759	-7.13826	0.59414	-0.22611	0.04674	-4.83805
ylxY	BLi01895	1	0	0.01476	0	0.68923	-0.16164	0.0142	-11.3865	0.32422	-0.48916	0.03158	-15.4901	0.16869	-0.7729	0.07729	-10.0007
mlpA	BLi01896	1	0	0.00546	0	1.09255	0.03844	0.03918	0.98112	0.78315	-0.10616	0.04048	-2.62269	0.7497	-0.12511	0.05245	-2.38544
ymxH	BLi01897	1	0	0.0375	0	0.961	-0.01728	0.03249	-0.53181	0.91883	-0.03677	0.03284	-1.11971	0.74044	-0.13051	0.0328	-3.97857
spoVFA	BLi01898	1	0	0.01048	0	0.94439	-0.02485	0.03663	-0.67849	0.87145	-0.05976	0.02829	-2.11255	0.84944	-0.07087	0.03759	-1.88557
spoVFB	BLi01899	1	0	0.02481	0	1.32985	0.1238	0.02599	4.76381	1.24	0.09342	0.02414	3.86954	1.12739	0.05208	0.02192	2.37554
asd	BLi01900	1	0	0.02027	0	0.78936	-0.10272	0.023	-4.46608	0.74148	-0.1299	0.03625	-3.58355	0.85773	-0.06665	0.02855	-2.33425
dapG	BLi01901	1	0	0.02374	0	1.0409	0.01741	0.04011	0.434	1.00009	4e-05	0.0369	0.00101	1.08338	0.03478	0.03296	1.05527
dapA	BLi01902	1	0	0.01307	0	1.04361	0.01854	0.02014	0.92025	1.07272	0.03049	0.01833	1.66361	1.04056	0.01727	0.02588	0.66717
ymfA	BLi01903	1	0	0.01251	0	0.83816	-0.07667	0.02575	-2.97757	0.8069	-0.09318	0.03677	-2.53408	0.96801	-0.01412	0.03429	-0.41181
tepA	BLi01904	1	0	0.02345	0	1.0392	0.0167	0.03512	0.47555	0.89914	-0.04617	0.02042	-2.26074	0.83952	-0.07597	0.02596	-2.92652
none	BLi01905	1	0	0.02412	0	1.12059	0.04945	0.02266	2.18242	1.0799	0.03338	0.02548	1.31016	0.87917	-0.05593	0.02951	-1.89535
spoIIIE	BLi01906	1	0	0.01635	0	0.85075	-0.0702	0.02566	-2.73561	0.8881	-0.05154	0.02414	-2.13502	0.93858	-0.02753	0.0222	-1.24025
ymfC	BLi01907	1	0	0.01687	0	0.38128	-0.41876	0.01647	-25.4327	0.33309	-0.47743	0.01546	-30.8889	0.34909	-0.45706	0.01898	-24.0872
none	BLi01908	1	0	0.02526	0	0.52945	-0.27618	0.04161	-6.63768	0.30758	-0.51204	0.04548	-11.2583	0.19753	-0.70438	0.04383	-16.069
none	BLi01909	1	0	0.01352	0	0.89147	-0.04989	0.03076	-1.62206	0.68882	-0.16189	0.07474	-2.16614	0.77295	-0.11185	0.06964	-1.60619
ymfH	BLi01910	1	0	0.01198	0	1.06613	0.02781	0.01621	1.71567	1.16508	0.06636	0.02352	2.82083	1.0715	0.02999	0.01923	1.5595
fabG	BLi01911	1	0	0.00931	0	0.85125	-0.06994	0.03562	-1.96374	0.63277	-0.19875	0.04638	-4.28514	0.45667	-0.3404	0.05962	-5.70932
ymfJ	BLi01912	1	0	0.04849	0	0.71293	-0.14696	0.04223	-3.47961	0.56523	-0.24777	0.04202	-5.89678	0.45129	-0.34554	0.05688	-6.07542
none	BLi01913	1	0	0.02021	0	0.46053	-0.33675	0.02992	-11.256	0.35	-0.45593	0.01829	-24.9303	0.26797	-0.57191	0.02061	-27.7532
none	BLi01915	1	0	0.01574	0	0.75916	-0.11967	0.02636	-4.53991	0.58889	-0.22997	0.03081	-7.46332	0.52751	-0.27777	0.03192	-8.70266
pgsA	BLi01916	1	0	0.02016	0	0.91461	-0.03876	0.03157	-1.22802	0.73664	-0.13274	0.05197	-2.55406	0.46896	-0.32887	0.10043	-3.27445
cinA	BLi01917	1	0	0.01792	0	0.99204	-0.00347	0.03356	-0.10343	1.0327	0.01398	0.03386	0.41275	1.0632	0.02661	0.03717	0.71594
recA	BLi01918	1	0	0.01091	0	1.15995	0.06444	0.01418	4.54305	1.30533	0.11572	0.0208	5.56374	1.52117	0.18218	0.01731	10.5242
ymdA	BLi01919	1	0	0.01925	0	0.80684	-0.09321	0.01684	-5.53589	0.93301	-0.03011	0.01835	-1.64132	1.12921	0.05277	0.01906	2.76865
ymdB	BLi01920	1	0	0.0121	0	0.98063	-0.0085	0.01141	-0.74473	0.73065	-0.13629	0.02111	-6.45616	0.65685	-0.18253	0.02731	-6.68311
spoVS	BLi01921	1	0	0.0203	0	0.81875	-0.08685	0.03112	-2.79058	0.97133	-0.01263	0.02186	-0.57788	0.92245	-0.03506	0.02761	-1.26987
none	BLi01922	1	0	0.0213	0	0.89154	-0.04986	0.02022	-2.46589	0.87598	-0.0575	0.01906	-3.01715	0.88268	-0.0542	0.01959	-2.76611
tdh	BLi01923	1	0	0.02135	0	0.57142	-0.24304	0.02174	-11.1808	0.5453	-0.26336	0.04429	-5.94674	0.599	-0.22258	0.04462	-4.988
kbl	BLi01924	1	0	0.01317	0	0.96274	-0.01649	0.04314	-0.38228	1.01252	0.0054	0.0376	0.14375	1.13894	0.0565	0.02147	2.63193
ymcB	BLi01925	1	0	0.01707	0	1.17736	0.07091	0.02127	3.33361	1.25332	0.09806	0.01932	5.07605	1.49663	0.17511	0.02603	6.72738
ymcA	BLi01926	1	0	0.03975	0	0.89561	-0.04788	0.03445	-1.38986	0.93003	-0.0315	0.03593	-0.87681	1.19028	0.07565	0.03756	2.01428
cotE	BLi01927	1	0	0.01244	0	0.9872	-0.0056	0.01102	-0.50771	1.07841	0.03278	0.01959	1.67367	1.26711	0.10281	0.01097	9.37178
mutS	BLi01928	1	0	0.01206	0	1.0637	0.02682	0.01985	1.35082	0.82311	-0.08454	0.04631	-1.82573	0.92211	-0.03522	0.0269	-1.30929
mutL	BLi01929	1	0	0.01799	0	1.28417	0.10862	0.03983	2.72732	1.1452	0.05888	0.03953	1.48957	1.02844	0.01218	0.03221	0.3781
yjcS	BLi01930	1	0	0.02805	0	0.86033	-0.06534	0.02646	-2.46963	0.64489	-0.19051	0.02593	-7.34749	0.40287	-0.39483	0.03636	-10.8599
none	BLi01931	1	0	0.01581	0	0.98827	-0.00513	0.01437	-0.35681	0.6592	-0.18098	0.02419	-7.48183	0.47765	-0.32089	0.04591	-6.98967
none	BLi01932	1	0	0.02506	0	1.15126	0.06117	0.02824	2.16592	0.80757	-0.09282	0.0218	-4.25764	0.56616	-0.24706	0.02287	-10.8003
none	BLi01933	1	0	0.0099	0	0.91153	-0.04023	0.01117	-3.60235	0.74675	-0.12682	0.01717	-7.38751	0.55906	-0.25254	0.02221	-11.3705
none	BLi01934	1	0	0.02381	0	0.71704	-0.14446	0.03045	-4.74421	0.58064	-0.23609	0.03439	-6.86506	0.35515	-0.44958	0.06024	-7.4637
none	BLi01935	1	0	0.04081	0	0.95091	-0.02186	0.0587	-0.37237	0.96234	-0.01667	0.04286	-0.38896	0.87964	-0.0557	0.04393	-1.26797
none	BLi01936	1	0	0.00979	0	0.97389	-0.01149	0.0097	-1.18408	1.0192	0.00826	0.01105	0.74747	1.09989	0.04135	0.00986	4.19207
none	BLi01937	1	0	0.01578	0	0.78014	-0.10783	0.03876	-2.78202	0.77159	-0.11261	0.03433	-3.28018	0.91804	-0.03714	0.03391	-1.09518
yobN	BLi01938	1	0	0.02888	0	0.86976	-0.0606	0.02729	-2.22021	0.81541	-0.08862	0.02634	-3.36504	0.92376	-0.03444	0.06213	-0.55432
yoaK	BLi01939	1	0	0.01785	0	1.14372	0.05832	0.02049	2.8467	1.23864	0.09294	0.02323	4.00049	1.61866	0.20916	0.037	5.65233
none	BLi01940	1	0	0.02072	0	1.31967	0.12047	0.03029	3.97722	1.45956	0.16422	0.03673	4.47151	1.63685	0.21401	0.03355	6.37864
none	BLi01941	1	0	0.01664	0	0.76979	-0.11363	0.01904	-5.96754	0.73598	-0.13313	0.02304	-5.77721	0.60247	-0.22006	0.02191	-10.0451
none	BLi01942	1	0	0.0089	0	0.80853	-0.0923	0.02121	-4.35134	0.77948	-0.10819	0.03055	-3.54099	0.71146	-0.14785	0.02741	-5.39472
none	BLi01943	1	0	0.05095	0	0.81357	-0.0896	0.04473	-2.00322	1.20591	0.08132	0.04433	1.83441	2.07151	0.31629	0.04973	6.36068
none	BLi01944	1	0	0.0087	0	1.03166	0.01354	0.01997	0.67785	1.58538	0.20013	0.00916	21.8431	2.41152	0.38229	0.03061	12.4894
none	BLi01945	1	0	0.01884	0	0.63695	-0.1959	0.01882	-10.4092	0.70929	-0.14918	0.02098	-7.11106	0.48138	-0.31751	0.01774	-17.8945
yqeD	BLi01946	1	0	0.03642	0	0.93598	-0.02874	0.03348	-0.8583	1.00473	0.00205	0.0318	0.06446	0.88701	-0.05207	0.0316	-1.64766
none	BLi01947	1	0	0.02457	0	0.93466	-0.02935	0.02133	-1.37611	0.9876	-0.00542	0.02157	-0.25135	0.8418	-0.07479	0.0248	-3.0162
yjiC	BLi01948	1	0	0.01758	0	0.78506	-0.1051	0.02058	-5.10603	0.70036	-0.15468	0.0276	-5.60346	0.59144	-0.22809	0.03996	-5.70818
yveA	BLi01949	1	0	0.03055	0	1.04789	0.02032	0.03105	0.65432	0.99599	-0.00174	0.03274	-0.05324	1.09278	0.03853	0.03156	1.22093
yraD	BLi01950	1	0	0.02381	0	0.96428	-0.0158	0.02244	-0.70387	0.69574	-0.15755	0.04927	-3.19777	0.68779	-0.16254	0.02494	-6.5164
none	BLi01951	1	0	0.05447	0	0.74163	-0.12981	0.04739	-2.73907	0.5911	-0.22834	0.05034	-4.53591	0.53718	-0.26988	0.04801	-5.62187
none	BLi01952	1	0	0.01874	0	0.92297	-0.03481	0.02839	-1.22607	0.7954	-0.09942	0.01995	-4.98325	0.84592	-0.07267	0.02744	-2.64831
yezE	BLi01953	1	0	0.01774	0	0.83553	-0.07804	0.02725	-2.86414	0.86786	-0.06155	0.01567	-3.92652	1.03884	0.01655	0.0312	0.53035
yesE	BLi01954	1	0	0.02097	0	0.93978	-0.02698	0.02642	-1.0212	0.98405	-0.00698	0.02171	-0.32163	1.15421	0.06229	0.02129	2.92632
yesF	BLi01955	1	0	0.01738	0	0.97608	-0.01051	0.01522	-0.69091	0.9419	-0.026	0.01912	-1.35985	1.03089	0.01321	0.01506	0.87738
none	BLi01956	1	0	0.02206	0	0.9452	-0.02448	0.02068	-1.18364	0.74173	-0.12975	0.02196	-5.90746	0.61106	-0.21392	0.02075	-10.3083
ymaD	BLi01957	1	0	0.01281	0	0.91968	-0.03636	0.01421	-2.55953	0.8214	-0.08545	0.02155	-3.96468	1.08899	0.03702	0.02067	1.79091
ebrB	BLi01958	1	0	0.02848	0	0.74506	-0.12781	0.02708	-4.7197	0.53976	-0.2678	0.0335	-7.9948	0.43696	-0.35956	0.02611	-13.7719
ebrA	BLi01959	1	0	0.02193	0	0.5783	-0.23785	0.02098	-11.3358	0.45255	-0.34433	0.03228	-10.6662	0.395	-0.40341	0.02768	-14.572
ymaF	BLi01960	1	0	0.03893	0	0.891	-0.05012	0.0339	-1.47859	0.71258	-0.14716	0.03378	-4.35715	0.86442	-0.06328	0.03376	-1.87429
miaA	BLi01961	1	0	0.01321	0	1.09996	0.04138	0.01601	2.58504	0.96016	-0.01766	0.01877	-0.94098	0.88876	-0.05121	0.04519	-1.13329
hfq	BLi01962	1	0	0.01864	0	0.83584	-0.07788	0.05504	-1.4148	0.83711	-0.07722	0.02089	-3.69693	0.66597	-0.17654	0.02839	-6.21907
ymzA	BLi01964	1	0	0.01634	0	0.79978	-0.09703	0.01911	-5.07761	0.53763	-0.26951	0.02909	-9.26409	0.28933	-0.5386	0.02565	-20.9984
nrdI	BLi01965	1	0	0.00839	0	0.7322	-0.13537	0.02885	-4.6929	0.45279	-0.3441	0.01872	-18.3858	0.20537	-0.68746	0.01085	-63.3407
nrdE	BLi01966	1	0	0.01341	0	1.06521	0.02743	0.02311	1.18729	0.83146	-0.08016	0.03461	-2.31591	0.54452	-0.26398	0.04433	-5.95494
nrdF	BLi01967	1	0	0.01879	0	1.31125	0.11768	0.03552	3.3133	0.97731	-0.00997	0.03115	-0.31989	0.85842	-0.0663	0.02717	-2.44007
ymaB	BLi01968	1	0	0.01685	0	1.17784	0.07109	0.01543	4.60589	1.02901	0.01242	0.01621	0.76611	0.70396	-0.15245	0.01813	-8.40745
none	BLi01969	1	0	0.00696	0	0.8872	-0.05198	0.00772	-6.72909	0.80106	-0.09634	0.01608	-5.99092	0.69764	-0.15637	0.01985	-7.8776
none	BLi01970	1	0	0.0199	0	0.68941	-0.16152	0.05595	-2.88706	0.55734	-0.25388	0.0242	-10.4899	0.40428	-0.39331	0.02531	-15.5393
none	BLi01971	1	0	0.02257	0	0.95443	-0.02026	0.02028	-0.99879	0.75635	-0.12128	0.03041	-3.98775	0.6208	-0.20705	0.02708	-7.64465
none	BLi01972	1	0	0.02586	0	0.91696	-0.03765	0.02243	-1.67845	0.78381	-0.10579	0.02245	-4.7126	0.67659	-0.16967	0.02414	-7.02877
yjlA	BLi01973	1	0	0.02104	0	0.9059	-0.04292	0.02316	-1.85352	0.86185	-0.06457	0.02489	-2.59466	0.7014	-0.15404	0.03101	-4.96683
cwlC	BLi01974	1	0	0.01534	0	0.58251	-0.23469	0.02369	-9.90488	0.46441	-0.3331	0.03078	-10.8233	0.42053	-0.37621	0.03239	-11.6139
none	BLi01975	1	0	0.02447	0	0.83116	-0.08031	0.0223	-3.60192	0.69251	-0.15958	0.02557	-6.23957	0.54725	-0.26181	0.03422	-7.65072
none	BLi01976	1	0	0.01875	0	0.80304	-0.09526	0.02079	-4.5822	0.71385	-0.14639	0.03277	-4.46669	0.54225	-0.2658	0.02311	-11.5025
none	BLi01977	1	0	0.03367	0	0.65625	-0.18293	0.0337	-5.42759	0.60521	-0.21809	0.03026	-7.20774	0.51463	-0.2885	0.03047	-9.46934
none	BLi01978	1	0	0.02381	0	0.71768	-0.14407	0.02192	-6.57267	0.54269	-0.26545	0.02448	-10.8423	0.21797	-0.6616	0.04663	-14.1873
none	BLi01979	1	0	0.01384	0	1.06597	0.02775	0.01289	2.1518	0.81956	-0.08642	0.01799	-4.80284	0.46413	-0.33336	0.04922	-6.77219
none	BLi01980	1	0	0.02127	0	1.03591	0.01532	0.02789	0.54932	1.03567	0.01522	0.0236	0.64505	0.83884	-0.07632	0.03622	-2.10722
none	BLi01981	1	0	0.0193	0	1.02865	0.01227	0.02215	0.55399	0.92257	-0.035	0.0239	-1.46463	0.78793	-0.10351	0.01877	-5.5137
none	BLi01982	1	0	0.01888	0	1.22024	0.08644	0.02268	3.81144	1.39069	0.14323	0.01748	8.19565	1.15834	0.06384	0.02498	2.55524
none	BLi01983	1	0	0.01366	0	1.44269	0.15917	0.03058	5.20438	1.67455	0.2239	0.0217	10.3187	1.51537	0.18052	0.01854	9.73434
none	BLi01984	1	0	0.02302	0	1.17033	0.06831	0.02095	3.26064	1.2126	0.08372	0.03567	2.34681	1.34244	0.12789	0.02199	5.81555
none	BLi01985	1	0	0.01701	0	0.56081	-0.25118	0.02176	-11.5416	0.38277	-0.41706	0.02724	-15.3107	0.27547	-0.55993	0.04932	-11.3529
none	BLi01986	1	0	0.03403	0	0.97499	-0.011	0.02976	-0.3696	0.75345	-0.12294	0.03001	-4.09748	0.53869	-0.26867	0.02951	-9.10482
none	BLi01988	1	0	0.02578	0	1.15731	0.06345	0.05393	1.17657	0.81016	-0.09143	0.05368	-1.70324	0.61166	-0.21349	0.0411	-5.19403
spoVK	BLi01989	1	0	0.01539	0	0.95339	-0.02073	0.02095	-0.98947	0.83614	-0.07772	0.01919	-4.04948	0.60313	-0.21959	0.02554	-8.59671
ynbA	BLi01990	1	0	0.01738	0	0.78076	-0.10748	0.05488	-1.9584	0.64177	-0.19262	0.07703	-2.50047	0.42896	-0.36758	0.13461	-2.73066
ynbB	BLi01991	1	0	0.02465	0	1.10394	0.04295	0.03849	1.11566	1.05015	0.02125	0.0303	0.70124	0.93955	-0.02708	0.0387	-0.69976
glnR	BLi01992	1	0	0.01751	0	2.84481	0.45405	0.03409	13.3181	3.33366	0.52292	0.0406	12.8813	2.31799	0.36511	0.0194	18.825
glnA	BLi01993	1	0	0.03257	0	1.55973	0.19305	0.03323	5.80974	1.85201	0.26764	0.04248	6.3007	2.0253	0.30649	0.04004	7.65487
none	BLi01994	1	0	0.02107	0	1.13584	0.05532	0.02201	2.51285	1.46961	0.1672	0.02111	7.91875	1.42987	0.1553	0.02099	7.39979
none	BLi01995	1	0	0.02758	0	1.89306	0.27716	0.04293	6.45545	1.4698	0.16726	0.03545	4.71871	0.94629	-0.02398	0.02555	-0.93844
none	BLi01996	1	0	0.0122	0	1.36053	0.13371	0.01994	6.70411	1.12458	0.05099	0.01212	4.20602	0.80684	-0.09321	0.01558	-5.98414
none	BLi01997	1	0	0.02455	0	0.66912	-0.1745	0.02981	-5.85279	0.57092	-0.24343	0.02477	-9.82837	0.46478	-0.33275	0.03343	-9.95249
none	BLi01998	1	0	0.01437	0	1.25578	0.09891	0.03205	3.08617	1.03354	0.01433	0.04283	0.33445	0.73555	-0.13339	0.03496	-3.81572
none	BLi01999	1	0	0.01772	0	0.9828	-0.00753	0.0549	-0.13723	0.98731	-0.00555	0.05491	-0.10102	0.45917	-0.33802	0.0598	-5.65293
none	BLi02000	1	0	0.01341	0	1.04099	0.01745	0.01534	1.1369	0.81855	-0.08696	0.01623	-5.35703	0.52601	-0.27901	0.01909	-14.6171
none	BLi02001	1	0	0.02954	0	0.86091	-0.06504	0.03288	-1.97803	0.57229	-0.24238	0.06543	-3.70465	0.23917	-0.62129	0.02817	-22.0548
none	BLi02002	1	0	0.00985	0	0.94518	-0.02448	0.04141	-0.59133	0.58306	-0.23429	0.05278	-4.43886	0.20861	-0.68067	0.04313	-15.7804
none	BLi02003	1	0	0.02375	0	1.24191	0.09409	0.02077	4.52993	0.84578	-0.07274	0.03372	-2.15702	0.51175	-0.29094	0.06727	-4.3249
yoaO	BLi02004	1	0	0.01993	0	0.7054	-0.15156	0.07177	-2.11184	0.46172	-0.33562	0.09129	-3.67654	0.26726	-0.57307	0.09986	-5.73905
none	BLi02005	1	0	0.00799	0	0.80978	-0.09163	0.01396	-6.56433	0.54524	-0.26342	0.03835	-6.868	0.41928	-0.37749	0.0258	-14.6329
none	BLi02006	1	0	0.02091	0	0.91772	-0.03729	0.01821	-2.04738	0.74265	-0.12922	0.01898	-6.8086	0.61112	-0.21388	0.01994	-10.7245
none	BLi02007	1	0	0.02371	0	1.03695	0.01576	0.02444	0.64461	1.04272	0.01817	0.06942	0.26172	1.55326	0.19124	0.11298	1.69268
none	BLi02008	1	0	0.02748	0	1.84634	0.26631	0.03579	7.44001	4.00625	0.60274	0.05248	11.4842	8.01401	0.90385	0.06252	14.4563
yvdT	BLi02009	1	0	0.01449	0	1.23452	0.0915	0.01989	4.60108	1.47739	0.1695	0.02092	8.10377	1.5656	0.19468	0.02955	6.58772
yvdS	BLi02010	1	0	0.02299	0	1.52785	0.18408	0.04131	4.45642	2.49725	0.39746	0.05135	7.7397	3.70559	0.56886	0.02557	22.2484
yvdR	BLi02011	1	0	0.01946	0	1.55494	0.19172	0.01778	10.7816	2.32032	0.36555	0.0209	17.4894	3.49879	0.54392	0.02353	23.1206
none	BLi02012	1	0	0.03527	0	1.41599	0.15106	0.03189	4.73673	2.18958	0.34036	0.03067	11.0971	3.59981	0.55628	0.03055	18.2097
none	BLi02013	1	0	0.03472	0	0.75528	-0.12189	0.03226	-3.77841	0.87289	-0.05904	0.03326	-1.77511	0.92324	-0.03468	0.05599	-0.61947
yoaW	BLi02014	1	0	0.01191	0	0.61688	-0.2098	0.0226	-9.28305	0.60894	-0.21542	0.01861	-11.5777	0.54836	-0.26093	0.02051	-12.7249
none	BLi02016	1	0	0.01875	0	0.74861	-0.12574	0.01734	-7.25068	0.83043	-0.0807	0.02344	-3.44208	0.77126	-0.1128	0.02308	-4.88622
none	BLi02017	1	0	0.01363	0	0.97071	-0.01291	0.0502	-0.25713	0.83521	-0.07821	0.05498	-1.42256	0.84433	-0.07349	0.04009	-1.83314
none	BLi02018	1	0	0.0114	0	0.97542	-0.01081	0.02094	-0.51619	0.92545	-0.03365	0.02046	-1.64473	0.84889	-0.07115	0.01921	-3.70346
none	BLi02019	1	0	0.02026	0	0.68107	-0.16681	0.03188	-5.2331	0.5694	-0.24458	0.01983	-12.3311	0.50244	-0.29892	0.02875	-10.3973
none	BLi02020	1	0	0.02033	0	0.55448	-0.25612	0.0242	-10.5852	0.40075	-0.39712	0.0201	-19.7574	0.31901	-0.49619	0.03626	-13.684
none	BLi02021	1	0	0.0114	0	0.48617	-0.31321	0.0745	-4.20434	0.19363	-0.71303	0.08173	-8.72447	0.214	-0.66959	0.08725	-7.67475
none	BLi02022	1	0	0.02523	0	0.60881	-0.21552	0.02545	-8.46984	0.74242	-0.12935	0.02614	-4.94772	0.89537	-0.048	0.03511	-1.36686
ydfN	BLi02023	1	0	0.03341	0	1.87048	0.27195	0.04635	5.86725	2.20233	0.34288	0.06338	5.41005	3.16647	0.50058	0.03725	13.4383
ydfO	BLi02024	1	0	0.03107	0	1.31316	0.11832	0.02802	4.22205	1.70362	0.23137	0.02799	8.26701	2.63301	0.42045	0.028	15.0149
ywrF	BLi02025	1	0	0.02436	0	1.47472	0.16871	0.06645	2.53886	1.61224	0.20743	0.04185	4.95613	3.20086	0.50527	0.04572	11.0523
wrbA	BLi02026	1	0	0.05349	0	1.44596	0.16016	0.04647	3.44669	1.48917	0.17295	0.05482	3.15505	3.04021	0.4829	0.04634	10.422
none	BLi02027	1	0	0.0214	0	14.582	1.16382	0.02556	45.5382	68.1732	1.83361	0.02483	73.8614	154.703	2.1895	0.02616	83.7095
none	BLi02028	1	0	0.01963	0	0.75881	-0.11987	0.01751	-6.84622	2.01141	0.3035	0.01918	15.8257	2.56387	0.4089	0.03691	11.0791
thyA	BLi02029	1	0	0.01494	0	1.11871	0.04872	0.02717	1.79313	1.08104	0.03384	0.03427	0.98744	1.27125	0.10423	0.03242	3.21547
nucB	BLi02030	1	0	0.05006	0	1.08647	0.03602	0.04482	0.80372	1.13495	0.05498	0.04351	1.26341	1.12586	0.05148	0.04476	1.15013
lexA	BLi02032	1	0	0.00919	0	1.43174	0.15586	0.01464	10.6431	1.55936	0.19295	0.03698	5.21778	1.71763	0.23493	0.03554	6.60934
yneA	BLi02033	1	0	0.028	0	1.10981	0.04525	0.04445	1.01794	0.90435	-0.04366	0.07532	-0.5797	0.64387	-0.1912	0.08767	-2.18085
yneB	BLi02034	1	0	0.01195	0	1.66182	0.22058	0.01974	11.1719	0.98082	-0.00841	0.03215	-0.26168	0.60636	-0.21727	0.05999	-3.62194
ynzC	BLi02035	1	0	0.03488	0	0.78154	-0.10705	0.03194	-3.35147	0.49448	-0.30585	0.04164	-7.34507	0.6222	-0.20607	0.05458	-3.77593
tkt	BLi02036	1	0	0.01744	0	0.86072	-0.06514	0.04214	-1.54591	0.64537	-0.19019	0.08282	-2.29634	0.44964	-0.34714	0.16172	-2.14648
yneE	BLi02037	1	0	0.03846	0	1.72592	0.23702	0.0338	7.01319	1.66302	0.2209	0.03414	6.46956	1.6472	0.21675	0.03349	6.47135
yneF	BLi02038	1	0	0.02782	0	0.89165	-0.04981	0.02955	-1.68547	0.83554	-0.07803	0.02932	-2.6615	0.75907	-0.11972	0.02644	-4.52706
ynzD	BLi02039	1	0	0.03237	0	1.03281	0.01402	0.05155	0.27193	0.70715	-0.15049	0.10651	-1.41291	0.78894	-0.10295	0.10706	-0.96166
ccdA	BLi02040	1	0	0.01021	0	0.63075	-0.20015	0.05599	-3.5746	0.43576	-0.36076	0.09099	-3.9649	0.2156	-0.66636	0.09235	-7.21583
yneI	BLi02041	1	0	0.01414	0	1.03187	0.01363	0.01728	0.78867	0.77643	-0.1099	0.02059	-5.33794	0.615	-0.21112	0.01784	-11.8356
yneJ	BLi02042	1	0	0.01035	0	0.8807	-0.05517	0.01557	-3.54241	0.68416	-0.16485	0.02331	-7.07052	0.60217	-0.22028	0.02785	-7.90995
yneK	BLi02043	1	0	0.03821	0	0.55997	-0.25184	0.03337	-7.54747	0.38125	-0.41879	0.03374	-12.4121	0.24566	-0.60966	0.03687	-16.5348
cotM	BLi02044	1	0	0.04799	0	0.9871	-0.00564	0.04807	-0.11733	1.01986	0.00854	0.04172	0.20469	1.00459	0.00199	0.05354	0.03715
sspP	BLi02045	1	0	0.03557	0	1.2853	0.10901	0.03431	3.17674	1.3473	0.12946	0.0502	2.57907	1.55477	0.19167	0.03794	5.05156
sspO	BLi02046	1	0	0.04196	0	1.49066	0.17338	0.04629	3.74527	1.05686	0.02402	0.07688	0.31241	1.29842	0.11342	0.06348	1.78672
citB	BLi02047	1	0	0.02244	0	0.94794	-0.02322	0.0227	-1.02317	1.09141	0.03799	0.02151	1.76564	1.38677	0.142	0.021	6.7631
yneN	BLi02048	1	0	0.01449	0	1.03875	0.01651	0.02193	0.75279	1.19119	0.07598	0.02175	3.49397	1.28469	0.1088	0.02234	4.86943
none	BLi02049	1	0	0.03097	0	1.38398	0.14113	0.0297	4.75257	1.65612	0.21909	0.04368	5.01615	1.5891	0.20115	0.02751	7.31263
sspN	BLi02050	1	0	0.03475	0	1.47124	0.16768	0.03159	5.30894	1.53491	0.18608	0.04045	4.60057	1.65508	0.21882	0.03114	7.0274
tlp	BLi02051	1	0	0.06945	0	0.88049	-0.05528	0.0623	-0.8873	0.91033	-0.0408	0.06201	-0.65806	0.86855	-0.06121	0.06043	-1.01284
yneP	BLi02052	1	0	0.02868	0	0.70735	-0.15036	0.02523	-5.96021	0.51782	-0.28582	0.0321	-8.9047	0.82064	-0.08585	0.07875	-1.09015
yneQ	BLi02053	1	0	0.01784	0	0.95626	-0.01943	0.02226	-0.87246	0.75054	-0.12462	0.03579	-3.48166	1.14071	0.05717	0.04978	1.14848
none	BLi02054	1	0	0.04032	0	1.1064	0.04391	0.04921	0.89244	0.67728	-0.16923	0.11129	-1.52061	0.89073	-0.05025	0.06146	-0.81764
none	BLi02055	1	0	0.02109	0	1.17451	0.06986	0.02137	3.26829	0.82254	-0.08484	0.05325	-1.5932	0.58095	-0.23586	0.06069	-3.88644
yneR	BLi02056	1	0	0.01934	0	1.01905	0.0082	0.02017	0.40647	0.90111	-0.04522	0.02496	-1.81201	0.85557	-0.06774	0.02307	-2.93618
yneS	BLi02057	1	0	0.01586	0	0.97482	-0.01108	0.02855	-0.38797	0.94386	-0.02509	0.03099	-0.80973	0.94001	-0.02687	0.03121	-0.86072
yneT	BLi02058	1	0	0.00977	0	0.78669	-0.1042	0.02436	-4.277	0.88564	-0.05274	0.01267	-4.16407	0.93609	-0.02868	0.03434	-0.83519
parE	BLi02059	1	0	0.01114	0	0.81399	-0.08938	0.04772	-1.87309	0.6315	-0.19963	0.11864	-1.6826	0.53326	-0.27306	0.1219	-2.2401
parC	BLi02060	1	0	0.01849	0	1.10811	0.04458	0.02448	1.82153	1.06973	0.02927	0.02488	1.1765	0.88907	-0.05106	0.02451	-2.08348
araR	BLi02061	1	0	0.01766	0	1.12097	0.04959	0.01548	3.20329	0.98334	-0.0073	0.02314	-0.31544	0.8875	-0.05183	0.02092	-2.47696
none	BLi02062	1	0	0.03437	0	1.1465	0.05938	0.03114	1.90649	1.47049	0.16746	0.0313	5.35092	1.91664	0.28254	0.04743	5.95695
araD	BLi02063	1	0	0.04874	0	0.99411	-0.00257	0.04233	-0.06064	1.3463	0.12914	0.04224	3.05718	1.71798	0.23502	0.04335	5.42175
none	BLi02064	1	0	0.02293	0	0.87802	-0.05649	0.02609	-2.16548	0.96804	-0.01411	0.02035	-0.69318	1.25137	0.09739	0.04099	2.37606
none	BLi02065	1	0	0.04011	0	0.76066	-0.11881	0.03532	-3.36406	0.71408	-0.14625	0.04637	-3.15406	0.70411	-0.15236	0.03532	-4.31376
none	BLi02066	1	0	0.01653	0	0.74031	-0.13059	0.02724	-4.79363	0.54127	-0.26658	0.04047	-6.58717	0.41774	-0.37909	0.05551	-6.82899
none	BLi02067	1	0	0.0172	0	0.99405	-0.00259	0.02714	-0.0955	0.96114	-0.01721	0.0731	-0.23546	1.0841	0.03507	0.04425	0.79252
none	BLi02068	1	0	0.03214	0	0.89537	-0.048	0.0314	-1.52876	0.99479	-0.00227	0.03008	-0.07546	0.91499	-0.03859	0.05038	-0.7659
alsT	BLi02069	1	0	0.02153	0	0.98442	-0.00682	0.03512	-0.1942	0.9313	-0.03091	0.04969	-0.62211	0.77467	-0.11088	0.06946	-1.59634
none	BLi02070	1	0	0.05422	0	0.87277	-0.0591	0.04748	-1.24465	0.79193	-0.10131	0.07753	-1.30674	0.96993	-0.01326	0.05916	-0.22411
narI	BLi02071	1	0	0.02531	0	1.24724	0.09595	0.03777	2.54058	1.18589	0.07404	0.02317	3.19596	1.14745	0.05974	0.02517	2.37305
narJ	BLi02072	1	0	0.02796	0	1.0381	0.01624	0.02795	0.58109	1.06824	0.02867	0.03401	0.84287	1.07856	0.03284	0.02421	1.35634
narH	BLi02073	1	0	0.01576	0	1.06495	0.02733	0.02572	1.06254	1.01149	0.00496	0.03082	0.16097	1.18346	0.07315	0.01879	3.89264
narG	BLi02074	1	0	0.01972	0	0.81819	-0.08714	0.03138	-2.7773	0.79266	-0.10091	0.04451	-2.26717	1.02851	0.01221	0.02203	0.55422
none	BLi02075	1	0	0.02731	0	0.95855	-0.01839	0.03499	-0.52554	0.72379	-0.14039	0.03149	-4.45839	1.15685	0.06328	0.03364	1.88084
none	BLi02076	1	0	0.0394	0	1.01969	0.00847	0.04508	0.18787	0.91764	-0.03733	0.03833	-0.97371	1.66579	0.22162	0.09523	2.32709
none	BLi02077	1	0	0.03063	0	0.94675	-0.02376	0.0273	-0.87061	0.53079	-0.27507	0.08875	-3.09934	1.42966	0.15523	0.03537	4.38871
arfM	BLi02078	1	0	0.01584	0	0.95569	-0.01968	0.02331	-0.84463	0.62358	-0.20511	0.07546	-2.71802	1.12074	0.04951	0.04473	1.10671
ywiC	BLi02079	1	0	0.03121	0	0.75799	-0.12034	0.02709	-4.44189	0.68698	-0.16306	0.0297	-5.49061	0.80048	-0.09665	0.03641	-2.65425
fnr	BLi02080	1	0	0.01766	0	0.83798	-0.07677	0.04769	-1.60979	0.59776	-0.22347	0.04958	-4.50762	0.66206	-0.1791	0.03597	-4.97945
narK	BLi02081	1	0	0.01756	0	0.83305	-0.07933	0.02122	-3.73799	0.73178	-0.13562	0.01658	-8.1774	1.01211	0.00523	0.02129	0.24552
none	BLi02082	1	0	0.01653	0	0.76151	-0.11833	0.02388	-4.95599	0.61382	-0.21196	0.02687	-7.88765	0.47051	-0.32743	0.03561	-9.19408
none	BLi02083	1	0	0.02068	0	0.9585	-0.01841	0.02254	-0.81678	0.84641	-0.07242	0.02809	-2.5785	0.81179	-0.09056	0.02297	-3.94286
none	BLi02084	1	0	0.03171	0	1.05375	0.02274	0.02994	0.75962	0.88963	-0.05079	0.02955	-1.71903	0.76614	-0.11569	0.02961	-3.90714
none	BLi02085	1	0	0.05165	0	0.98371	-0.00713	0.04505	-0.15836	0.53231	-0.27384	0.04885	-5.6059	1.02002	0.00861	0.04478	0.1923
yngL	BLi02086	1	0	0.03539	0	0.77064	-0.11315	0.05179	-2.18466	0.65808	-0.18172	0.08845	-2.0545	1.05548	0.02345	0.03692	0.63511
bglC	BLi02088	1	0	0.01263	0	1.02023	0.0087	0.02204	0.3948	0.98968	-0.00451	0.017	-0.26509	1.2127	0.08375	0.01414	5.92287
ynfE	BLi02089	1	0	0.02281	0	0.80016	-0.09683	0.03137	-3.08629	0.61273	-0.21273	0.06182	-3.44119	0.59692	-0.22408	0.0408	-5.49186
ykkB	BLi02090	1	0	0.01472	0	0.74977	-0.12507	0.01407	-8.88699	0.46174	-0.3356	0.01822	-18.4159	0.34225	-0.46566	0.04646	-10.0238
none	BLi02091	1	0	0.01559	0	0.7121	-0.14746	0.01529	-9.6469	0.6107	-0.21417	0.01948	-10.9916	0.41903	-0.37776	0.03197	-11.8178
none	BLi02092	1	0	0.01516	0	0.89906	-0.04621	0.01535	-3.00993	0.88367	-0.05371	0.01563	-3.43567	0.82706	-0.08246	0.01319	-6.25254
none	BLi02093	1	0	0.01264	0	1.0012	0.00052	0.01514	0.03441	0.99992	-4e-05	0.02106	-0.0017	1.00345	0.0015	0.0162	0.09239
none	BLi02094	1	0	0.02013	0	0.60914	-0.21529	0.03517	-6.12182	0.58292	-0.23439	0.03676	-6.37691	0.53909	-0.26834	0.02566	-10.4575
ywoF	BLi02095	1	0	0.02159	0	0.8963	-0.04755	0.02455	-1.9369	0.71725	-0.14433	0.04375	-3.29919	0.74996	-0.12496	0.03576	-3.49405
brnQ	BLi02096	1	0	0.01664	0	1.12568	0.05141	0.0213	2.41328	0.97932	-0.00907	0.0352	-0.25781	1.28569	0.10914	0.02777	3.9303
adhA	BLi02097	1	0	0.02351	0	0.80524	-0.09407	0.04472	-2.10351	0.74702	-0.12667	0.0456	-2.77792	0.80172	-0.09598	0.05404	-1.77602
none	BLi02098	1	0	0.02614	0	0.92145	-0.03553	0.02767	-1.28398	0.81091	-0.09103	0.04951	-1.83839	0.96949	-0.01346	0.03855	-0.34917
none	BLi02099	1	0	0.0321	0	0.84157	-0.07491	0.02927	-2.55951	0.72243	-0.1412	0.03101	-4.55409	0.83475	-0.07844	0.02826	-2.77575
none	BLi02100	1	0	0.01889	0	0.76005	-0.11916	0.01719	-6.93003	0.57186	-0.24271	0.0207	-11.7255	0.75141	-0.12412	0.01678	-7.39552
none	BLi02101	1	0	0.02607	0	0.89843	-0.04652	0.02841	-1.63709	0.9119	-0.04005	0.03187	-1.25699	0.76109	-0.11857	0.03574	-3.31714
none	BLi02102	1	0	0.03161	0	0.85732	-0.06686	0.03267	-2.04641	1.05925	0.025	0.04737	0.52774	1.03868	0.01648	0.03345	0.49269
[truncated: 2,187 more rows]
