# Supplementary material for: Stress Responses of the Industrial Workhorse Bacillus licheniformis to Osmotic Challenges
Source: PLoS One. 2013 Nov 15;8(11):e80956. doi: 10.1371/journal.pone.0080956 (PMC3858371; doi:10.1371/journal.pone.0080956)
Supplement: Table S3 — Proteome data for 2D gel analysis (10 and 30 min after addition of NaCl). (XLSX) [file pone.0080956.s003.xlsx]

## Sheet: induced proteins
protein	function	pI	Mr	accession number	10 min replicate 1	10 min replicate 2	10 min replicate 2 techn*	mean	standard deviation		30 min replicate 1	30 min replicate 2	30 min replicate 2 techn*	mean	standard deviation	regulation in B. subtilis	notes
cell wall
GtaB	UTP-glucose-1-phosphate uridylyltransferase (EC 2.7.7.9)	4.99	33.0	BLi03813	0.69863	0.29811	0.6	0.532247	0.170386		2.52615	2.30118	2.85371	2.56035	0.226862	SigB
PbpC	penicillin-binding protein 3	6.06	73.8	BLi01505	42.6619	12.471	17.5	24.211	13.2073		6.92042	6.89644	5.3132	6.37669	0.752062
PbpC 2. Spot	penicillin-binding protein 3	6.06	73.8	BLi01505	10.9573	4.15554	8.5	7.87096	2.81222		1.84035	1.77182	2.18663	1.93293	0.181559
PbpX	penicillin-binding protein	5.77	64.7	BLi00328	6.71205	3.68796	4.8	5.06667	1.2489		13.8537	12.6538	10.9912	12.4996	1.17368	SigM, SigX
PbpX 2.Spot	penicillin-binding protein	5.77	64.7	BLi00328	4.8924	2.81347	3.81337	3.83975	0.848925		5.66825	4.88216	7.52209	6.02417	1.10674
transport
EcsA	ABC transporter (ATP-binding protein)	5.24	28.1	BLi01085	1.4348	0.85355	1.53827	1.27554	0.301367		3.62459	3.76761	3.81494	3.73571	0.0809169
OppA	oligopeptide ABC transporter (binding protein) (initiation of sporulation, competence development)	5.44	61.0	BLi01232	1.72587	0.79458	1.5	1.34015	0.396644		2.0366	2.03222	2.01188	2.0269	0.0107702	ScoC, TnrA
OppD	oligopeptide ABC transporter (ATP-binding protein)	5.80	39.5	BLi01235	17.8566	7.25042	10.6	11.9023	4.42681		3.99379	8.16501	3.27131	5.14337	2.15688	ScoC, TnrA
ThiW (YkoD)	similar to cation ABC transporter (ATP-binding protein)	5.79	60.4	BLi04203	5.59692	3.05886	7	5.21859	1.63105		4.27856	4.48237	4.23464	4.33186	0.107929	Thi-box
BLi04117	similar to ABC transporter (ATP-binding protein)	5.68	33.7	BLi04117	4.14329	2.80771	4.2	3.717	0.643382		14.0592	10.2181	12.5564	12.2779	1.58043
SigB regulon
OhrB (YkzA)	similar to organic hydroperoxide resistance protein	5.52	14.5	BLi01416	3.32465	4.23608	4.24599	3.93557	0.432007		10.5588	10.8851	9.82752	10.4238	0.442197	SigB
SodA	superoxide dismutase (EC 1.15.1.1)	5.24	22.5	BLi02679	1.54731	1.90479	1.9	1.78403	0.1674		3.45968	3.56953	3.5737	3.5343	0.0527941	SigB
RsbV	anti-anti-sigma factor (antagonist of RsbW)	4.79	11.7	BLi00558	17.2166	25.5868	21.5	21.4345	3.41742		27.6859	38.3347	30.4154	32.1453	4.51614	SigB
YceC	similar to tellurium resistance protein	5.80	21.9	BLi00354	2.89139	2.64556	6.2	3.91232	1.62075		1.5638	1.54517	1.35884	1.48927	0.092541	SigB, SigM, SigW
YceE	similar to tellurium resistance protein	4.60	21.0	BLi00356	4.29274	1.24608	2.9	2.81294	1.24532		2.75892	3.8892	4.95602	3.86805	0.897087	SigB, SigM, SigW
YceH	similar to toxic anion resistance protein	5.48	41.6	BLi00361	3.16316	2.07856	2.30112	2.51428	0.467737		2.4164	2.35971	1.30369	2.0266	0.511698	SigB, SigM, SigW	one spot with GsaB
YfkM	unknown	4.75	18.7	BLi00815	2.40874	3.1604	3.1	2.88971	0.340992		9.13202	10.0465	9.03779	9.40544	0.454939	SigB
YtxH	unknown	4.92	14.8	BLi03129	4.73423	5.13086	5.9	5.25503	0.483955		9.44448	9.88571	9.20255	9.51091	0.282827	SigB, SigH
CtsR regulon
ClpC	class III stress response-related ATPase	5.73	90.2	BLi00104	9.43523	1.90884	2.49976	4.61461	3.41722		8.06629	6.29792	4.69088	6.3517	1.37853	SigF
ClpC 2. Spot	class III stress response-related ATPase	5.73	90.2	BLi00104	6.72028	2.41852	5.3	4.81293	1.78964		3.10806	3.07245	2.88828	3.02293	0.0963154
ClpC 3. Spot	class III stress response-related ATPase	5.73	90.2	BLi00104	6.59178	2.44929	1.9	3.64702	2.0943		2.49138	1.84102	2.87528	2.40256	0.42688
ClpP	ATP-dependent Clp protease proteolytic subunit (class III heat-shock protein) (EC 3.4.21.92)	4.92	21.8	BLi03710	12.3954	7.20306	12.4	10.6662	2.44878		11.9555	10.4011	11.901	11.4192	0.720251
ClpP 2. Spot	ATP-dependent Clp protease proteolytic subunit (class III heat-shock protein) (EC 3.4.21.92)	4.92	21.8	BLi03710	11.2904	7.41981	10	9.57005	1.60912		13.4072	11.8343	14.2752	13.1722	1.01024
HcrA regulon
DnaK	class I heat-shock protein (molecular chaperone)	4.63	65.9	BLi02739	3.9475	3.56809	3.5	3.67186	0.196877		4.33723	6.18898	3.93876	4.82166	0.980433
GroEL	class I heat-shock protein (chaperonin)	4.56	57.6	BLi00624	4.34306	2.23336	3.6	3.39214	0.873733		2.77834	3.83615	2.90017	3.17155	0.472565
GroEL 2. Spot	class I heat-shock protein (chaperonin)	4.56	57.6	BLi00624	2.48766	2.12894	2.4	2.33887	0.152694		2.51818	2.72322	3.17496	2.80545	0.274362
GrpE	heat-shock protein (activation of DnaK)	4.31	22.5	BLi02740	2.28476	2.78999	2	2.35825	0.326672		2.34089	2.90413	2.98249	2.7425	0.28578
PerR regulon
MrgA	metalloregulation DNA-binding stress protein	4.68	17.9	BLi03480	13.6133	23.3332	20.2	19.0488	4.05078		19.4602	26.8608	20.5288	22.2833	3.26611
KatA	vegetative catalase 1 (EC 1.11.1.6)	6.03	54.8	BLi04113	4.33452	1.00847	2.2	2.51433	1.37593		4.17228	4.5746	2.82617	3.85768	0.747654
AhpC	alkyl hydroperoxide reductase (small subunit) (EC 1.6.4.-)	4.52	20.7	BLi04291	4.81319	8.1193	6.4	6.44416	1.35007		7.21057	8.93232	8.25883	8.13391	0.70843
AhpF	alkyl hydroperoxide reductase (large subunit) and NADH dehydrogenase (EC 1.6.99.3)	4.79	55.0	BLi04292	14.0704	12.9054	11.9	12.9586	0.886873		9.37263	9.93404	9.54958	9.61875	0.234355
AhpF 2. Spot	alkyl hydroperoxide reductase (large subunit) and NADH dehydrogenase (EC 1.6.99.3)	4.79	55.0	BLi04292	3.50855	3.00025	3.5	3.33627	0.237625		4.78815	4.34608	4.83129	4.65517	0.21927
Spx regulon
Tpx	thiol peroxidase (EC 1.11.1.-)	4.63	18.2	BLi03088	3.63118	3.40128	5.2	4.07749	0.799267		9.95252	13.6575	11.1937	11.6012	1.53975
TrxA	thioredoxin	4.30	11.4	BLi02998	1.84471	2.62958	2.3	2.2581	0.321789		4.58918	5.21203	4.80448	4.86856	0.258283
TrxB	thioredoxin reductase (EC 1.6.4.5)	4.98	34.6	BLi03728	2.05983	1.98278	1.8	1.94754	0.108963		4.51251	4.36831	4.66437	4.51506	0.120879
SOS response
RecA	multifunctional protein involved in homologous recombination and DNA repair (LexA-autocleavage)	4.84	37.7	BLi01918	2.69584	2.68934	2.8	2.72839	0.050703		7.04892	4.75159	7.19073	6.33041	1.1179
Fe/S cluster biogenesis machinery
SufB (YurU)	unknown	5.04	52.6	BLi03447	2.19631	1.98138	1.5	1.89256	0.291122		2.67014	2.27304	3.08817	2.67712	0.332812
SufC (YurY)	similar to ABC transporter (ATP-binding protein)	4.76	29.0	BLi03451	2.10095	1.7628	2.9	2.25458	0.476801		6.81059	4.97484	5.81716	5.86753	0.750288
SufD (YurX)	unknown	5.29	48.4	BLi03450	4.23069	1.7628	4	3.33116	1.11299		6.81059	4.97484	5.81716	5.86753	0.750288
SufU (YurV)	similar to NifU protein homolog	5.08	16.4	BLi03448	7.65057	4.82801	9.5	7.32619	1.92107		6.9382	7.7308	6.83102	7.16667	0.40129
detoxification
PadC	phenolic acid decarboxylase	5.02	19.5	BLi03407	5.17056	9.27578	6.9	7.11545	1.68286		6.97803	8.73002	7.26965	7.65923	0.766463
YgaF	peroxiredoxin Q/BCP (EC 1.11.1.15)	5.32	18.1	BLi00899	1.44905	1.92336	1.8	1.72414	0.200929		2.64666	2.28199	2.68309	2.53725	0.181105		one spot with YwrO
unknown
BLi02008	hypothetical phage-related protein	5.62	23.1	BLi02008	8.64354	8.38949	7.64477	8.22593	0.423831		2.13126	2.16253	1.98889	2.09423	0.0755703
BLi02801	putative carbohydrate esterase family 6 protein	5.57	31.5	BLi02801	1.33182	1.00745	1.3	1.21309	0.145989		2.23398	2.46555	2.33413	2.34455	0.0948249
YwbC		4.57	14.4	BLi04061	8.10759	13.011	11.5	10.8729	2.05035		13.5697	17.022	14.4032	14.9983	1.47088
YwpJ		4.80	32.6	BLi03860	6.09453	3.70201	6.2	5.33218	1.15351		2.63764	2.38177	2.58276	2.53406	0.109989
YxeH		4.49	31.4	BLi04258	2.41076	1.99521	2.9	2.43532	0.369787		2.39047	2.86796	2.41693	2.55845	0.219121
amino acid synthesis
CymR (YrzC)	transcriptional regulator of cysteine biosynthesis	4.89	15.2	BLi02877	3.85654	5.4836	4.1	4.48005	0.716546		3.10888	3.45105	3.18367	3.24787	0.146881
GabD	succinate-semialdehyde dehydrogenase (EC 1.2.1.16)	5.30	50.5	BLi00476	2.49946	1.46834	1.9	1.95593	0.422807		9.55408	5.49579	8.50565	7.85184	1.72008
GlnA	glutamine synthetase (EC 6.3.1.2)	4.82	50.3	BLi01993	2.7289	2.43073	2.8	2.65321	0.159973		0.71753	0.53426	0.56995	0.607247	0.0793316		2. spot down regulated
MtnB/ MtnX (YkrY)	bifunctional enzyme: methylthioribulose-1-phosphate dehydratase (EC 4.2.1.109)/ 2-hydroxy-3-keto-5-methylthiopentenyl-1-phosphate phosphatase (EC 3.1.3.n4)	5.27	48.0	BLi01516	5.07595	3.97495	5.6	4.88363	0.677218		2.17504	1.82683	2.21411	2.07199	0.174089
TrpA	tryptophan synthase (alpha subunit) (EC 4.2.1.10)	5.25	29.3	BLi02398	4.00567	4.30589	6.8	5.03719	1.25251		1.67587	1.3651	3.97888	2.33995	1.16582
other functions
CheY	two-component response regulator involved in modulation of flagellar switch bias	4.66	13.3	BLi01854	2.1906	2.22182	3.43612	2.61618	0.579925		0.9479	1.22747	0.96331	1.04623	0.128313	SigD
CspD	cold-shock protein	4.38	7.3	BLi02332	1.85519	3.20532	2.76418	2.60823	0.562111		3.03423	3.49536	3.16574	3.23178	0.19396
HprT	hypoxanthine-guanine phosphoribosyltransferase (EC 2.4.2.8)	4.64	20.0	BLi00084	1.21168	1.67778	1.6	1.49649	0.203877		2.11452	2.45928	2.75357	2.44246	0.261162	SigM
MecA	negative regulator of competence	4.35	25.1	BLi01240	1.81838	2.87693	1.8	2.1651	0.503393		2.28214	2.57861	2.48258	2.44778	0.12351
NrdF	ribonucleoside-diphosphate reductase (minor subunit) (EC 1.17.4.1)	4.85	37.9	BLi01967	3.2123	2.81945	2.5	2.84392	0.291309		3.02234	3.12289	3.43312	3.19278	0.174831		2. spot down regulated
PspA	phage shock protein A homolog	6.26	24.8	BLi00640	0.93081	1.5779	2.5	1.66957	0.64389		4.12696	7.45947	3.02135	4.86926	1.88635	SigW
QueC (YkvJ)	7-cyano-7-deazaguanine synthase	5.33	24.7	BLi01527	0.94447	0.85338	1.05507	0.950973	0.0824679		2.39954	2.38429	2.4727	2.41884	0.038588
RimP (YlxS)	ribosome maturation factor	4.78	18.8	BLi01884	6.47175	2.82014	8.8	6.03063	2.46111		30.0052	35.8699	31.9507	32.6086	2.43902
TenA	transcriptional regulator of extracellular enzyme genes	5.46	27.1	BLi01259	3.64887	3.96462	4.5	4.03783	0.351307		2.39165	3.00523	2.62985	2.67558	0.252571		2. spot down regulated
YpdA	similar to thioredoxin reductase	5.51	37.2	BLi02434	1.71877	1.21907	2	1.64595	0.322945		1.99751	2.5541	2.47255	2.34139	0.245426
YtpP	similar to thioredoxin H1	4.41	12.6	BLi03135	1.4229	1.4546	2	1.62583	0.264892		2.42711	6.96221	2.20084	3.86339	2.19315
YtpR	similar to phenylalanyl-tRNA synthetase (beta subunit)	4.62	21.7	BLi03133	1.64297	3.26774	2.2	2.37024	0.674144		2.9553	3.77964	3.84449	3.52648	0.40475
YwrO	similar to NAD(P)H oxidoreductase	5.24	19.7	BLi03696	1.44905	1.92336	1.8	1.72414	0.200929		2.64666	2.28199	2.68309	2.53725	0.181105		one spot with YgaF
BLi00385	putative flavodoxin	5.88	21.2	BLi00385	1.20002	1.34491	1.3	1.28164	0.0605585		2.3084	2.77649	2.42312	2.50267	0.199204
* technical replicate

## Sheet: repressed proteins
glycolysis					10 min replicate 1	10 min replicate 2	10 min replicate 2 techn*	mean	standard deviation		30 min replicate 1	30 min replicate 2	30 min replicate 2 techn*	mean	standard deviation
Eno	enolase (EC 4.2.1.11)	4.52	46.6	BLi03661	1.14275	0.89988	0.97868	1.0071	0.101168		0.5402	0.47783	0.5275	0.515177	0.0269122
FbaA	fructose-1,6-bisphosphate aldolase (EC 4.1.2.13)	4.99	30.4	BLi03960	1.43292	2.43049	2.14745	2.00362	0.419763		1.77091	2.12681	2.43677	2.1115	0.272052
GapA	glyceraldehyde-3-phosphate dehydrogenase (EC 1.2.1.12)	4.98	35.9	BLi03665	0.66163	1.03526	0.84015	0.84568	0.152584		0.37515	0.42272	0.45008	0.415983	0.0309587
PdhA	pyruvate dehydrogenase (E1 alpha subunit) (EC 1.2.4.1)	5.34	41.7	BLi01674	0.26253	0.25147	0.22495	0.246317	0.0157688		0.18035	0.17172	0.12924	0.160437	0.022339
PdhB	pyruvate dehydrogenase (E1 beta subunit) (EC 1.2.4.1)	4.65	35.5	BLi01675	0.08025	0.16306	0.19204	0.145117	0.0473689		0.26265	0.18458	0.24329	0.230173	0.033194
PdhC	pyruvate dehydrogenase (dihydrolipoamide acetyltransferase E2 subunit) (EC 2.3.1.12)	4.83	46.3	BLi01676	0.53064	0.51157	0.58452	0.542243	0.0308912		0.38484	0.40773	0.47368	0.422083	0.0376621
PdhD	pyruvate dehydrogenase / 2-oxoglutarate dehydrogenase (dihydrolipoamide dehydrogenase E3 subunit) (EC 1.8.1.4)	4.82	49.7	BLi01677	0.78062	0.71587	0.54709	0.681193	0.0984409		0.45569	0.54068	0.5757	0.524023	0.0503897
Pgi	glucose-6-phosphate isomerase (EC 5.3.1.9)	5.00	50.8	BLi03314	0.27431	0.30359	0.24457	0.274157	0.0240951		0.284	0.4158	0.44425	0.38135	0.0698098
Pgk	phosphoglycerate kinase (EC 2.7.2.3)	4.96	42.4	BLi03664	0.74852	0.88467	0.75563	0.796273	0.0625732		0.36538	0.51774	0.47248	0.451867	0.0638857
Pyk	pyruvate kinase (EC 2.7.1.40)	5.25	61.9	BLi03067	0.48048	1.55375	1.04766	1.0273	0.438397		1.13496	1.65111	1.57607	1.45405	0.227699
TCC
CitB	aconitate hydratase (aconitase) (EC 4.2.1.3)	4.90	99.3	BLi02047	0.6057	1.25448	0.60805	0.822743	0.305285		0.34132	0.75683	0.35359	0.483913	0.193046
CitG	fumarate hydratase (EC 4.2.1.2)	5.62	50.5	BLi03486	0.49539	0.7551	0.5399	0.596797	0.113403		0.58039	0.73244	0.86179	0.724873	0.115006
Icd	isocitrate dehydrogenase (EC 1.1.1.42)	4.90	48.1	BLi03061	0.9432	0.76279	0.80635	0.837447	0.0768644		0.50027	0.7329	0.70516	0.64611	0.103744
Mdh	malate dehydrogenase (EC 1.1.1.37)	4.84	33.6	BLi03060	0.74416	0.73003	0.71288	0.729023	0.0127898		0.29122	0.44466	0.4592	0.39836	0.0759916
OdhA	2-oxoglutarate dehydrogenase (E1 subunit) (EC 1.2.4.2)	5.94	106.7	BLi02260	0.24055	1.08144	0.36514	0.562377	0.370541		0.73493	0.72618	0.56305	0.67472	0.0790434
SdhA	succinate dehydrogenase (flavoprotein subunit) (EC 1.3.99.1)	5.50	65.3	BLi02993	0.26959	0.42735	0.27665	0.32453	0.0727618		0.17992	0.30191	0.31295	0.264927	0.0602775
SucC	succinyl-CoA synthetase (beta subunit) (EC 6.2.1.5)	4.95	41.6	BLi01829	0.4667	0.48835	0.38202	0.44569	0.0458809		0.68595	1.12057	0.91239	0.906303	0.177485
SucD	succinyl-CoA synthetase (alpha subunit) (EC 6.2.1.5)	5.77	31.4	BLi01830	0.17131	0.32374	0.32088	0.271977	0.0711917		0.05857	0.14656	0.07499	0.0933733	0.0382014
ATPase
AtpA	ATP synthase (subunit alpha) (EC 3.6.1.34)	5.23	54.7	BLi03928	0.10224	0.12842	0.11486	0.115173	0.0106902		0.06546	0.07707	0.08024	0.0742567	0.00635338
AtpD	ATP synthase (subunit beta) (EC 3.6.1.34)	4.66	51.8	BLi03926	0.54052	0.54539	0.58864	0.558183	0.0216277		0.17315	0.14488	0.16529	0.161107	0.0119142
amino acid synthesis
CysC	adenylylsulfate kinase (EC 2.7.1.25)	5.23	22.4	BLi01781	0.48713	0.27361	0.29254	0.351093	0.0965024		0.27995	0.42397	0.14667	0.28353	0.113236
CysK	cysteine synthase (EC 2.5.1.47)	5.26	32.6	BLi00089	0.27083	0.19076	0.21334	0.224977	0.0337082		0.11454	0.13252	0.12627	0.124443	0.00745308
GltA	glutamate synthase (large subunit) (EC 1.4.1.13)	5.50	167.8	BLi02162	0.1	0.3	0.4	0.2	0.1		0.1	0.3	0.1	0.166667	0.0942809
IlvB	acetolactate synthase (large subunit) (EC 4.1.3.18)	5.52	62.6	BLi02961	0.14732	0.41012	0.27645	0.277963	0.107293		0.10284	0.13783	0.07498	0.105217	0.0257134
YxjG	putative methyltetrahydrofolate methyltransferase	4.97	43.0	BLi04187	0.21791	0.177	0.13857	0.177827	0.0323957		0.13293	0.14622	0.16711	0.148753	0.0140684
nucleotide synthesis
GuaB	inosine-monophosphate dehydrogenase (EC 1.1.1.205)	5.82	52.7	BLi00014	0.10388	0.15272	0.23392	0.163507	0.0536337		0.2271	0.18591	0.36311	0.258707	0.0757152
PurF	glutamine phosphoribosylpyrophosphate amidotransferase (EC 2.4.2.14)	6.08	54.0	BLi00700	0.0989	0.28434	0.25196	0.211733	0.0808729		0.18785	0.21697	0.11185	0.172223	0.0443148
PyrH	uridylate kinase (EC 2.7.4.-)	5.12	26.1	BLi01872	0.2281	0.21279	0.2	0.21363	0.0114871		0.3	0.26239	0.3	0.287463	0.0177295
translation
AspS	aspartyl-tRNA synthetase (EC 6.1.1.12)	4.80	66.4	BLi02881	0.08331	0.24561	0.17987	0.169597	0.0666557		0.17442	0.13344	0.19344	0.1671	0.0250358
ThrS	threonyl-tRNA synthetase (EC 6.1.1.3)	5.26	73.5	BLi03043	0.13404	0.37415	0.19357	0.23392	0.102092		0.21169	0.21124	0.08599	0.16964	0.0591498
Tsf	elongation factor Ts	4.98	32.2	BLi01871	0.19898	0.19995	0.19577	0.198233	0.00178629		0.35356	0.36594	0.41345	0.37765	0.025814
other functions
Hag	flagellin protein	5.28	33.2	BLi03780	0.18048	0.14656	0.1817	0.16958	0.0162852		0.09515	0.10399	0.10546	0.101533	0.00455342
YvgR	similar to sulfite reductase (EC 1.8.1.2)	4.81	67.4	BLi01302	0.06915	0.08951	0.04964	0.0694333	0.0162781		0.07959	0.09619	0.11996	0.09858	0.0165674
* technical replicate

## Sheet: MS data
	MS data are shown only for induced proteins, repressed proteins were not newly identified in this study, but transferred from the master gel
		Peptide Count	Protein Score	Protein Score C.I. %	Total Ion Score	Total Ion Score C.I. %	Best Ion Score	Best Ion Score C.I. %	sequence coverage
cell wall
GtaB	UTP-glucose-1-phosphate uridylyltransferase (EC 2.7.7.9)	22	538	100	299.01	100	121.19	100	68
PbpC	penicillin-binding protein 3	19	253	100	122.53	100	70.22	100	36
PbpC 2. Spot	penicillin-binding protein 3	16	152	100	54.46	100	54.46	100	32
PbpX	putative beta-lactamase protein	13	181	100	102.561	100	66.01	100	29
PbpX 2.Spot	putative beta-lactamase protein	23	289	100	95.5913	100	43.8	99.9879	43
transport
EcsA	ABC transporter (ATP-binding protein)	8	57.7	99.275	8.86	72.2758	8.86	72.2758	45
OppA	oligopeptide ABC transporter (binding protein) (initiation of sporulation, competence development)	15	255	100	152.1	100	92.77	100	35
OppD	oligopeptide ABC transporter (ATP-binding protein)	20	266	100	77	100	77	100	57
ThiW	similar to cation ABC transporter (ATP-binding protein)	24	321	100	105.28	100	96.4	100	49
BLi04117	similar to ABC transporter (ATP-binding protein)	17	201	100	32.09	99.9037	29.77	99.8356	60
sigB regulon
OhrB	similar to organic hydroperoxide resistance protein	6	53.4	98.0487					54
SodA	superoxide dismutase (EC 1.15.1.1)	10	244	100	151.11	100	150.4	100	65
RsbV	anti-anti-sigma factor (antagonist of RsbW)	7	106	100	32	100	32	100	92
YceC	similar to tellurium resistance protein	8	153	100	91.93	100	91.93	100	45
YceE	similar to tellurium resistance protein	5	82.4	99.9975	45.83	99.993	45.83	99.993	40
YceE	similar to tellurium resistance protein	8	67.2	99.9187	25.94	99.382	25.94	99.382	30
YfkM	unknown	11	127	100	10.11	78.7796	10.11	78.7796	84
YtxH	unknown	6	54	98					38
SigW regulon
PspA	phage shock protein A homolog	12	103	100	9.79	72.8354	9.79	72.8354	61
CtsR regulon
ClpC	class III stress response-related ATPase	31	532	100	264.43	100	163.52	100	45
ClpC 2. Spot	class III stress response-related ATPase	29	381	100	142.27	100	112.81	100	43
ClpP	ATP-dependent Clp protease proteolytic subunit (class III heat-shock protein) (EC 3.4.21.92)	11	164	100	56.13	100	56.13	100	41
ClpP 2. Spot	ATP-dependent Clp protease proteolytic subunit (class III heat-shock protein) (EC 3.4.21.92)	6	73.9	99.9826	27.41	99.5168	27.41	99.5168	31
HcrA regulon
DnaK	class I heat-shock protein (molecular chaperone)	18	305	100	176.8	100	87.71	100	41
GroEL	class I heat-shock protein (chaperonin)	20	228	100	59.68	100	59.68	100	57
GroEL 2. Spot	class I heat-shock protein (chaperonin)	12	179	100	88.11	100	57.76	100	39
GrpE	heat-shock protein (activation of DnaK)	4	125	100	95.86	100	95.86	100	29
PerR regulon
MrgA	metalloregulation DNA-binding stress protein	9	231	100	138.17	100	84.45	100	55
KatA	vegetative catalase 1 (EC 1.11.1.6)	22	354	100	159.83	100	98.57	100	55
AhpC	alkyl hydroperoxide reductase (small subunit) (EC 1.6.4.-)	9	221	100	142.13	100	79.36	100	53
AhpF	alkyl hydroperoxide reductase (large subunit) and NADH dehydrogenase (EC 1.6.99.3)	14	211	100	114.42	100	60.69	100	31
AhpF 2. Spot	alkyl hydroperoxide reductase (large subunit) and NADH dehydrogenase (EC 1.6.99.3)	27	406	100	136.93	100	109.03	100	59
Spx regulon
Tpx	thiol peroxidase (EC 1.11.1.-)	14	253	100	50.57	99.9949	37.64	99.8993	90
TrxA	thioredoxin	7	199	100	124.88	100	70.22	100	68
TrxB	thioredoxin reductase (EC 1.6.4.5)	19	328	100	131.96	100	70.35	100	74
SOS regulon
RecA	multifunctional protein involved in homologous recombination and DNA repair (LexA-autocleavage)	9	148	100	91.47	100	91.47	100	32
Fe/S cluster biogenesis machinery
SufB (YurU)	unknown	17	247	100	125.51	100	81.88	100	46
SufC (YurY)	similar to ABC transporter (ATP-binding protein)	12	196	100	95.51	100	95.51	100	65
SufD (YurX)	unknown	27	709	100	432.18	100	192.93	100	69
SufU (YurV)	similar to NifU protein homolog	8	135	100	76.09	100	62.18	100	58
detoxification
PadC	phenolic acid decarboxylase	5	59	99.4626	28.22	99.3508	28.22	99.3508	22
YgaF	peroxiredoxin Q/BCP (EC 1.11.1.15)	5	61.4	99.6907	25.14	99.0409	25.14	99.0409	42
unknown
BLi02008		14	199	100	68.71	100	68.71	100	57
BLi02801		17	261	100	91.46	100	61.58	100	56
YwbC		6	56.5	99.0443					60
YwpJ		10	145	100	67.09	100	45.6	99.9907	43
YxeH		15	358	100	217.68	100	129.68	100	58
amino acid synthesis
CymR (YrzC)	transcriptional regulator of cysteine biosynthesis	6	230	100	173.54	100	107.27	100	68
GabD	succinate-semialdehyde dehydrogenase (EC 1.2.1.16)	18	155	100	7.84	50.427	7.84	50.427	45
GlnA	glutamine synthetase (EC 6.3.1.2)	16	298	100	169.25	100	66.89	100	54
MtnB/ MtnX (YkrY)	bifunctional enzyme: methylthioribulose-1-phosphate dehydratase (EC 4.2.1.109)/ 2-hydroxy-3-keto-5-methylthiopentenyl-1-phosphate phosphatase (EC 3.1.3.n4)	10	108	100	55.8	100	55.8	100	27
TrpA	tryptophan synthase (alpha subunit) (EC 4.2.1.10)	6	222	100	181.92	100	106.81	100	37
other functions
CheY	two-component response regulator involved in modulation of flagellar switch bias	8	67.7	99.9275					75
CspD	cold-shock protein	3	280	100	246.73	100	126.27	100	78
HprT	hypoxanthine-guanine phosphoribosyltransferase (EC 2.4.2.8)	14	413	100	256.55	100	100.83	100	82
MecA	negative regulator of competence	2	92	100	84	100	84	100	11
NrdF	ribonucleoside-diphosphate reductase (minor subunit) (EC 1.17.4.1)	11	255	100	174	100	93	100	39
QueC (YkvJ)	7-cyano-7-deazaguanine synthase	3	39.6	53.1913	26.47	99.1348	26.47	99.1348	22
RimP (YlxS)	ribosome maturation factor	6	55.8	98.8771	29.53	99.728	29.53	99.728	45
TenA	transcriptional regulator of extracellular enzyme genes	12	261	100	153.05	100	153.05	100	54
YpdA	similar to thioredoxin reductase	14	158	100	41.33	99.9809	41.33	99.9809	54
YtpP	similar to thioredoxin H1	3	127	100	105.26	100	105.26	100	44
YtpR	similar to phenylalanyl-tRNA synthetase (beta subunit)	15	171	100	6.72	34.2781	6.72	34.2781	65
YwrO	similar to NAD(P)H oxidoreductase	5	61.4	99.6907	25.14	99.0409	25.14	99.0409	42
BLi00385	putative flavodoxin	14	279	100	124.5	100	93.1	100	72
