# Supplementary material for: Stress Responses of the Industrial Workhorse Bacillus licheniformis to Osmotic Challenges
Source: PLoS One. 2013 Nov 15;8(11):e80956. doi: 10.1371/journal.pone.0080956 (PMC3858371; doi:10.1371/journal.pone.0080956)
Supplement: Table S4 — Proteome data for label free quantification (2 h after addition of NaCl). (XLSX) [file pone.0080956.s004.xlsx]

## Sheet: 110518_BV_Bli_salzstress_2v9_pr
Accession number	Score	Unique*	control:NaCl_Ratio	control:NaCl_Log(e)Ratio	control:NaCl_Log(e)StdDev	control:NaCl__P+	protein name	protein function
BLi00124	127.35	control					YbxB	ribosomal RNA methyltransferase
BLi00225	116.48	control					CitS	two-component system, CitB family, sensor histidine kinase
BLi00303	203.41	control					BLi00303	hypothetical
BLi00349	231.31	control					BLi00349	antibiotic transport system ATP-binding protein
BLi00446	235.86	control					YbfA	putative DNA binding protein
BLi00453	117.55	control					GerKA	spore germination protein KA
BLi00613	211	control					YdiC	peptidase M22, glycoprotease
BLi00618	280.93	control					Rex (YdiH)	redox-sensing transcriptional repressor
BLi00792	157.48	control					MapB (YflG)	methionine aminopeptidase (EC 3.4.11.18)
BLi00845	215.75	control					YbcD	hypothetical
BLi01005	351.93	control					NsrR (YhdE)	NO-dependent activator of the ResDE regulon (HTH-type)
BLi01127	102.61	control					BLi01127	Putative allointase/hydantoinase/amidohydrolase protein
BLi01423	264.51	control					IspA	Intracellular serine protease
BLi01433	121.4	control					YqaE	similar to transcriptional regulator (phage-related) (Xre family)
BLi01464	82.83	control					BLi01464	hypothetical
BLi01621	120.62	control					YkuI	hypothetical
BLi01724	632.27	control					YlbN	hypothetical
BLi01726	140.12	control					YlbO	DNA-binding domain protein
BLi01729	199.83	control					BshC (YllA)	cysteine-adding enzyme (bacillithiol synthesis)
BLi01758	284.4	control					SepF (YlmF)	cell division protein
BLi01806	190.87	control					SdaAB	probable L-serine dehydratase (beta chain) (EC 4.3.1.17)
BLi01831	122.42	control					Smf	DNA processing Smf protein homolog
BLi01891	75.37	control					TruB	tRNA pseudouridine synthase B
BLi01979	156.02	control					BLi01979	Possible transcriptional regulator
BLi02273	308.63	control					BLi02273	short-chain dehydrogenase/reductase protein
BLi02379	118.07	control					BirA	biotin operon repressor/ biotin-[acetyl-CoA-carboxylase] ligase (EC 6.3.4.15)
BLi02417	211.1	control					YphF	hypothetical
BLi02530	160.73	control					AppDA	ABC transporter (ATP-binding protein)
BLi02725	93.77	control					PhoH	phosphate starvation-induced protein
BLi02726	124.02	control					YqfD	putative stage IV sporulation
BLi02850	119.14	control					BLi02850	hypothetical
BLi02954	183.16	control					YsoA	hypothetical
BLi03119	156.56	control					AcsA	acetyl-CoA synthetase (EC 6.2.1.1)
BLi03221	109.21	control					YtxM	2-succinyl-6-hydroxy-2,4-cyclohexadiene-1-carboxylate synthase (EC 4.2.99.20)
BLi03485	150.05	control					YuxN	probable transcriptional regulator
BLi03518	271.2	control					YvrHb	similar to two-component response regulator involved in cell wall processes [YvrG]
BLi03605	165.56	control					BLi03605	hypothetical phagelike protein
BLi03655	85.82	control					YvbJ1	hypothetical
BLi03765	182.22	control					CtpB	peptidase S41A, C-terminal protease
BLi03777	307.5	control					FliS	flagellar protein
BLi03948	302.95	control					YwkE	methyltransferase (EC 2.1.1.-)
BLi04021	112.06	control					YwcH	putative oxygenase
BLi04270	190.12	control					BLi04270	two-component sensor histidine kinase, potential cognate response regulator is YxdJ
BLi04331	174.85	control					WalJ (YycJ)	hypothetical
BLi04361	755.75	control					RpsR	ribosomal protein S18
BLi00016	10276.5		0.86	-0.15	0.08	0	PdxS (YaaD)	pyridoxal biosynthesis lyase
BLi00050	23707.1		0.68	-0.39	0.15	0	AbrB	transcriptional pleiotropic regulator of transition state genes
BLi00065	826.89		0.4	-0.91	0.51	0	RplY (Ctc)	ribosomal protein L25
BLi00104	2047.14		0.84	-0.18	0.13	0	ClpC	class III stress response-related ATPase
BLi00122	12648.8		0.75	-0.29	0.1	0	RplJ	ribosomal protein L10
BLi00131	20449.1		0.75	-0.29	0.06	0	TufA	elongation factor Tu
BLi00133	20188.8		0.75	-0.29	0.08	0	RplC	ribosomal protein L3
BLi00134	12121.8		0.78	-0.25	0.1	0	RplD	ribosomal protein L4
BLi00135	4867.77		0.86	-0.15	0.08	0	RplW	ribosomal protein L23
BLi00136	13440.1		0.67	-0.4	0.07	0	RplB	ribosomal protein L2
BLi00137	2277.39		0.74	-0.3	0.13	0	RpsS	ribosomal protein S19
BLi00138	4369.69		0.65	-0.43	0.11	0	RplV	ribosomal protein L22
BLi00140	250.95		0.84	-0.18	0.15	0	RplP	ribosomal protein L16
BLi00141	16232.1		0.8	-0.22	0.08	0	RpmC	ribosomal protein L29
BLi00148	2630.86		0.8	-0.22	0.1	0	RplF	ribosomal protein L6
BLi00149	5686.53		0.59	-0.53	0.1	0	RplR	ribosomal protein L18
BLi00150	18094		0.85	-0.16	0.06	0	RpsE	ribosomal protein S5
BLi00151	2018.91		0.3	-1.21	0.36	0	RpmD	50S ribosomal protein L30
BLi00161	15697.1		0.9	-0.1	0.07	0	RpoA	RNA polymerase (alpha subunit) (EC 2.7.7.6)
BLi00162	4490.88		0.45	-0.79	0.29	0	RplQ	ribosomal protein L17
BLi00167	4301.21		0.76	-0.28	0.1	0	RplM	ribosomal protein L13
BLi00624	18893.5		0.87	-0.14	0.04	0	GroL	60 kDa chaperonin
BLi00695	5237.53		0.83	-0.19	0.07	0	PurB	adenylosuccinate lyase (EC 4.3.2.2)
BLi01302	7384.95		0.85	-0.16	0.06	0	CysI (YvgR)	sulfite reductase (NADPH) flavoprotein alpha-component (EC 1.8.1.2)
BLi01422	17492.3		0.85	-0.16	0.04	0	MetE	5-methyltetrahydropteroyltriglutamate--homocysteine methyltransferase
BLi01525	795.1		0.69	-0.37	0.21	0	ClpE	ATP-dependent Clp protease-like (class III stress gene)
BLi01598	1174.66		0.76	-0.28	0.12	0	PtsG	Phosphotransferase system (PTS) glucose-specific enzyme IICBA component
BLi01870	4761.53		0.8	-0.22	0.06	0	RpsB	ribosomal protein S2
BLi01888	2848.08		0.86	-0.15	0.1	0	InfB	initiation factor IF-2
BLi01893	1049.91		0.53	-0.64	0.16	0	RpsO	ribosomal protein S15
BLi01993	19374.2		0.71	-0.34	0.05	0	GlnA	glutamine synthetase (EC 6.3.1.2)
BLi02324	1849.48		0.8	-0.22	0.12	0	IlvD	dihydroxy-acid dehydratase (EC 4.2.1.9)
BLi02332	3766.46		0.35	-1.05	0.13	0	CspD	cold-shock protein
BLi02414	53242.3		0.63	-0.46	0.07	0	Hbs	non-specific DNA-binding protein HBsu; signal recognition particle-like (SRP) component
BLi02435	1484.83		0.8	-0.22	0.12	0	GudB	glutamate dehydrogenase (EC 1.4.1.2)
BLi02555	1210.95		0.82	-0.2	0.11	0	Zwf	glucose-6-phosphate 1-dehydrogenase (EC 1.1.1.49)
BLi02558	4365.2		0.84	-0.18	0.1	0	BLi02558	hypothetical
BLi02626	6537.73		0.72	-0.33	0.11	0	OpuAC	glycine betaine ABC transporter (Glycine betaine-binding protein)
BLi02628	1955.8		0.77	-0.26	0.14	0	OpuAA	glycine betaine ABC transporter (ATP-binding protein)
BLi02676	1595.9		0.56	-0.58	0.35	0	PstS	phosphate ABC transporter (Binding protein)
BLi02679	22718.2		0.69	-0.37	0.06	0	SodA	superoxide dismutase (EC 1.15.1.1)
BLi02729	1056.37		0.75	-0.29	0.2	0	YqfA	resistence protein (against sublancin)
BLi02923	2911.26		0.58	-0.54	0.12	0	RplU	ribosomal protein L21
BLi02942	887.15		0.74	-0.3	0.15	0	HemL2	glutamate-1-semialdehyde 2,1-aminotransferase (EC 5.4.3.8)
BLi02959	12470.9		0.77	-0.26	0.06	0	IlvC	ketol-acid reductoisomerase (EC 1.1.1.86)
BLi02993	1590.85		0.84	-0.18	0.11	0	SdhA	succinate dehydrogenase (flavoprotein subunit) (EC 1.3.99.1)
BLi03033	26987.4		0.75	-0.29	0.14	0	RplT	ribosomal protein L20
BLi03035	1508.03		0.82	-0.2	0.14	0	InfC	initiation factor IF-3 1
BLi03060	17880.9		0.84	-0.17	0.07	0	Mdh	malate dehydrogenase (EC 1.1.1.37)
BLi03061	8494.39		0.94	-0.06	0.05	0	Icd	isocitrate dehydrogenase (EC 1.1.1.42)
BLi03070	674.13		0.54	-0.61	0.34	0	AccD	acetyl-coenzyme A carboxylase carboxyl transferase (subunit beta) (EC 6.4.1.2)
BLi03214	4948.94		0.79	-0.23	0.14	0	RpmE2 (YtiA)	ribosomal protein L31 type B
BLi03319	2999.23		0.61	-0.5	0.21	0	YugI	similar to polyribonucleotide nucleotidyltransferase
BLi03379	55886.3		0.91	-0.09	0.06	0	YukE	hypothetical
BLi03414	6198.07		0.88	-0.13	0.1	0	Hom	homoserine dehydrogenase (EC 1.1.1.3)
BLi03451	7568.3		0.89	-0.12	0.09	0	SufC (YurY)	sulfur mobilizing ABC protein, ATPase
BLi03651	362.81		0.49	-0.72	0.34	0	OpuCA	ABC transporter
BLi03661	44438.2		0.85	-0.16	0.05	0	Eno	enolase (EC 4.2.1.11)
BLi03926	16100.3		0.84	-0.17	0.04	0	AtpD	ATP synthase (subunit beta) (EC 3.6.1.14)
BLi03930	2051.47		0.75	-0.29	0.19	0	AtpF	ATP synthase subunit b
BLi03935	7108.16		0.9	-0.11	0.05	0	GlyA	serine hydroxymethyltransferase (EC 2.1.2.1)
BLi03959	12409.8		0.81	-0.21	0.07	0	YwjH	similar to transaldolase (pentose phosphate) (EC 2.2.1.2)
BLi04113	2550.75		0.5	-0.69	0.13	0	KatA	catalase (EC 1.11.1.6)
BLi04291	60169.4		0.83	-0.19	0.05	0	AhpC	alkyl hydroperoxide reductase (small subunit) (EC 1.6.4.-)
BLi04341	2713.89		0.9	-0.1	0.08	0	PurA	adenylosuccinate synthetase (EC 6.3.4.4)
BLi04353	577.55		0.32	-1.13	0.51	0	RplI	ribosomal protein L9
BLi04363	15835.6		0.61	-0.49	0.12	0	RpsF	ribosomal protein S6
BLi00085	1034.88		0.84	-0.18	0.13	0.01	FtsH	ATP-dependent zinc metalloprotease
BLi00152	11739.1		0.9	-0.11	0.09	0.01	RplO	ribosomal protein L15
BLi00899	930.36		0.61	-0.5	0.44	0.01	YgaF	peroxiredoxin Q/BCP (EC 1.11.1.15)
BLi01082	1692.06		0.82	-0.2	0.14	0.01	SerC	phosphoserine aminotransferase (EC 2.6.1.52)
BLi01261	220.67		0.57	-0.56	0.57	0.01	GoxB	glycine oxidase (EC 1.5.3.1)
BLi01413	1178.6		0.78	-0.25	0.23	0.01	ProA1	gamma-glutamyl phosphate reductase (EC 1.2.1.41)
BLi01878	2242.39		0.83	-0.19	0.14	0.01	ProS	prolyl-tRNA synthetase (EC 6.1.1.15)
BLi01902	1386.77		0.68	-0.38	0.32	0.01	DapA	dihydrodipicolinate synthase (EC 4.2.1.52)
BLi01915	374.38		0.44	-0.83	0.75	0.01	BLi01915	hypothetical
BLi02408	1695.32		0.78	-0.25	0.19	0.01	Ndk	nucleoside diphosphate kinase (EC 2.7.4.6)
BLi02551	121.49		0.79	-0.24	0.22	0.01	NamA (YqjM)	NADH dehydrogenase (EC 1.6.99.1)
BLi02567	5371.81		0.91	-0.09	0.06	0.01	GndA (YqjI)	similar to 6-phosphogluconate dehydrogenase (pentose phosphate)
BLi02740	4034.11		0.84	-0.18	0.11	0.01	GrpE	nucleotide exchange factor for DnaK activity
BLi03111	19088.6		0.93	-0.07	0.05	0.01	RpsD	ribosomal protein S4
BLi03486	827.3		0.82	-0.2	0.14	0.01	FumC (CitG)	fumarate hydratase (EC 4.2.1.2)
BLi03508	467.86		0.28	-1.29	0.96	0.01	YvrD	short-chain dehydrogenase/reductase
BLi04292	1875.67		0.84	-0.18	0.12	0.01	AhpF	alkyl hydroperoxide reductase (large subunit) and NADH dehydrogenase (EC 1.6.4.-)
BLi01010	393.4		0.51	-0.67	0.67	0.02	CitA	citrate synthase I minor (EC 4.1.3.7)
BLi01067	454.08		0.71	-0.34	0.33	0.02	YhaP	ABC transporter (membrane protein)
BLi02606	5347.38		0.81	-0.21	0.14	0.02	AccB	acetyl-CoA carboxylase subunit (biotin carboxyl carrier subunit) (EC 6.4.1.2)
BLi02992	1511.42		0.75	-0.29	0.27	0.02	SdhB	succinate dehydrogenase (iron-sulfur protein) (EC 1.3.99.1)
BLi03202	282.33		0.31	-1.17	1.2	0.02	YtlC	putative sulfonate transport system ATP-binding protein
BLi03778	254.61		0.53	-0.64	0.62	0.02	FliD	flagellar hook-associated protein
BLi00062	2670.43		0.84	-0.18	0.17	0.03	SpoVG	putative septation protein
BLi00160	2910.65		0.85	-0.16	0.16	0.03	RpsK	ribosomal protein S11
BLi00975	326.15		0.61	-0.49	0.5	0.03	TcyP	L-cystine uptake protein
BLi02739	5502.77		0.95	-0.05	0.06	0.03	DnaK	chaperone protein
BLi03062	1696.59		0.91	-0.09	0.1	0.03	CitZ	citrate synthase II (EC 4.1.3.7)
BLi03716	212.56		0.67	-0.4	0.44	0.03	YvcT	gluconate 2-dehydrogenase (EC 1.1.1.215)
BLi04369	379.65		0.59	-0.52	0.52	0.03	ParA (Soj)	chromosome partitioning protein, transcriptional regulator
BLi00130	22437.3		0.97	-0.03	0.03	0.04	FusA	elongation factor G
BLi00203	1465.43		0.84	-0.17	0.18	0.04	GlmM (YbbT)	phosphoglucosamine mutase (EC 5.4.2.10)
BLi00898	2066.06		0.87	-0.14	0.18	0.04	HemL1 (GsaB)	glutamate-1-semialdehyde aminomutase (EC 5.4.3.8)
BLi02399	2125.63		0.91	-0.09	0.11	0.04	TrpB	tryptophan synthase (beta subunit) (EC 4.2.1.20)
BLi02861	503.73		0.41	-0.88	0.77	0.04	Udk	uridine kinase (EC 2.7.1.48)
BLi04040	1038.06		0.74	-0.3	0.3	0.04	QoxA	quinol oxidase polypeptide II (EC 1.9.3.-)
BLi04204	546.6		0.58	-0.54	0.58	0.04	ThiV (YkoE)	thiamine ABC transporter (membrane protein)
BLi00715	254.66		0.73	-0.31	0.36	0.05	PcrA	ATP-dependent DNA helicase (EC 3.6.1.-)
BLi01637	935.57		0.81	-0.21	0.21	0.05	Rok	repressor of comK
BLi01790	1430.14		0.58	-0.55	0.67	0.05	RpoZ	RNA polymerase (omega subunit) (EC 2.7.7.6)
BLi01864	905.96		0.92	-0.08	0.09	0.05	CheA	two-component sensor histidine kinase chemotactic signal modulator
BLi02931	356.55		0.55	-0.59	0.77	0.05	MreC	cell-shape determining protein
BLi03071	1681.59		0.87	-0.14	0.18	0.05	YtsJ	similar to malate dehydrogenase (EC 1.1.1.38)
BLi03477	152.1		0.36	-1.01	0.98	0.05	YusX	peptidase M, neutral zinc metallopeptidases
BLi03731	4067.23		0.88	-0.13	0.14	0.05	HisI	phosphoribosyl-AMP cyclohydrolase and phosphoribosyl-ATP pyrophosphohydrolase (EC 3.5.4.19 and EC 3.6.1.31)
BLi00744	314.71		0.74	-0.3	0.41	0.06	HsdM1	type I restriction-modification system methylation subunit (EC 2.1.1.72)
BLi03663	4486.79		0.93	-0.07	0.09	0.06	TpiA	triose phosphate isomerase (EC 5.3.1.1)
BLi03774	6631.18		0.89	-0.12	0.13	0.06	YvyD	ribosome-associated sigma 54 modulation protein
BLi03785	193.03		0.62	-0.48	0.63	0.06	FlgK	flagellar hook-associated protein 1
BLi01194	1072.14		0.65	-0.43	0.5	0.07	YitK	hypothetical
BLi01231	1623.64		0.84	-0.18	0.24	0.07	TrpS	tryptophanyl-tRNA synthetase (EC 6.1.1.2)
BLi00546	2620.43		0.91	-0.09	0.12	0.08	CshA (YdbR)	DEAD-box ATP-dependent RNA helicase (EC 3.6.4.13)
BLi01188	218.91		0.7	-0.36	0.47	0.08	BLi01188	putative siderophore biosynthesis protein IucC
BLi02915	355.36		0.67	-0.4	0.51	0.08	NifS	cysteine desulfurase (EC 2.8.1.7)
BLi04203	2324.19		0.92	-0.08	0.09	0.08	ThiW (YkoD)	thiamine ABC transporter (ATP-binding protein)
BLi00159	4129.57		0.92	-0.08	0.1	0.09	RpsM	ribosomal protein S13
BLi01259	3299.35		0.9	-0.1	0.13	0.09	TenA	transcriptional regulator of extracellular enzyme genes
BLi01780	16107.1		0.95	-0.05	0.06	0.09	Sat	sulfate adenylyltransferase (EC 2.7.7.4)
BLi01830	614.59		0.91	-0.09	0.12	0.09	SucD	succinyl-CoA synthetase (alpha subunit) (EC 6.2.1.5)
BLi02858	200.31		0.56	-0.58	0.7	0.09	YrrS	hypothetical
BLi03793	1744.41		0.89	-0.12	0.18	0.09	DegU	two-component response regulator involved in degradative enzyme and competence regulation
BLi03804	518.03		0.84	-0.18	0.25	0.09	TuaD	UDP-glucose 6-dehydrogenase (EC 1.1.1.22)
BLi01200	1086.61		0.81	-0.21	0.29	0.1	GuaC	GMP reductase (EC 1.7.1.7)
BLi01745	762.4		0.82	-0.2	0.28	0.1	FtsA	cell-division protein essential fo Z-ring assembly
BLi02135	27584.9		0.96	-0.04	0.06	0.1	YjlC	hypothetical
BLi02354	121.11		0.72	-0.33	0.47	0.1	GpsB (YpsB)	cell division protein
BLi02574	1495.94		0.88	-0.13	0.17	0.1	ArtR (YqiZ)	high affinity arginine ABC transporter (ATP-binding protein)
BLi03178	1130.63		0.9	-0.11	0.21	0.1	BLi03178	putative lipoprotein
BLi00277	2457.52		0.89	-0.12	0.2	0.11	YnaD	GCN5-related N-acetyltransferase
BLi01668	2604.15		0.94	-0.06	0.09	0.11	RnjA (YkqC)	ribonuclease J1
BLi02134	9137.58		0.95	-0.05	0.08	0.11	Ndh (YjlD)	similar to NADH dehydrogenase
BLi02625	1639.93		0.65	-0.43	0.61	0.11	YqhL	hypothetical
BLi03736	846.29		0.82	-0.2	0.27	0.11	HisD	histidinol dehydrogenase (EC 1.1.1.23)
BLi01078	2738.86		0.9	-0.11	0.16	0.12	Hpr	HTH-type transcriptional regulator
BLi02605	598.24		0.91	-0.09	0.14	0.12	AccC	acetyl-CoA carboxylase subunit (biotin carboxylase subunit) (EC 6.4.1.2)
BLi02743	386.02		0.89	-0.12	0.17	0.12	LepA	GTP-binding protein
BLi02842	421.3		0.71	-0.34	0.51	0.12	HemD (YjjA)	uroporphyrinogen III synthase (EC 4.2.1.75)
BLi00476	305.4		0.76	-0.28	0.53	0.13	GabD	succinate-semialdehyde dehydrogenase (EC 1.2.1.16)
BLi01677	3791.4		0.96	-0.04	0.09	0.13	PdhD	pyruvate dehydrogenase / 2-oxoglutarate dehydrogenase (dihydrolipoamide dehydrogenase E3 subunit) (EC 1.8.1.4)
BLi02869	931.5		0.93	-0.07	0.11	0.13	AlaS	alanyl-tRNA synthetase (EC 6.1.1.7)
BLi01211	985.85		0.9	-0.11	0.17	0.14	CarB	carbamoyl-phosphate transferase-arginine (subunit B)
BLi03773	1170.89		0.92	-0.08	0.12	0.14	SecA	translocase binding subunit (ATPase)
BLi04041	673.97		0.87	-0.14	0.27	0.14	GalE	UDP-glucose 4-epimerase (EC 5.1.3.2)
BLi04117	329.53		0.78	-0.25	0.43	0.14	LanH	lantibiotic immunity protein, (antibiotic transport system ATP-binding protein)
BLi00640	3453.45		0.93	-0.07	0.14	0.15	PspA	phage shock protein A homolog
BLi01150	178.19		0.74	-0.3	0.49	0.15	BLi01150	hypothetical
BLi01676	10651.9		0.97	-0.03	0.05	0.15	PdhC	pyruvate dehydrogenase (dihydrolipoamide acetyltransferase E2 subunit) (EC 2.3.1.12)
BLi03481	188.86		0.62	-0.48	0.87	0.15	HtrB (YvtA)	putative serine protease
BLi04177	2386.7		0.9	-0.11	0.18	0.15	PepT	peptidase T (tripeptidase) (EC 3.4.11.14)
BLi01505	559.03		0.91	-0.09	0.18	0.16	PbpC	penicillin-binding protein 3
BLi02384	393.93		0.72	-0.33	0.53	0.16	DapB	dihydrodipicolinate reductase (EC 1.3.1.26)
BLi03595	566.5		0.82	-0.2	0.38	0.16	BLi03595	hypothetical
BLi03811	615.54		0.83	-0.19	0.3	0.16	LytR	transcriptional regulator
BLi04317	271.84		0.68	-0.38	0.63	0.16	BLi04317	hypothetical
BLi00902	128.47		0.77	-0.26	0.63	0.17	YgxA	hypothetical
BLi02731	389.95		0.79	-0.24	0.5	0.17	YqeY	hypothetical
BLi00002	985.8		0.9	-0.11	0.18	0.18	DnaN	DNA polymerase III (beta subunit) (EC 2.7.7.7)
BLi00325	217.83		0.8	-0.22	0.51	0.18	BLi00325	glutamyl-tRNA(Gln) amidotransferase (subunit A)
BLi00971	1164.32		0.92	-0.08	0.14	0.18	CspB	major cold-shock protein
BLi01703	7836.67		0.98	-0.02	0.04	0.18	PycA	pyruvate carboxylase (EC 6.4.1.1)
BLi01884	556.68		0.73	-0.32	0.62	0.18	RimP (YlxS)	ribosome maturation factor
BLi01921	6273.76		0.83	-0.19	0.34	0.18	SpoVS	required for dehydratation of the spore core and assembly of the coat
BLi02658	415.26		0.76	-0.27	0.63	0.18	FhuD	ferrichrome ABC transporter (Ferrichrome-binding protein)
BLi03042	453.72		0.76	-0.28	0.56	0.18	YsaA	putative phosphatase
BLi02584	108.91		0.7	-0.36	0.85	0.19	Buk	probable branched-chain fatty-acid kinase (butyrate kinase) (EC 2.7.2.7)
BLi03137	640.98		0.83	-0.19	0.38	0.19	YtoP	glutamyl aminopeptidase
BLi03937	638.92		0.81	-0.21	0.46	0.19	YwlF	ribose 5-phosphate isomerase B (EC:5.3.1.6) (pentose phosphate)
BLi01842	1140.64		0.88	-0.13	0.25	0.2	FliG	flagellar motor switch protein
BLi01111	129.76		0.74	-0.3	0.73	0.21	YhfQ	putative transferase
BLi03196	1837.13		0.95	-0.05	0.11	0.21	MetK	S-adenosylmethionine synthetase (EC 2.5.1.6)
BLi03860	149.27		0.8	-0.22	0.5	0.21	YwpJ	putative phosphatase
BLi00900	306.61		0.76	-0.28	0.59	0.22	PerR	transcriptional repressor of the peroxide regulon (Fur family)
BLi02882	2872.8		0.96	-0.04	0.12	0.22	HisS	histidyl-tRNA synthetase (EC 6.1.1.21)
BLi00097	2685.16		0.96	-0.04	0.11	0.23	LysS	lysyl-tRNA synthetase (EC 6.1.1.6)
BLi02421	113.25		0.83	-0.19	0.6	0.23	Der (YphC)	GTPase
BLi03998	2068.07		0.94	-0.06	0.14	0.23	YwfI	putative oxidoreductase/oxygenase/dismutase
BLi04362	1151.06		0.9	-0.11	0.26	0.23	Ssb	single-strand DNA-binding protein
BLi00775	144.08		0.7	-0.36	1.01	0.24	YfmM	similar to ABC transporter (ATP-binding protein)
BLi02600	225.58		0.85	-0.16	0.49	0.24	XseB (YqiC)	exodeoxyribonuclease 7 small subunit (EC 3.1.11.6)
BLi03195	715		0.93	-0.07	0.2	0.24	AsnB	asparagine synthetase (EC 6.3.5.4)
BLi04375	209.6		0.81	-0.21	0.48	0.24	MnmE (TrmE)	tRNA modification GTPase
BLi03088	5524.49		0.96	-0.04	0.12	0.25	Tpx	thiol peroxidase (EC 1.11.1.-)
BLi00972	1465.16		0.94	-0.06	0.16	0.26	MetN1	methionine import ATP-binding protein (EC 3.6.3.-)
BLi02008	1037.48		0.91	-0.09	0.23	0.26	BLi02008	hypothetical phage-related protein
BLi02512	268.05		0.79	-0.23	0.64	0.26	NudF	ADP-ribose pyrophosphatase (EC 3.6.1.13)
BLi00154	5302.28		0.97	-0.03	0.09	0.27	Adk	adenylate kinase (EC 2.7.4.3)
BLi02976	897.66		0.74	-0.3	0.76	0.27	BLi02976	hypothetical
BLi00762	296.97		0.84	-0.18	0.6	0.28	FolE2 (YciA)	GTP cyclohydrolase (EC 3.5.4.16)
BLi01966	784.36		0.96	-0.04	0.15	0.28	NrdE	ribonucleoside-diphosphate reductase (major subunit) (EC 1.17.4.1)
BLi03181	161.04		0.84	-0.18	0.53	0.28	YtrF	acetoin ABC transporter (substrate-binding lipoprotein)
BLi00063	749.34		0.94	-0.06	0.22	0.29	GlmU (GcaD)	bifunctional protein: UDP-N-acetylglucosamine pyrophosphorylase (EC 2.7.7.23); Glucosamine-1-phosphate N-acetyltransferase (EC 2.3.1.157)
BLi02952	3545.79		0.96	-0.04	0.11	0.29	ClpX	ATP-dependent Clp protease ATP-binding subunit
BLi04227	233.11		0.83	-0.19	0.68	0.29	Pdp	pyrimidine-nucleoside phosphorylase (EC 2.4.2.2)
BLi00739	219.8		0.84	-0.17	0.66	0.3	YjcK	similar to ribosomal-protein-alanine N-acetyltransferase (EC 2.3.1.128)
BLi01516	426.24		0.87	-0.14	0.52	0.3	MtnB/ MtnX (YkrY)	bifunctional enzyme: methylthioribulose-1-phosphate dehydratase (EC 4.2.1.109)/ 2-hydroxy-3-keto-5-methylthiopentenyl-1-phosphate phosphatase (EC 3.1.3.n4)
BLi02477	236.14		0.83	-0.19	0.61	0.3	BLi02477	putative phosphatase
BLi01635	4935.73		0.98	-0.02	0.06	0.31	YkuU	similar to 2-cys peroxiredoxin (EC 1.6.4.-)
BLi02385	842.77		0.83	-0.19	0.6	0.31	YpjD	hypothetical
BLi03448	4651.13		0.89	-0.12	0.44	0.31	IscU (YurV)	iron-sulfur cluster assembly scaffold protein
BLi04260	183.29		0.84	-0.17	0.76	0.31	MtnX (YkrX)	2-hydroxy-3-keto-5-methylthiopentenyl-1-phosphate phosphatase (HK-MTPenyl-1-P phosphatase) (EC 3.1.3.-)
BLi00029	933.26		0.83	-0.19	0.61	0.32	YaaK	DNA binding protein
BLi00051	1110.33		0.97	-0.03	0.12	0.32	MetS	methionyl-tRNA synthetase (EC 6.1.1.10)
BLi02403	353.87		0.9	-0.11	0.32	0.32	TrpE	anthranilate synthase (EC 4.1.3.27)
BLi02516	471.66		0.92	-0.08	0.41	0.32	YqkF	NADPH-dependent aldo-keto reductase
BLi03105	750.2		0.96	-0.04	0.23	0.32	EzrA	septation ring formation regulator
BLi03317	1357.57		0.96	-0.04	0.15	0.32	YugJ	iron-containing alcohol dehydrogenase (EC 1.1.1.-)
BLi04368	1171.11		0.93	-0.07	0.26	0.32	ParB (Spo0J)	site-specific DNA-binding protein
BLi01236	488.42		0.93	-0.07	0.45	0.33	OppF	oligopeptide ABC transporter (ATP-binding protein)
BLi01795	118.62		0.85	-0.16	0.58	0.33	RsmB (YloM)	rRNA SAM-dependent methyltransferase (EC 2.1.1.-)
BLi02692	423.16		0.9	-0.1	0.44	0.33	Nfo (YqfS)	similar to endonuclease IV (EC 3.1.21.2)
BLi02715	405.97		0.93	-0.07	0.3	0.33	YqfL	putative phosphotransferase
BLi03728	1447.7		0.96	-0.04	0.16	0.33	TrxB	thioredoxin reductase (EC 1.6.4.5)
BLi00554	292.82		0.91	-0.09	0.41	0.34	RsbR	positive regulator of sigma-B activity
BLi01058	8882.29		0.97	-0.03	0.13	0.34	YheA	hypothetical
BLi03278	602.19		0.84	-0.17	0.56	0.34	BLi03278	hypothetical
BLi03662	4988.4		0.99	-0.01	0.07	0.34	Pgm	phosphoglycerate mutase (EC 5.4.2.1)
BLi00007	663.99		0.96	-0.04	0.17	0.35	GyrA	DNA gyrase (subunit A) (EC 5.99.1.3)
BLi00461	280.51		0.93	-0.07	0.27	0.35	TlpA	methyl-accepting chemotaxis protein
BLi02427	3128.06		0.99	-0.01	0.06	0.35	YpfD	RNA degradation presenting factor (ribosomal protein S1 homolog)
BLi02919	1445.84		0.96	-0.04	0.16	0.35	Obg	GTPase involved in cell partioning and DNA repair
BLi03475	4885.29		0.97	-0.03	0.11	0.35	YfiY	ABC transport system substrate-binding protein
BLi03928	13388.4		0.99	-0.01	0.06	0.35	AtpA	ATP synthase (subunit alpha) (EC 3.6.1.14)
BLi01812	688.02		0.96	-0.04	0.2	0.36	FabG	beta-ketoacyl-acyl carrier protein reductase (EC 1.1.1.100)
BLi02475	105.56		0.9	-0.11	0.53	0.36	RibD	diaminohydroxyphosphoribosylaminopyrimidine deaminase/ 5-amino-6-(5-phosphoribosylamino)uracil reductase (EC 3.5.4.26 EC 1.1.1.193)
BLi02604	1047.4		0.93	-0.07	0.32	0.36	YqhY	hypothetical
BLi02996	531.75		0.97	-0.03	0.19	0.36	LysC	aspartokinase II alpha subunit and beta subunit (EC 2.7.2.4)
BLi03128	640.63		0.81	-0.21	0.64	0.36	YtxJ	hypothetical
BLi01208	395.72		0.94	-0.06	0.3	0.37	ArgB	acetylglutamate/acetylaminoadipate kinase (EC 2.7.2.8)
BLi02396	406.1		0.92	-0.08	0.37	0.37	TyrA	prephenate dehydrogenase (EC 1.3.1.12)
BLi03118	1032.98		0.97	-0.03	0.18	0.37	TyrS	tyrosyl-tRNA synthetase (major) (EC 6.1.1.1)
BLi01363	125.35		0.91	-0.09	0.54	0.38	YkaA	putative gamma glutamyl tranferase
BLi03001	757.06		0.94	-0.06	0.32	0.38	FadB (YsiB)	enoyl-CoA hydratase (EC 4.2.1.17)
BLi03450	5719.24		0.99	-0.01	0.07	0.38	SufD (YurX)	FeS assembly protein
BLi00084	1878.93		0.98	-0.02	0.15	0.39	HprT	hypoxanthine-guanine phosphoribosyltransferase (EC 2.4.2.8)
BLi01222	869.96		0.99	-0.01	0.19	0.39	FabF	beta-ketoacyl-acyl carrier protein synthase II (EC 2.3.1.41)
BLi01918	875.82		0.97	-0.03	0.21	0.39	RecA	multifunctional SOS repair factor
BLi02693	112.71		0.87	-0.14	0.82	0.39	CshB (YqfR)	DEAD/DEAH box ATP dependent helicase
BLi03126	10435		0.99	-0.01	0.05	0.39	AroA	3-deoxy-D-arabino-heptulosonate 7-phosphate synthase and chorismate mutase-isozyme 3 (EC 4.1.2.15 and EC 5.4.99.5)
BLi03295	300.48		0.97	-0.03	0.22	0.39	McpB	methyl-accepting chemotaxis protein
BLi03665	10165.7		0.99	-0.01	0.08	0.39	GapA	glyceraldehyde-3-phosphate dehydrogenase (EC 1.2.1.12)
BLi03737	3681.14		0.96	-0.04	0.16	0.39	HisG	ATP phosphoribosyltransferase (EC 2.4.2.17)
BLi00015	2478.27		0.97	-0.03	0.15	0.4	DacA	D-alanyl-D-alanine carboxypeptidase (Penicillin-binding protein 5)
BLi00071	138.2		0.94	-0.06	0.46	0.4	YabN	putative fusion methylase and nucleotide pyrophosphohydrolase
BLi00147	12364.9		0.99	-0.01	0.08	0.4	RpsH	ribosomal protein S8
BLi01283	137.81		0.94	-0.06	0.68	0.4	YjcF	putative acetyltransferase
BLi00018	2003.14		0.98	-0.02	0.15	0.41	SerS	seryl-tRNA synthetase (EC 6.1.1.11)
BLi00299	261.95		0.9	-0.1	0.66	0.41	YwhA	similar to transcriptional regulator (MarR family)
BLi02683	164.66		0.94	-0.06	0.42	0.41	IspG (YqfY)	4-hydroxy-3-methylbut-2-en-1-yl diphosphate synthase (EC 1.17.7.1)
BLi03506	791.5		0.97	-0.03	0.23	0.41	YvrC	putative iron transport system substrate-binding protein
BLi00847	348.42		0.9	-0.1	0.77	0.42	YbcI	hypothetical
BLi01967	672.77		0.98	-0.02	0.32	0.42	NrdF	ribonucleoside-diphosphate reductase (minor subunit) (EC 1.17.4.1)
BLi03792	173.12		0.93	-0.07	0.76	0.42	YviA	hypothetical
BLi03962	229.64		0.85	-0.16	0.91	0.42	YwjG	putative oxidoreductase
BLi00155	421.69		1.03	0.03	1.11	0.43	Map	methionine aminopeptidase (EC 3.4.11.18)
BLi00298	319.02		0.97	-0.03	0.4	0.43	YcbJ	similar to macrolide 2'-phosphotransferase
BLi01761	8759.34		0.99	-0.01	0.11	0.43	DivIVA	cell-division initiation protein (septum placement)
BLi02126	244.14		0.95	-0.05	0.53	0.43	YdeI	hypothetical
BLi03927	639.6		0.97	-0.03	0.33	0.43	AtpG	ATP synthase (subunit gamma) (EC 3.6.1.14)
BLi01040	1036.12		0.98	-0.02	0.22	0.44	Dat	D-alanine aminotransferase (EC 2.6.1.21)
BLi01148	97.51		0.93	-0.07	0.9	0.44	YngIA	fatty-acyl-CoA synthase (EC 6.2.1.-)
BLi01824	3437.15		1	0	0.08	0.44	RplS	ribosomal protein L19
BLi01926	489.45		0.99	-0.01	0.4	0.44	YmcA	master regulator for biofilm formation
BLi03326	998.21		0.98	-0.02	0.22	0.44	PatB	aminotransferase (EC 2.6.1.-)
BLi04376	382.53		0.97	-0.03	0.68	0.44	Jag	SpoIIIJ-associated protein
BLi01740	811.54		0.99	-0.01	0.26	0.45	MurB	UDP-N-acetylenolpyruvoylglucosamine reductase (EC 1.1.1.158)
BLi01746	3922.85		0.98	-0.02	0.1	0.45	FtsZ	cell-division initiation protein (septum formation)
BLi03016	1091.36		0.98	-0.02	0.26	0.45	PheS	phenylalanyl-tRNA synthetase (alpha subunit) (EC 6.1.1.20)
BLi03529	388.32		0.98	-0.02	0.29	0.45	GmuE (YdhR)	similar to fructokinase (EC 2.7.1.4)
BLi03957	462.76		1	0	0.14	0.45	GlpX (YwjI)	fructose-1,6-bisphosphatase II (EC 3.1.3.11)
BLi01203	371.16		1.04	0.04	0.88	0.46	YitU	putative phosphatase
BLi01885	3424.25		1	0	0.12	0.46	NusA	transcription termination
BLi02171	408.19		0.95	-0.05	0.8	0.46	YoxD	similar to 3-oxoacyl- acyl-carrier protein reductase (EC 1.1.1.100)
BLi02624	111.57		0.9	-0.1	0.9	0.46	YqhM	similar to lipoate protein ligase
BLi00420	496.6		1	0	0.21	0.48	YckK	putative extracellular solute-binding protein, family 3
BLi01212	1920.18		0.99	-0.01	0.15	0.48	ArgF	ornithine carbamoyltransferase (EC 2.1.3.3)
BLi01774	2095.04		0.99	-0.01	0.2	0.48	PyrD	dihydroorotate dehydrogenase (catalytic subunit) (EC 1.3.3.1)
BLi02810	527.77		1	0	0.18	0.48	YcgT	ferredoxin--NADP reductase 1 (EC 1.18.1.2)
BLi03134	122.06		1.01	0.01	0.88	0.48	YtpQ	hypothetical
BLi02499	1425.48		0.99	-0.01	0.47	0.49	PunA	purine nucleoside phosphorylase (EC 2.4.2.1)
BLi02877	2860.66		0.98	-0.02	0.18	0.49	CymR (YrzC)	transcriptional regulator of cysteine biosynthesis
BLi03902	122.72		0.98	-0.02	0.76	0.49	DhbA	2,3-dihydro-2,3-dihydroxybenzoate dehydrogenase
BLi01170	937.8		0.99	-0.01	0.34	0.5	YisK	fumarylacetoacetate (FAA) hydrolase
BLi01512	1890.88		1.01	0.01	0.08	0.5	MtnK (YkrT)	methylthioribose kinase (EC 2.7.1.100)
BLi01901	166		0.99	-0.01	0.45	0.5	DapG	aspartokinase I (alpha and beta subunits) (EC 2.7.2.4)
BLi02319	128.14		1.07	0.07	0.73	0.5	DfrA	dihydrofolate reductase (EC 1.5.1.3)
BLi03125	2967.13		1	0	0.12	0.5	CcpA	transcriptional regulator mediating carbon catabolite repression
BLi03211	359.29		0.99	-0.01	0.36	0.5	YtiB	similar to carbonic anhydrase
BLi03964	4448.61		1.01	0.01	0.16	0.5	RpoE	RNA polymerase (delta subunit) (EC 2.7.7.6)
BLi00713	882.34		1	0	0.34	0.51	YerC	hypothetical
BLi00844	2667.35		1.01	0.01	0.25	0.51	YbcF	similar to carbonic anhydrase
BLi01266	12417.1		1	0	0.09	0.51	FabI	enoyl-acyl carrier protein reductase (EC 1.3.1.9)
BLi02720	712.2		0.97	-0.03	0.37	0.51	Era	GTP-binding protein
BLi03925	2010.67		1.06	0.06	0.4	0.51	AtpC	ATP synthase (subunit epsilon) (EC 3.6.3.14)
BLi03971	2005.8		1	0	0.11	0.51	ArgS	arginyl-tRNA synthetase (EC 6.1.1.19)
BLi00139	18156.8		1	0	0.05	0.52	RpsC	ribosomal protein S3
BLi02183	139.05		1.01	0.01	0.24	0.52	TlpB	methyl-accepting chemotaxis protein
BLi03893	243.53		1.03	0.03	0.63	0.52	YwnH	similar to phosphinothricin acetyltransferase
BLi04078	246.85		1.01	0.01	1.2	0.52	YwaC	similar to GTP-pyrophosphokinase
BLi00055	228		1.05	0.05	0.51	0.53	RsmA (KsgA)	ribosomal RNA small subunit methyltransferase (EC 2.1.1.-)
BLi00323	173.43		1.02	0.02	0.45	0.53	HipO	peptidase M20D, amidohydrolase
BLi00543	1373.59		1	0	0.21	0.53	Ddl	D-alanyl-D-alanine ligase A (EC 6.3.2.4)
BLi00556	256.48		1.07	0.07	0.65	0.53	RsbT	switch protein/serine-threonine kinase
BLi02717	1688.95		1.01	0.01	0.12	0.53	GlyS	glycyl-tRNA synthetase (beta subunit) (EC 6.1.1.14)
BLi00143	2079.07		1	0	0.18	0.54	RplN	ribosomal protein L14
BLi03572	288.41		1.01	0.01	0.6	0.54	YvaA	putative oxidoreductase
BLi03978	161.04		1.02	0.02	0.83	0.54	YwhD	hypothetical
BLi04205	5661.56		1	0	0.11	0.54	BLi04205	putative transcriptional regulator
BLi01837	2969.07		1.01	0.01	0.17	0.55	CodY	GTP-sensing transcriptional pleiotropic repressor
BLi01933	489.35		1.03	0.03	0.3	0.55	BLi01933	hypothetical
BLi02377	436.31		1	0	0.33	0.55	PanC	pantothenate synthetase (EC 6.3.2.1)
BLi02957	5711.25		1.01	0.01	0.1	0.55	LeuB	3-isopropylmalate dehydrogenase (EC 1.1.1.85)
BLi03363	747.31		1.01	0.01	0.18	0.55	PncB (YueK)	similar to nicotinate phosphoribosyltransferase (EC 2.4.2.11)
BLi01235	162		1.04	0.04	0.49	0.56	OppD	Oligopeptide ABC transporter (ATP-binding protein)
BLi01666	139.54		1.02	0.02	0.79	0.56	KtrC (YkqB)	NAD-binding site, potassium ion transport
BLi03084	9247.54		1	0	0.07	0.56	ArgG	argininosuccinate synthase (EC 6.3.4.5)
BLi03136	1822.05		1.04	0.04	0.25	0.56	YtoQ	nucleoside 2-deoxyribosyltransferase
BLi00686	4158.17		1.01	0.01	0.09	0.57	GuaA	GMP synthetase (EC 6.3.5.2)
BLi01667	391.76		1	0	0.29	0.57	Ade	adenine deaminase (EC 3.5.4.2)
BLi01681	256.58		1.09	0.09	0.78	0.57	SpeA	arginine decarboxylase (EC 4.1.1.19)
BLi02428	1195.73		1.05	0.05	0.28	0.57	Cmk	cytidylate kinase (EC 2.7.4.14)
BLi03412	420.64		1.04	0.04	0.35	0.57	ThrB	homoserine kinase (EC 2.7.1.39)
BLi03107	720.91		1.03	0.03	0.21	0.58	YttP	putative transcriptional regulator
BLi03297	260.99		1.03	0.03	0.19	0.58	BLi03297	methyl-accepting chemotaxis protein
BLi03882	6925.63		1.01	0.01	0.08	0.58	PpaC	manganese-dependent inorganic pyrophosphatase (EC 3.6.1.1)
BLi01411	1248.59		1.02	0.02	0.49	0.59	PurU (YkkE)	formyltetrahydrofolate deformylase (EC 3.5.1.10)
BLi02315	1280.96		1.02	0.02	0.14	0.59	IlvA	threonine dehydratase (EC 4.2.1.16)
BLi02391	150.92		1.11	0.1	0.61	0.59	QcrA	cytochrome b6-f complex iron-sulfur subunit
BLi02413	1994.7		1.02	0.02	0.19	0.59	FolE (MtrA)	GTP cyclohydrolase I (EC 3.5.4.16)
BLi03738	990.97		1.03	0.03	0.18	0.59	HisZ	histidyl-tRNA synthetase
BLi02406	2325.24		1.02	0.02	0.13	0.6	AroF	chorismate synthase (EC 4.6.1.4)
BLi03059	311		1.14	0.13	0.78	0.6	PhoP	two-component response regulator involved in phosphate regulation
BLi03131	764.84		1.02	0.02	0.19	0.6	MurC	UDP-N-acetyl muramate-alanine ligase (EC 6.3.2.8)
BLi01752	457.18		1.07	0.07	0.49	0.61	YlmA	iron complex transport system ATP-binding protein (EC 3.6.3.34)
BLi02029	127.9		1.07	0.07	0.47	0.61	ThyA	thymidylate synthase (EC 2.1.1.45)
BLi02472	2827.88		1.01	0.01	0.15	0.61	RibH	6,7-dimethyl-8-ribityllumazine synthase (EC 2.5.1.9)
BLi02571	1413.83		1.03	0.03	0.16	0.61	YqjE	similar to tripeptidase (EC 3.4.11.-)
BLi02582	1402.33		1.03	0.03	0.16	0.61	BkdAA	branched-chain alpha-keto acid dehydrogenase E1 subunit (2-oxoisovalerate dehydrogenase alpha subunit) (EC 1.2.4.4)
BLi01816	336.13		1.07	0.07	0.42	0.62	FtsY	signal recognition particle (Docking protein)
BLi03782	688.06		1.11	0.1	1.26	0.62	FliW	flagellar assembly factor
BLi01093	156.14		1.06	0.06	0.35	0.63	HemH	ferrochelatase (EC 4.99.1.1)
BLi01206	585.55		1.03	0.03	0.19	0.63	ArgC	N-acetyl-gamma-glutamyl-phosphate reductase (EC 1.2.1.38)
BLi02058	3255.4		1.05	0.05	0.28	0.63	YneT	putative CoA-binding protein
BLi02912	2574.09		1.01	0.01	0.1	0.63	NadA	quinolinate synthetase (EC 4.1.99.-)
BLi01092	458.4		1.07	0.07	0.36	0.64	HemE	uroporphyrinogen III decarboxylase (EC 4.1.1.37)
BLi01674	1732.21		1.01	0.01	0.07	0.64	PdhA	pyruvate dehydrogenase (E1 alpha subunit) (EC 1.2.4.1)
BLi02328	277.74		1.08	0.08	0.3	0.64	Fhs	formate--tetrahydrofolate ligase (EC 6.3.4.3)
BLi02943	1433.3		1.07	0.07	0.27	0.64	HemB	delta-aminolevulinic acid dehydratase (porphobilinogen synthase) (EC 4.2.1.24)
BLi03710	2401.54		1.03	0.03	0.11	0.64	ClpP1	ATP-dependent Clp protease proteolytic subunit 1 (EC 3.4.21.92)
BLi01502	196.56		1.11	0.1	0.5	0.65	YkrK	hypothetical
BLi02394	172.71		1.19	0.17	0.65	0.65	YpiA	hypothetical
BLi04256	222.68		1.03	0.03	0.25	0.65	HtpG	chaperone protein
BLi00717	515.65		1.14	0.13	0.47	0.66	YerH	hypothetical
BLi01852	347.08		1.36	0.31	0.95	0.66	FliM	flagellar motor switch protein
BLi02325	513.35		1.09	0.09	0.32	0.66	YpgR	hypothetical
BLi03069	1624.34		1.06	0.06	0.2	0.66	AccA	acetyl CoA carboxylase (alpha subunit) (EC 6.4.1.2)
BLi03929	4703.7		1.03	0.03	0.15	0.66	AtpH	ATP synthase (subunit delta) (EC 3.6.1.14)
BLi01624	2359.75		1.11	0.1	0.28	0.67	YkuJ	hypothetical
BLi01797	657.55		1.27	0.24	0.92	0.67	PrpC	protein phosphatase
BLi02500	679.06		1.07	0.07	0.25	0.67	DeoB (Drm)	phosphopentomutase (EC 5.4.2.7)
BLi04258	248.24		1.07	0.07	0.29	0.67	YxeH	putative hydrolase
BLi04374	139.64		1.07	0.07	0.29	0.67	MnmG (GidA)	tRNA uridine 5-carboxymethylaminomethyl modification enzyme
BLi01204	388.24		1.16	0.15	0.66	0.68	YitV	putative esterase
BLi02285	1835.69		1.05	0.05	0.27	0.68	DeoD	purine nucleoside phosphorylase (EC 2.4.2.1)
BLi02897	130.21		1.12	0.11	0.43	0.68	Tgt	tRNA-guanine transglycosylase (EC 2.4.2.29)
BLi03314	5202.9		1.02	0.02	0.07	0.68	Pgi	glucose-6-phosphate isomerase (EC 5.3.1.9)
BLi03455	13833.5		1.01	0.01	0.05	0.68	MetQ	ABC transport system substrate-binding protein
BLi03997	4470.11		1.02	0.02	0.09	0.68	Pta	phosphotransacetylase (EC 2.3.1.8)
BLi00064	3365.33		1.04	0.04	0.13	0.69	Prs	phosphoribosylpyrophosphate synthetase (EC 2.7.6.1)
BLi01070	409.58		1.07	0.07	0.26	0.69	YhaM	3'-5' exoribonuclease (EC 3.1.-.-)
BLi01872	1442.64		1.06	0.06	0.24	0.69	PyrH	uridylate kinase (EC 2.7.4.-)
BLi03129	2292.98		1.05	0.05	0.2	0.69	YtxH	hypothetical
BLi00110	4113.88		1.03	0.03	0.11	0.7	GltX	glutamyl-tRNA synthetase (EC 6.1.1.17)
BLi01819	3088.82		1.04	0.04	0.28	0.7	RpsP	ribosomal protein S16
BLi03220	683.48		1.05	0.05	0.2	0.7	MenB	dihydroxynapthoic acid synthetase (EC 4.1.3.36)
BLi00068	161.19		1.13	0.12	0.34	0.71	Mfd	transcription-repair coupling factor (superfamily II helicase) (EC 3.6.1.-)
BLi00258	254.84		1.21	0.19	0.8	0.71	BLi00258	putative iron-containing alcohol dehydrogenase
BLi01042	112.41		1.32	0.28	0.99	0.71	YoxA	putative epimerase
BLi01514	893.69		1.05	0.05	0.22	0.71	MtnV (YkrV)	similar to aspartate aminotransferase
BLi01794	396.86		1.16	0.15	0.41	0.71	Fmt	methionyl-tRNA formyltransferase (EC 2.1.2.9)
BLi01843	355.42		1.26	0.23	0.65	0.71	FliH	flagellar export apparatus component
BLi03393	1938.63		1.04	0.04	0.12	0.71	YumC	ferredoxin--NADP reductase 2 (EC 1.18.1.2)
BLi00740	567.98		1.07	0.07	0.24	0.72	BLi00740	putative inosine-uridine preferring nucleoside hydrolase
BLi02916	1568.8		1.08	0.08	0.3	0.72	NadR (YrxA)	transcriptional repressor of de novo NAD biosynthesis
BLi02938	483.61		1.05	0.05	0.16	0.72	ValS	valyl-tRNA synthetase (EC 6.1.1.9)
BLi00996	376.99		1.08	0.08	0.28	0.73	GlpD	glycerol-3-phosphate dehydrogenase (EC 1.1.5.3)
BLi01604	1196.32		1.04	0.04	0.14	0.73	McpC	methyl-accepting chemotaxis protein
BLi01841	519.78		1.11	0.1	0.32	0.73	FliF	flagellar basal-body M-ring protein
BLi01919	288.4		1.11	0.1	0.29	0.73	YmdA	2',3'-cyclic-nucleotide 2'-phosphodiesterase (EC 3.1.4.16)
BLi03043	4066.98		1.03	0.03	0.08	0.73	ThrS	threonyl-tRNA synthetase (EC 6.1.1.3)
BLi03068	1116.87		1.04	0.04	0.11	0.73	PfkA	6-phosphofructokinase (EC 2.7.1.11)
BLi03413	3030.51		1.03	0.03	0.09	0.73	ThrC	threonine synthase (EC 4.2.99.2)
BLi00770	2336.97		1.03	0.03	0.11	0.74	BioB	biotin synthetase (EC 2.8.1.6)
BLi01210	263.47		1.16	0.15	0.33	0.74	CarA	carbamoyl-phosphate transferase-arginine (subunit A) (EC 6.3.5.5)
BLi01925	229.1		1.15	0.14	0.41	0.74	MiaB (YmcB)	(dimethylallyl)adenosine tRNA methylthiotransferase
BLi00208	428.86		1.36	0.31	0.81	0.75	BLi00208	putative transcriptional regulator, GntR family
BLi00328	255.77		1.17	0.16	0.41	0.75	BLi00328	penicillin-binding protein
BLi02458	244.43		1.17	0.16	0.36	0.75	ResD	two-component response regulator (aerobic and anaerobic respiration)
BLi03321	503.42		1.23	0.21	0.59	0.75	AlaR	transcriptional regulator (Lrp/AsnC family)
BLi03772	1525.84		1.06	0.06	0.18	0.75	PrfB	peptide chain release factor 2
BLi00125	3375.89		1.03	0.03	0.06	0.76	RpoB	RNA polymerase (beta subunit) (EC 2.7.7.6)
BLi00145	29957.3		1.04	0.04	0.07	0.76	RplE	ribosomal protein L5
BLi00693	624.45		1.08	0.08	0.2	0.76	PurE	phosphoribosylaminoimidazole carboxylase I (EC 4.1.1.21)
BLi01303	7017.05		1.03	0.03	0.06	0.76	CysJ (YvgQ)	sulfite reductase [NADPH] hemoprotein beta-component (EC 1.8.1.2)
BLi01640	132.93		1.28	0.25	0.92	0.76	MoeB	molybdopterin biosynthesis protein
BLi03642	938.88		1.12	0.11	0.25	0.76	YvaK	carboxylesterase
BLi03960	2921.58		1.03	0.03	0.08	0.76	FbaA	fructose-1,6-bisphosphate aldolase (EC 4.1.2.13)
BLi04335	269.89		1.15	0.14	0.36	0.76	WalR (YycF)	similar to two-component response regulator [YycG]
BLi01088	185.77		1.43	0.36	0.79	0.77	YhaA	putative amidohydrolase
BLi01207	730.97		1.08	0.08	0.21	0.77	ArgJ	ornithine acetyltransferase and amino-acid acetyltransferase (EC 2.3.1.35 and EC 2.3.1.1)
BLi01289	5966.85		1.03	0.03	0.09	0.77	MetI (YjcI)	similar to cystathionine gamma-synthase
BLi01535	365.53		1.48	0.39	0.68	0.77	BLi01535	hypothetical
BLi01804	299.23		1.23	0.21	0.49	0.77	YloU	hypothetical
BLi02578	374.92		1.08	0.08	0.19	0.77	YqiW	hypothetical
BLi02696	330.5		1.42	0.35	0.9	0.77	YqfO	hypothetical
BLi03419	1163.54		1.09	0.09	0.27	0.77	YutE	hypothetical
BLi03641	209.52		1.15	0.14	0.32	0.77	Rnr	ribonuclease R (EC 3.1.-.-)
BLi03666	120.52		1.25	0.22	0.61	0.77	CggR	transcriptional repressor of gapA
BLi03696	610.97		1.16	0.15	0.37	0.77	YwrO	NAD(P)H dehydrogenase
BLi00066	379.53		1.36	0.31	0.77	0.78	Pth (SpoVC)	peptidyl-tRNA hydrolase (EC 3.1.1.29)
BLi01832	163.58		1.16	0.15	0.32	0.78	TopA	DNA topoisomerase I (EC 5.99.1.2)
BLi01844	275.51		1.28	0.25	0.58	0.78	FliI	flagellar-specific ATP synthase
BLi01896	513.11		1.08	0.08	0.21	0.78	MlpA	peptidase (EC 3.4.24.-)
BLi00087	885.58		1.15	0.14	0.31	0.79	HslO (YacC)	33 kDa chaperonin
BLi00119	524.61		1.22	0.2	0.52	0.79	NusG	transcription antitermination factor
BLi00591	516.08		1.16	0.15	0.4	0.79	BLi00591	hypothetical
BLi00698	5684.52		1.06	0.06	0.14	0.79	PurQ	phosphoribosylformylglycinamidine synthetase I (EC 6.3.5.3)
BLi02481	4907.63		1.06	0.06	0.11	0.79	PpiB	peptidyl-prolyl isomerase (EC 5.2.1.8)
BLi02738	267.93		1.15	0.14	0.42	0.79	DnaJ	chaperone protein
BLi02999	160.15		1.38	0.32	0.9	0.79	EtfA	electron transfer flavoprotein (alpha subunit)
BLi03574	124.96		1.38	0.32	0.71	0.79	BLi03574	UPF0176 protein
BLi00106	256.89		1.26	0.23	0.5	0.8	DisA (YacK)	DNA integrity scanning protein; cell cycle checkpoint DNA scanning protein
BLi01102	605.65		1.22	0.2	0.39	0.8	YhfJ	similar to lipoate-protein ligase
BLi01762	2002.92		1.04	0.04	0.08	0.8	IleS	isoleucyl-tRNA synthetase (EC 6.1.1.5)
BLi03752	125.05		1.19	0.17	0.36	0.8	YvlB	hypothetical
BLi04307	331.29		1.25	0.22	0.61	0.8	BLi04307	hypothetical
BLi00237	1318.85		1.08	0.08	0.18	0.81	BLi00237	hypothetical
BLi00683	465.63		1.16	0.15	0.4	0.81	YeaC	MoxR-like ATPase (EC 3.6.3.-)
BLi00939	210		1.17	0.16	0.35	0.81	AroC	3-dehydroquinate dehydratase (EC 4.2.1.10)
BLi01606	591.65		1.16	0.15	0.35	0.81	YkwC	3-hydroxyisobutyrate dehydrogenase (EC 1.1.1.31)
BLi02162	3089		1.03	0.03	0.05	0.81	GltA	glutamate synthase (large subunit) (EC 1.4.1.13)
BLi02327	482.44		1.45	0.37	0.75	0.81	BsaA	glutathione peroxidase (EC 1.11.1.9)
BLi02359	2301.48		1.12	0.11	0.23	0.81	YpqE	similar to phosphotransferase system enzyme II
BLi02760	196.31		1.35	0.3	0.7	0.81	YqeH	GTPase involved in ribosome 30S assembly
BLi00944	153.95		1.35	0.3	0.46	0.82	SsuD	alkanesulfonate monooxygenase (EC 1.14.14.5)
BLi01633	216.8		1.21	0.19	0.54	0.82	DapL (YkuR)	N-acetyl-diaminopimelate deacetylase
BLi02161	6525.99		1.04	0.04	0.09	0.82	GltB	glutamate synthase (small subunit) (EC 1.4.1.13)
BLi00001	242.17		1.17	0.16	0.27	0.83	DnaA	chromosomal replication initiator protein
BLi00887	320.51		1.22	0.2	0.41	0.83	FabL	enoyl-acyl carrier protein reductase III (EC 1.3.1.9)
BLi00987	162.51		1.6	0.47	0.95	0.83	YhcW	similar to phosphoglycolate phosphatase
BLi01264	1116.57		1.09	0.09	0.24	0.83	ThiF	hydroxyethylthiazole phosphate biosynthesis
BLi01511	783.47		1.08	0.08	0.13	0.83	MtnA (YkrS)	methylthioribose-1-phosphate isomerase (EC 5.3.1.23)
BLi02602	955.55		1.09	0.09	0.16	0.83	FolD	methylenetetrahydrofolate dehydrogenase and methenyltetrahydrofolate cyclohydrolase (EC 1.5.1.5 and EC 3.5.4.9)
BLi03092	134.61		1.45	0.37	0.92	0.83	SppA	signal peptide peptidase (EC 3.4.21.-)
BLi03175	4355.18		1.04	0.04	0.06	0.83	LeuS	leucyl-tRNA synthetase (EC 6.1.1.4)
BLi04318	179.26		1.12	0.11	0.29	0.83	HsdM	type I restriction-modification system M subunit (EC 2.1.1.72)
BLi00129	28891.4		1.04	0.04	0.07	0.84	RpsG	ribosomal protein S7
BLi00771	229.81		1.14	0.13	0.23	0.84	BioI	cytochrome P450 enzyme
BLi01072	6946.27		1.04	0.04	0.08	0.84	PrsA	foldase protein
BLi01811	2844.29		1.08	0.08	0.13	0.84	FabD	malonyl CoA-acyl carrier protein transacylase (EC 2.3.1.39)
BLi02260	1895.87		1.04	0.04	0.09	0.84	OdhA	2-oxoglutarate dehydrogenase (E1 subunit) (EC 1.2.4.2)
BLi03801	620.31		1.32	0.28	0.58	0.84	TuaF	unknown
BLi03803	3486.55		1.07	0.07	0.13	0.84	BLi03803	putative UDP-glucose 4-epimerase (EC 5.1.3.2)
BLi01874	558.81		1.6	0.47	0.98	0.85	UppS	undecaprenyl pyrophosphate synthetase
BLi02407	128.17		1.45	0.37	0.63	0.85	CheR	methyl-accepting chemotaxis proteins (MCPs) methyltransferase (EC 2.1.1.80)
BLi02581	992.23		1.12	0.11	0.27	0.85	BkdAB	branched-chain alpha-keto acid dehydrogenase E1 subunit (2-oxoisovalerate dehydrogenase beta subunit) (EC 1.2.4.4)
BLi02887	270.88		1.27	0.24	0.34	0.85	RelA	GTP pyrophosphokinase (stringent response) (EC 2.7.6.5)
BLi03652	445.43		1.68	0.52	0.81	0.85	YvbF	hypothetical
BLi00828	2188.47		1.06	0.06	0.09	0.86	GldA (Bli00828)	putative glycerol dehydrogenase (EC 1.1.1.6)
BLi01022	420.76		1.31	0.27	0.46	0.86	YhdO	1-acylglycerol-3-phosphate O-acyltransferase
BLi01247	2527.65		1.07	0.07	0.11	0.86	PepF (YjbG)	similar to oligoendopeptidase (EC 3.4.24.-)
BLi01909	278.51		1.19	0.17	0.31	0.86	YmfG	putative peptidase
BLi02371	3474.11		1.05	0.05	0.1	0.86	AsnS	asparaginyl-tRNA synthetase (EC 6.1.1.22)
BLi03415	186.21		1.51	0.41	0.76	0.86	BLi03415	D-isomer specific 2-hydroxyacid dehydrogenase
BLi03446	181.21		1.34	0.29	0.47	0.86	RapI	response regulator aspartate phosphatase
BLi04372	177.18		1.21	0.19	0.36	0.86	Noc (YyaA)	nucleoid occlusion protein
BLi00321	305.82		1.17	0.16	0.25	0.87	YcdA	putative lipoprotein
BLi00465	169.79		1.25	0.22	0.38	0.87	YclP	ABC transporter
BLi00497	2290.27		1.14	0.13	0.22	0.87	YcsE	putative phosphatase
BLi00578	715.25		1.54	0.43	0.75	0.87	CspC	cold-shock protein
BLi00699	4607.87		1.04	0.04	0.06	0.87	PurL	phosphoribosylformylglycinamidine synthetase II (EC 6.3.5.3)
BLi01658	909.61		1.11	0.1	0.17	0.87	YkpA	similar to ABC transporter (ATP-binding protein)
BLi01692	1885.77		1.08	0.08	0.13	0.87	YlaG	GTP-binding protein
BLi01769	248.99		1.51	0.41	0.62	0.87	PyrB	aspartate carbamoyltransferase (EC 2.1.3.2)
BLi01833	273.62		1.27	0.24	0.47	0.87	TrmFO (Gid)	methylenetetrahydrofolate--tRNA-(uracil-5-)-methyltransferase (EC 2.1.1.74)
BLi02245	481.52		1.19	0.17	0.3	0.87	AzoR1 (YocJ)	FMN-dependent NADH-azoreductase 1 (EC 1.7.-.-)
BLi02259	4701.77		1.05	0.05	0.08	0.87	OdhB	2-oxoglutarate dehydrogenase complex (dihydrolipoamide transsuccinylase, E2 subunit) (EC 2.3.1.61)
BLi02349	2179.41		1.07	0.07	0.11	0.87	YpwA	similar to carboxypeptidase
BLi02401	149.54		1.42	0.35	0.5	0.87	TrpC	indol-3-glycerol phosphate synthase (EC 4.1.1.48)
BLi02964	576.15		1.16	0.15	0.27	0.87	RocG	glutamate dehydrogenase (EC 1.4.1.4)
BLi03267	302.29		1.35	0.3	0.56	0.87	YuaE	hypothetical
BLi03813	12998.5		1.04	0.04	0.07	0.87	GtaB	UTP-glucose-1-phosphate uridylyltransferase (EC 2.7.7.9)
BLi03934	4053.75		1.05	0.05	0.1	0.87	Upp	uracil phosphoribosyltransferase (EC 2.4.2.9)
BLi00126	3325.61		1.04	0.04	0.07	0.88	RpoC	RNA polymerase (beta' subunit) (EC 2.7.7.6)
BLi02323	2184.72		1.15	0.14	0.21	0.88	YphP	hypothetical
BLi02412	2224.11		1.32	0.28	0.4	0.88	MtrB	tryptophan operon RNA-binding attenuation protein (TRAP)
BLi03410	3089.06		1.13	0.12	0.19	0.88	YutI	putative iron-sulfur scaffold protein
BLi03949	217.23		1.21	0.19	0.32	0.88	PrfA	peptide chain release factor 1
BLi01771	1026.69		1.09	0.09	0.12	0.89	PyrAA	carbamoyl-phosphate synthetase (glutaminase subunit) (EC 6.3.5.5)
BLi01772	1470.05		1.07	0.07	0.09	0.89	PyrAB	carbamoyl-phosphate synthetase (catalytic subunit) (EC 6.3.5.5)
BLi01197	294.34		1.23	0.21	0.31	0.9	YitS	hypothetical
BLi01767	3507.27		1.09	0.09	0.14	0.9	PyrR	transcriptional attenuation of the pyrimidine operon / uracil phosphoribosyltransferase activity (EC 2.4.2.9)
BLi01948	494.83		1.2	0.18	0.28	0.9	YjiC	glycosyl transferase Family 1
BLi02398	1605.47		1.13	0.12	0.2	0.9	TrpA	tryptophan synthase (alpha subunit) (EC 4.2.1.10)
BLi02420	211.17		1.38	0.32	0.38	0.9	GpsA	NAD(P)H-dependent glycerol-3-phosphate dehydrogenase (EC 1.1.1.94)
BLi02718	422.58		1.21	0.19	0.33	0.9	GlyQ	glycyl-tRNA synthetase (alpha subunit) (EC 6.1.1.14)
BLi02853	291.77		1.57	0.45	0.83	0.9	MccB (YrhB)	similar to cystathionine gamma-synthase (EC 4.4.1.1)
BLi03382	641.99		1.13	0.12	0.19	0.9	Ald	alanine dehydrogenase (EC 1.4.1.1)
BLi03457	2927.87		1.07	0.07	0.11	0.9	MetN2 (YusC)	methionine import ATP-binding protein (EC 3.6.3.-)
BLi04194	434.23		1.82	0.6	0.84	0.9	BLi04194	hypothetical
BLi00006	417.07		1.17	0.16	0.22	0.91	GyrB	DNA gyrase (subunit B) (EC 5.99.1.3)
BLi00701	1332.59		1.12	0.11	0.15	0.91	PurM	phosphoribosylaminoimidazole synthetase (EC 6.3.3.1)
BLi01254	755.41		1.79	0.58	0.82	0.91	YjbM	hypothetical
BLi01636	5098.59		1.06	0.06	0.09	0.91	YkuV	thioredoxin domain protein
BLi01876	525.06		1.19	0.17	0.27	0.91	Dxr	1-deoxy-D-xylulose-5-phosphate reductoisomerase (EC 1.1.1.267)
BLi01917	204.65		1.3	0.26	0.4	0.91	CinA	competence-damage inducible protein
BLi02329	581.99		1.28	0.25	0.3	0.91	MetA	homoserine O-succinyltransferase (EC 2.3.1.46)
BLi00355	532.97		1.48	0.39	0.5	0.92	YceD	putative stress response protein
BLi00417	172.36		1.57	0.45	0.56	0.92	TlpB	methyl-accepting chemotaxis protein
BLi00754	300.86		1.25	0.22	0.33	0.92	YeeI	hypothetical
BLi01671	1050.71		1.21	0.19	0.26	0.92	Def1 (YkrB)	peptide deformylase 1 (EC 3.5.1.88)
BLi01873	8225.88		1.06	0.06	0.07	0.92	Frr	ribosome recycling factor
BLi03000	424.88		2.05	0.72	0.95	0.92	EtfB	electron transfer flavoprotein (Beta subunit)
BLi03732	542.82		1.17	0.16	0.23	0.92	HisF	cyclase-like protein
BLi03733	352.8		1.16	0.15	0.18	0.92	HisA	phosphoribosylformimino-5-aminoimidazole carboxamide ribotide isomerase (EC 5.3.1.16)
BLi01221	1575.55		1.13	0.12	0.14	0.93	FabHA	3-oxoacyl-[acyl-carrier-protein] synthase 3 2 (EC 2.3.1.180)
BLi01776	1183.75		1.21	0.19	0.22	0.93	PyrE	orotate phosphoribosyltransferase (EC 2.4.2.10)
BLi01818	557.09		1.27	0.24	0.32	0.93	Ffh	signal recognition particle-like (SRP) component
BLi01903	732.74		1.12	0.11	0.15	0.93	RnjB (YmfA)	ribonuclease J2
BLi02378	6029.38		1.11	0.1	0.13	0.93	PanB	ketopantoate hydroxymethyltransferase (EC 2.1.2.11)
BLi02891	110.16		1.45	0.37	0.49	0.93	SecDF	protein-export membrane protein
BLi03769	136.68		1.48	0.39	0.52	0.93	FtsE	cell-division ATP-binding protein
BLi04126	146.6		1.23	0.21	0.27	0.93	LanA2	lantibiotic lichenicidin A2
BLi00089	9313.3		1.06	0.06	0.08	0.94	CysK	cysteine synthase (EC 2.5.1.47)
BLi00757	2780.57		1.07	0.07	0.09	0.94	YfmT	aldehyde dehydrogenase (NAD+) (EC 1.2.1.3)
BLi01066	182.52		1.3	0.26	0.29	0.94	YhaQ	similar to ABC transporter (ATP-binding protein)
BLi01675	8813		1.05	0.05	0.06	0.94	PdhB	pyruvate dehydrogenase (E1 beta subunit) (EC 1.2.4.1)
BLi01773	933.64		1.34	0.29	0.36	0.94	PyrK	dihydroorotate dehydrogenase electron transfer subunit (EC 1.3.5.2)
BLi03067	3826.57		1.06	0.06	0.08	0.94	Pyk	pyruvate kinase (EC 2.7.1.40)
BLi03876	2254.39		1.13	0.12	0.14	0.94	Mbl	MreB-like protein
BLi03961	991.49		1.45	0.37	0.42	0.94	Spo0F	two-component response regulator (initiation of sporulation)
BLi04313	126.55		2.01	0.7	0.86	0.94	BLi04313	hypothetical
BLi00017	1832.03		1.22	0.2	0.28	0.95	PdxT (YaaE)	glutamine amidotransferase (EC 2.6.-.-)
BLi00696	9832.4		1.08	0.08	0.08	0.95	PurC	phosphoribosylaminoimidazole succinocarboxamide synthetase (EC 6.3.2.6)
BLi01330	179.59		2.25	0.81	0.87	0.95	XkdF	Phage related protein
BLi01865	3230.26		1.17	0.16	0.19	0.95	CheW	modulation of CheA activity in response to attractants
BLi02249	1092.44		1.22	0.2	0.26	0.95	DhaS	aldehyde dehydrogenase (NAD+) (EC 1.2.1.3)
BLi02395	5500.45		1.11	0.1	0.11	0.95	AroE	5-enolpyruvoylshikimate-3-phosphate synthase (EC 2.5.1.19)
BLi02397	2600.86		1.11	0.1	0.12	0.95	HisC	histidinol-phosphate aminotransferase and tyrosine/phenylalanine aminotransferase (EC 2.6.1.9 and EC 2.6.1.5)
BLi02914	211.9		1.48	0.39	0.48	0.95	NadB	L-aspartate oxidase (EC 1.4.3.16)
BLi02932	844.76		1.15	0.14	0.15	0.95	MreB	cell-shape determining protein
BLi02956	1915.94		1.11	0.1	0.11	0.95	LeuC	3-isopropylmalate dehydratase (large subunit) (EC 4.2.1.33)
BLi03006	237.63		1.46	0.38	0.43	0.95	PolX (YshC)	DNA polymerase X (EC 3.1.-.-)
BLi03093	123.54		1.6	0.47	0.53	0.95	PpnK2 (YtdI)	inorganic polyphosphate/ATP-NAD kinase
BLi04014	2097.82		1.21	0.19	0.2	0.95	ThiD	pyridoxine kinase (EC 2.7.1.35)
BLi04128	336.12		1.23	0.21	0.22	0.95	LanM2	lantibiotic modifying enzyme
BLi04364	3360.73		1.17	0.16	0.17	0.95	EngD (YyaF)	GTP-dependent nucleic acid-binding protein
BLi00060	1221.16		1.22	0.2	0.2	0.96	PurR	transcriptional repressor of the purine operons
BLi00266	105.19		2.16	0.77	0.87	0.96	MmuM (YbgG)	homocysteine S-methyltransferase (EC 2.1.1.10)
BLi00643	165.16		1.6	0.47	0.46	0.96	YdjI	putative phage protein
BLi00732	3901.86		1.09	0.09	0.1	0.96	GatB	glutamyl-tRNA(Gln) amidotransferase (subunit B) (EC 6.3.5.-)
BLi01262	9419.94		1.31	0.27	0.27	0.96	ThiS	sulfur carrier protein
BLi02473	86.39		1.68	0.52	0.53	0.96	RibBA	GTP cyclohydrolase II and 3,4-dihydroxy-2-butanone 4-phosphate synthase (EC 3.5.4.25)
BLi02482	577.18		1.36	0.31	0.3	0.96	YpuA	hypothetical
BLi02623	2661.31		1.25	0.22	0.21	0.96	MntR	transcriptional regulator of manganese uptake
BLi02926	606.95		1.58	0.46	0.56	0.96	YndB	hypothetical
BLi03133	483.86		1.34	0.29	0.39	0.96	YtpR	putative tRNA binding protein
BLi03462	11454.8		1.14	0.13	0.14	0.96	GcvH	glycine cleavage system protein H
BLi03472	1511.55		1.38	0.32	0.36	0.96	YusV	ABC transporter for siderophores (iron acquisition)
BLi03664	15169.4		1.06	0.06	0.06	0.96	Pgk	phosphoglycerate kinase (EC 2.7.2.3)
BLi03834	595.51		1.35	0.3	0.3	0.96	YwtE	putative hydrolase
BLi00112	1066.4		1.17	0.16	0.17	0.97	CysS	cysteinyl-tRNA synthetase (EC 6.1.1.16)
BLi00172	1295.51		1.23	0.21	0.22	0.97	SalA (YbaL)	Mrp family regulator
BLi00204	319.28		1.35	0.3	0.3	0.97	GlmS	L-glutamine-D-fructose-6-phosphate amidotransferase (EC 2.6.1.16)
BLi01209	3211.19		1.16	0.15	0.14	0.97	ArgD	N-acetylornithine aminotransferase (EC 2.6.1.11)
BLi01513	276.73		1.35	0.3	0.27	0.97	MtnU (YkrU)	methylthioribose recycling protein
BLi01594	687.21		1.45	0.37	0.37	0.97	YkvY	Xaa-Pro dipeptidase (EC 3.4.13.9)
BLi01610	383.19		1.23	0.21	0.24	0.97	PatA	aminotransferase (EC 2.6.1.-)
BLi01778	922.34		1.42	0.35	0.31	0.97	BLi01778	phosphoadenosine phosphosulfate reductase (EC 1.8.4.8)
BLi01890	215.39		1.6	0.47	0.47	0.97	RbfA	ribosome-binding factor A
BLi02275	808.7		1.25	0.22	0.22	0.97	YodC	similar to nitroreductase
BLi02905	1751.58		1.2	0.18	0.18	0.97	YjoA	hypothetical
BLi02913	1549.15		1.23	0.21	0.21	0.97	NadC	nicotinate-nucleotide pyrophosphorylase (EC 2.4.2.19)
BLi02950	476.74		1.17	0.16	0.17	0.97	LonA	ATP-dependent protease La
BLi03185	172.78		1.7	0.53	0.48	0.97	YtrA	transcriptional repressor (GntR family)
BLi03743	185.32		1.77	0.57	0.61	0.97	HprP e	P-Ser-HPr phosphatase
BLi03746	1396.15		1.27	0.24	0.25	0.97	HprK	HPr kinase/phosphorylase (EC 2.7.11.- EC 2.7.4.-)
BLi03903	1046.53		1.31	0.27	0.3	0.97	BesA (YuiI)	bacillibactin trilactone hydrolase
BLi00014	4825.08		1.09	0.09	0.07	0.98	GuaB	inosine-monophosphate dehydrogenase (EC 1.1.1.205)
BLi00704	2668.35		1.12	0.11	0.11	0.98	PurD	phosphoribosylglycinamide synthetase (EC 6.3.4.13)
BLi00716	155.46		1.49	0.4	0.35	0.98	LigA	DNA ligase (NAD-dependent) (EC 6.5.1.2)
BLi01115	382.04		1.31	0.27	0.27	0.98	HemAT	haem-based aerotactic transducer
BLi01193	1463.78		1.13	0.12	0.1	0.98	YitJ	homocysteine S-methyltransferase (EC 2.1.1.10)
BLi01263	4189.71		1.08	0.08	0.09	0.98	ThiG	thiazole synthase (EC 4.-.-.-)
BLi01632	3319.99		1.09	0.09	0.08	0.98	DapH (YkuQ)	2,3,4,5-tetrahydropyridine-2,6-dicarboxylate N-acetyltransferase (EC 2.3.1.89)
BLi01660	1122		1.19	0.17	0.15	0.98	AmpS	aminopeptidase (EC 3.4.11.-)
BLi01739	194.2		2.03	0.71	0.58	0.98	MurG	UDP-N-acetylglucosamine-N-acetylmuramyl-(pentapeptide)pyrophosphoryl-undecaprenol N-acetylglucosamine transferase (EC 2.7.8.13)
BLi02032	1777.39		1.32	0.28	0.25	0.98	LexA	transcriptional repressor of the SOS regulon (EC 3.4.21.88)
BLi02284	377.21		1.36	0.31	0.27	0.98	YodJ	putative carboxypeptidase
BLi02372	5154.74		1.07	0.07	0.06	0.98	AspB	aspartate aminotransferase (EC 2.6.1.1)
BLi02486	239.57		1.31	0.27	0.26	0.98	LysA	diaminopimelate decarboxylase (EC 4.1.1.20)
BLi02580	1605.09		1.17	0.16	0.16	0.98	BkdB	branched-chain alpha-keto acid dehydrogenase E2 subunit (lipoamide acyltransferase) (EC 2.3.1.168)
BLi02631	3969.35		1.14	0.13	0.13	0.98	GcvT	aminomethyltransferase(EC 2.1.2.10)
BLi02960	2636.56		1.16	0.15	0.14	0.98	IlvH	acetolactate synthase (small subunit) (EC 4.1.3.18)
BLi02962	5459.48		1.12	0.11	0.1	0.98	BLi02962	D-alanine aminotransferase
BLi03083	3298.46		1.09	0.09	0.07	0.98	ArgH	argininosuccinate lyase (EC 4.3.2.1)
BLi03184	1994.2		1.39	0.33	0.33	0.98	YtrB	acetoin ABC transporter (ATP-binding protein)
BLi03963	3467.69		1.12	0.11	0.11	0.98	PyrG	CTP synthetase (EC 6.3.4.2)
BLi04262	1013.37		1.26	0.23	0.22	0.98	YxeB	hydroxamate siderophore ABC transporter (only ferrioxamine) (binding protein)
BLi00120	6007.4		1.17	0.16	0.11	0.99	RplK	ribosomal protein L11
BLi00235	1098.48		1.68	0.52	0.39	0.99	BLi00235	hypothetical
BLi00623	10420.9		1.11	0.1	0.08	0.99	GroS	10 kDa chaperonin
BLi00702	1172.62		1.23	0.21	0.17	0.99	PurN	phosphoribosylglycinamide formyltransferase (EC 2.1.2.2)
BLi00766	436.33		1.62	0.48	0.43	0.99	BioW	6-carboxyhexanoate-CoA ligase (EC 6.2.1.14)
BLi00767	3165.55		1.13	0.12	0.1	0.99	BioA	adenosylmethionine-8-amino-7-oxononanoate aminotransferase (EC 2.6.1.62)
BLi00974	2703.39		1.25	0.22	0.16	0.99	YhcJ	D-methionine transport system substrate-binding protein
BLi01260	797.31		1.48	0.39	0.36	0.99	TenI	transcriptional activator of extracellular enzyme genes
BLi01517	14642.8		1.12	0.11	0.08	0.99	MtnD (YkrZ)	1,2-dihydroxy-3-keto-5-methylthiopentene dioxygenase (EC 1.13.11.53)
BLi01614	2836.46		1.15	0.14	0.12	0.99	CheV	modulation of CheA activity in response to attractants
BLi01735	1633.13		1.31	0.27	0.21	0.99	MurE	UDP-N-acetylmuramoylalanyl-D-glutamate-2,6-diaminopimelate ligase (EC 6.3.2.13)
BLi01775	3005.62		1.23	0.21	0.18	0.99	PyrF	orotidine 5'-phosphate decarboxylase (EC 4.1.1.23)
BLi01781	7823.6		1.16	0.15	0.11	0.99	CysC	adenylylsulfate kinase (EC 2.7.1.25)
BLi01805	1896.96		1.15	0.14	0.12	0.99	YloV	putative dihydroxyacetone/glyceraldehyde kinase
BLi01836	557.94		1.26	0.23	0.2	0.99	ClpY	ATP-dependent protease ATPase subunit
BLi01854	582.46		1.54	0.43	0.3	0.99	CheY	two-component response regulator involved in modulation of flagellar switch bias
BLi01894	6995.13		1.08	0.08	0.06	0.99	Pnp (PnpA)	polynucleotide phosphorylase (PNPase) (EC 2.7.7.8)
BLi02093	781.77		1.38	0.32	0.27	0.99	BLi02093	putative methyltransferase
BLi02383	1476.97		1.22	0.2	0.17	0.99	MgsA	methylglyoxal synthase (EC 4.2.3.3)
BLi02405	554.12		1.28	0.25	0.22	0.99	AroB	3-dehydroquinate synthase (EC 4.6.1.3)
BLi02480	156.17		2.53	0.93	0.8	0.99	RapA	response regulator aspartate phosphatase
BLi02617	1955.19		1.3	0.26	0.19	0.99	YqhT	Xaa-Pro aminopeptidase (EC 3.4.11.9)
BLi02629	3224.01		1.17	0.16	0.11	0.99	GcvPB	glycine decarboxylase (subunit 2)(EC 1.4.4.2)
BLi02737	251.92		1.52	0.42	0.27	0.99	PrmA (YqeT)	ribosomal protein L11 methyltransferase (EC 2.1.1.-)
BLi02811	311.71		1.42	0.35	0.23	0.99	AppAB	oligopeptide ABC transporter (Oligopeptide-binding protein)
BLi02855	1404.5		1.3	0.26	0.24	0.99	MtnN	5'-methylthioadenosine/S-adenosylhomocysteine nucleosidase (EC 3.2.2.9)
BLi02881	2951.5		1.11	0.1	0.09	0.99	AspS	aspartyl-tRNA synthetase (EC 6.1.1.12)
BLi02888	2502.79		1.45	0.37	0.26	0.99	Apt	adenine phosphoribosyltransferase (EC 2.4.2.7)
BLi02928	1811.89		1.42	0.35	0.24	0.99	MinD	ATPase activator of MinC
BLi02953	38615.6		1.04	0.04	0.03	0.99	Tig	trigger factor (prolyl isomerase) (EC 5.2.1.8)
BLi02961	2169.17		1.08	0.08	0.07	0.99	IlvB	acetolactate synthase (large subunit) (EC 4.1.3.18)
BLi02998	19115.9		1.12	0.11	0.08	0.99	TrxA	thioredoxin
BLi03057	313.41		1.45	0.37	0.24	0.99	PolA	DNA polymerase I (EC 2.7.7.7)
BLi03151	543.65		1.36	0.31	0.28	0.99	YtjP	putative peptidase
BLi03449	1119.81		1.26	0.23	0.17	0.99	SufS (Csd)	cysteine desulfurase (EC 2.8.1.7)
BLi03528	4145.48		1.14	0.13	0.1	0.99	YvgN	putative 2,5-diketo-D-gluconic acid reductase
BLi03779	1750.48		1.7	0.53	0.42	0.99	YvyC	similar to flagellar protein
BLi03956	352.95		1.32	0.28	0.25	0.99	Rho	transcriptional terminator Rho
BLi03958	133.89		1.57	0.45	0.38	0.99	MurAB	UDP-N-acetylglucosamine 1-carboxyvinyltransferase (EC 2.5.1.7)
BLi04080	880.72		1.22	0.2	0.15	0.99	DltA	D-alanine--poly(phosphoribitol) ligase subunit 1 (EC 6.1.1.13)
BLi04084	2856.96		1.16	0.15	0.1	0.99	IlvK (YwaA)	similar to branched-chain amino acid aminotransferase (EC 2.6.1.42)
BLi04370	417.89		1.6	0.47	0.38	0.99	YdfG	hypothetical
BLi00121	13510.2		1.25	0.22	0.07	1	RplA	ribosomal protein L1
BLi00123	10281.9		1.27	0.24	0.07	1	RplL	ribosomal protein L12
BLi00132	7518.89		1.45	0.37	0.08	1	RpsJ	ribosomal protein S10
BLi00157	7484.91		3.35	1.21	0.35	1	InfA	initiation factor IF-1
BLi00168	6212.03		1.58	0.46	0.09	1	RpsI	ribosomal protein S9
BLi00370	7377.99		1.31	0.27	0.12	1	NadE	NH3-dependent NAD+ synthetase (EC 6.3.5.1)
BLi00374	140.35		4.76	1.56	0.6	1	RocA (YcgN)	similar to 1-pyrroline-5-carboxylate dehydrogenase (EC 1.5.1.12)
BLi00462	1118.97		1.34	0.29	0.2	1	YclM	aspartate kinase (EC 2.7.2.4)
BLi00466	2256.31		1.32	0.28	0.09	1	YclQ	iron complex transport system substrate-binding protein
BLi00518	190.67		1.88	0.63	0.32	1	TopB	DNA topoisomerase III (EC 5.99.1.2)
BLi00694	870.9		1.42	0.35	0.21	1	PurK	phosphoribosylaminoimidazole carboxylase II (EC 4.1.1.21)
BLi00697	11427.4		1.27	0.24	0.07	1	PurS	required for phosphoribosylformylglycinamidine synthetase activity
BLi00700	464.86		1.25	0.22	0.17	1	PurF	glutamine phosphoribosylpyrophosphate amidotransferase (EC 2.4.2.14)
BLi00703	4739.93		1.14	0.13	0.06	1	PurH	phosphoribosylaminoimidazole carboxy formyl formyltransferase and inosine-monophosphate cyclohydrolase (EC 2.1.2.3 and EC 3.5.4.10)
BLi00731	6866.05		1.12	0.11	0.07	1	GatA	glutamyl-tRNA(Gln) amidotransferase (subunit A) (EC 6.3.5.-)
BLi00746	201.39		1.46	0.38	0.26	1	HsdR1	type I site specific deoxyribonuclease protein (EC 3.1.21.3)
BLi00758	9383.05		1.15	0.14	0.1	1	YfmS	putative chemotaxis sensory transducer
BLi00765	1223.82		1.19	0.17	0.12	1	YciC	cobalamin synthesis protein/P47K
BLi00769	3490.12		1.28	0.25	0.12	1	BioD	dethiobiotin synthetase (EC 6.3.3.3)
BLi00940	13144.2		1.12	0.11	0.05	1	ThiC	phosphomethylpyrimidine synthase (EC 4.-.-.-)
BLi00997	846.07		1.39	0.33	0.13	1	PgcA (YhxB)	alpha-phosphoglucomutase (EC 5.4.2.2)
BLi01002	401.54		1.63	0.49	0.29	1	YhdA	putative NADPH-dependent FMN reductase
BLi01079	372.95		2.66	0.98	0.6	1	YhaA	hypothetical
BLi01083	1746.01		1.34	0.29	0.15	1	Hit	cell-cycle regulation protein
BLi01226	1998.85		1.54	0.43	0.07	1	AppA	Oligopeptide ABC transporter (Oligopeptide-binding protein)
BLi01232	4837.58		1.22	0.2	0.06	1	OppA	Oligopeptide ABC transporter (Binding protein)
BLi01265	5503.87		1.21	0.19	0.11	1	ThiD (YjbV)	hydroxymethylpyrimidine/phosphomethylpyrimidine kinase (EC 2.7.1.49 EC 2.7.4.7)
BLi01284	8656.73		1.17	0.16	0.08	1	YjcG	putative RNA ligase or phosphoesterase
BLi01290	5194.62		1.22	0.2	0.07	1	MetC (YjcJ)	similar to cystathionine beta-lyase (EC 4.4.1.8)
BLi01431	10392.9		1.2	0.18	0.06	1	BLi01431	hypothetical
BLi01515	3878.87		1.36	0.31	0.14	1	MtnW (YkrW)	2,3-diketo-5-methylthiopentyl-1-phosphate enolase (EC 3.1.3.77)
BLi01600	4976.62		1.19	0.17	0.07	1	PtsI	phosphotransferase system (PTS) enzyme I (EC 2.7.3.9)
BLi01631	480.48		1.57	0.45	0.39	1	YkuP	similar to flavodoxin
BLi01685	403.26		1.9	0.64	0.34	1	SuhB (YktC)	myo-inositol-1(or 4)-monophosphatase (EC 3.1.3.25)
BLi01701	2542.88		1.4	0.34	0.2	1	YlaN	hypothetical
BLi01770	1452.38		1.39	0.33	0.14	1	PyrC	dihydroorotase (EC 3.5.2.3)
BLi01810	102		3.19	1.16	0.59	1	PlsX	phosphate:acyl-ACP acyltransferase (EC 2.3.1.n2)
BLi01813	2489.28		2.08	0.73	0.13	1	AcpP	acyl carrier protein
BLi01829	5199.48		1.08	0.08	0.07	1	SucC	succinyl-CoA synthetase (beta subunit) (EC 6.2.1.5)
BLi01849	514.29		3.42	1.23	0.67	1	FlgE	flagellar hook protein
BLi01853	1443.56		1.31	0.27	0.13	1	FliY	flagellar motor switch protein
BLi01871	13182.2		1.08	0.08	0.05	1	Tsf	elongation factor Ts
BLi01900	6980.99		1.13	0.12	0.07	1	Asd	aspartate-semialdehyde dehydrogenase (EC 1.2.1.11)
BLi01910	315.76		1.82	0.6	0.36	1	YmfH	putative metalloendopeptidase
BLi02036	6789.45		1.08	0.08	0.04	1	Tkt	transketolase (EC 2.2.1.1)
BLi02047	10684.6		1.07	0.07	0.03	1	CitB	aconitate hydratase (aconitase) (EC 4.2.1.3)
BLi02060	120.74		1.79	0.58	0.3	1	ParC	subunit of DNA topoisomerase IV (EC 5.99.1.-)
BLi02092	504.88		1.32	0.28	0.26	1	AhpCA	alkyl hydroperoxide reductase large subunit (EC 1.6.4.-)
BLi02210	699.06		1.6	0.47	0.14	1	BLi02210	hypothetical
BLi02333	1759.09		1.6	0.47	0.27	1	DegR	degradative enzyme production
BLi02348	3644.22		1.2	0.18	0.13	1	Xpt	xanthine phosphoribosyltransferase (EC 2.4.2.7)
BLi02402	521.34		1.68	0.52	0.24	1	TrpD	anthranilate phosphoribosyltransferase (EC 2.4.2.18)
BLi02446	5638.33		1.23	0.21	0.12	1	SerA	phosphoglycerate dehydrogenase (EC 1.1.1.95)
BLi02527	1276.63		1.4	0.34	0.11	1	AppAA	oligopeptide ABC transporter (Oligopeptide-binding protein)
BLi02531	625.18		2.97	1.09	0.6	1	AppFA	Oligopeptide ABC transporter (ATP-binding protein)
BLi02630	2793.35		1.16	0.15	0.11	1	GcvPA	glycine decarboxylase (subunit 1)(EC 1.4.4.2)
BLi02712	2083.12		1.31	0.27	0.11	1	SigA	RNA polymerase major sigma factor
BLi02860	10993.5		1.36	0.31	0.09	1	GreA	transcription elongation factor
BLi02955	9568.08		1.28	0.25	0.11	1	LeuD	3-isopropylmalate dehydratase (small subunit) (EC 4.2.1.33)
BLi02958	8343.83		1.15	0.14	0.07	1	LeuA	2-isopropylmalate synthase (EC 4.1.3.12)
BLi03015	1158		1.16	0.15	0.11	1	PheT	phenylalanyl-tRNA synthetase (beta subunit) (EC 6.1.1.20)
BLi03076	2879.35		1.32	0.28	0.16	1	NrnA (YtqI)	oligoribonuclease (nanoRNAse), 3',5'-bisphosphate nucleotidase (EC 3.1.3.7)
BLi03086	2918.61		1.28	0.25	0.11	1	AckA	acetate kinase (EC 2.7.2.1)
BLi03159	2403.51		1.63	0.49	0.27	1	BLi03159	hypothetical
BLi03182	3160.99		1.3	0.26	0.15	1	YtrE	acetoin ABC transporter (ATP-binding protein)
BLi03209	8504.46		1.21	0.19	0.12	1	LuxS	S-ribosylhomocysteine lyase (EC 4.4.1.21)
BLi03212	475.58		1.58	0.46	0.29	1	BLi03212	putative ABC transporter (amino acid permease)
BLi03213	4042.78		1.45	0.37	0.08	1	AdcA (YcdH)	Zn(II)-binding lipoprotein
BLi03411	176.73		2.64	0.97	0.71	1	YuxL	similar to acylaminoacyl-peptidase
BLi03422	202.89		2.51	0.92	0.62	1	LipA	lipoic acid synthetase (EC 2.8.1.-)
BLi03447	6109.32		1.15	0.14	0.06	1	SufB (YurU)	FeS cluster formation protein
BLi03657	2573.43		1.26	0.23	0.1	1	BLi03657	periplasmic binding protein,putative iron transporter
BLi03734	1086.8		1.51	0.41	0.22	1	HisH	amidotransferase (EC 2.4.2.-)
BLi03780	7927.31		10.38	2.34	0.08	1	Hag	flagellin protein
BLi03816	410.53		1.27	0.24	0.13	1	BLi03816	glycosyl transferase family 4
BLi03899	5484.4		1.57	0.45	0.1	1	DhbB	isochorismatase (EC 3.3.2.1)
BLi03900	336.52		1.54	0.43	0.24	1	DhbE	2,3-dihydroxybenzoate-AMP ligase (EC 2.7.7.58)
BLi03901	689.93		1.42	0.35	0.18	1	DhbC	isochorismate synthase (EC 5.4.4.2)
BLi03906	2504.01		1.22	0.2	0.09	1	FeuA	iron-binding protein
BLi03922	233.09		2.51	0.92	0.62	1	MurAA	UDP-N-acetylglucosamine 1-carboxyvinyltransferase (EC 2.5.1.7)
BLi04142	917.79		1.34	0.29	0.18	1	YkgB	putative 6-phosphogluconolactonase
BLi04187	6050.72		1.48	0.39	0.05	1	YxjG	putative methyltetrahydrofolate methyltransferase
BLi04253	1319.78		1.26	0.23	0.14	1	IolS	aldo/keto reductase family 2 protein (EC 1.1.1.-)
BLi00028	205.92	NaCl					DnaX	DNA polymerase III (gamma and tau subunits) (EC 2.7.7.7)
BLi00088	135.19	NaCl					YacD	putative PpiC-type peptidyl-prolyl cis-trans isomerase
BLi00114	303.9	NaCl					RlmB (YacO)	similar to tRNA/rRNA methyltransferase (EC 2.1.1.-)
BLi00115	195.5	NaCl					YacP	hypothetical
BLi00243	164.7	NaCl					Bli00243	hypothetical
BLi00287	160.79	NaCl					YcbF	mandelate racemase/muconate lactonizing enzyme
BLi00341	886.84	NaCl					YcdF	glucose 1-dehydrogenase II
BLi00396	115.86	NaCl					BLi00396	N-methylhydantoinase B (EC 3.5.2.14)
BLi00424	132.86	NaCl					RocF	arginase (EC 3.5.3.1)
BLi00470	418	NaCl					YclD (NfrA2)	NADPH-linked nitro/flavin reductase
BLi00509	208.18	NaCl					YdaD	putative Short-chain dehydrogenase/reductase
BLi00512	154.59	NaCl					YdaG	FMN-binding split barrel domain protein
BLi00534	614.37	NaCl					GsiB	General stress protein
BLi00559	535.84	NaCl					RsbW	serine-protein kinase (EC 2.7.11.1)
BLi00728	495.95	NaCl					OpuE	Proline transporter
BLi00737	121.01	NaCl					SwrC (YerP)	swarming and motility protein
BLi00741	267.11	NaCl					DagK (YerQ)	diacylglycerol kinase
BLi00779	1236.85	NaCl					YflT	hypothetical
BLi00815	451.66	NaCl					YfkM	General stress protein
BLi00816	867.61	NaCl					BLi00816	UPF0435 protein
BLi00872	131.59	NaCl					YfhB	phenazine biosynthesis-like protein
BLi00932	378.08	NaCl					BLi00932	hypothetical
BLi00981	123.14	NaCl					BLi00981	Two-component sensor histidine kinase
BLi01011	109.9	NaCl					BLi01011	Putative glucose dehydrogenase
BLi01026	205.37	NaCl					YhdP	hypothetical
BLi01056	141.13	NaCl					YheC	hypothetical
BLi01061	100.54	NaCl					HemZ	coproporphyrinogen III oxidase (EC 1.3.99.22)
BLi01090	135.08	NaCl					YhgC	hypothetical
BLi01122	163.99	NaCl					SipV	Signal peptidase I
BLi01185	146.6	NaCl					BLi01185	putative siderophore biosynthesis protein IucA
BLi01190	164.84	NaCl					BLi01190	hypothetical
BLi01255	120.27	NaCl					PpnK1	Probable inorganic polyphosphate/ATP-NAD kinase 1
BLi01412	191.95	NaCl					ProB1	glutamate 5-kinase (EC 2.7.2.11)
BLi01416	400.65	NaCl					OhrB	Organic hydroperoxide resistance protein, sigmaB regulon
BLi01436	97.68	NaCl					BLi01436	Phage related protein
BLi01523	121.66	NaCl					MotB	Motility protein B
BLi01570	94.8	NaCl					BLi01570	hypothetical
BLi01641	218.79	NaCl					MoeA	molybdopterin biosynthesis protein
BLi01669	1434.57	NaCl					YkzG	UPF0356 protein
BLi01683	390.64	NaCl					YktB	UPF0637 protein
BLi01757	233.2	NaCl					YlmE	putative carboxypeptidase
BLi01759	608	NaCl					YlmG	hypothetical
BLi01814	197.36	NaCl					Rnc	ribonuclease III (EC 3.1.26.3)
BLi01825	80.23	NaCl					RbgA (YlqF)	GTP-binding domain protein
BLi01892	115.17	NaCl					RibC	riboflavin kinase and FAD synthase (EC 2.7.1.26 and EC 2.7.7.2)
BLi01972	112.27	NaCl					BLi01972	putative transcriptional regulator, GntR family
BLi01992	169.57	NaCl					GlnR	transcriptional repressor of the glutamine synthetase gene
BLi02056	274.8	NaCl					YneR	hypothetical
BLi02066	291.2	NaCl					BLi02066	putative acetoin reductase (EC 1.1.1.5)
BLi02069	158.47	NaCl					AlsT	amino acid carrier protein
BLi02149	163.31	NaCl					ProB2 (ProJ)	glutamate 5-kinase 2
BLi02150	122.96	NaCl					ProH	pyrroline-5-carboxylate reductase (EC 1.5.1.2)
BLi02228	198.34	NaCl					BLi02228	hypothetical
BLi02266	500.16	NaCl					BshB2 (YojG)	N-acetylglucosamin-malate deacetylase (bacillithio synthesis)
BLi02281	160.53	NaCl					CtpA	carboxy-terminal processing protease (EC 3.4.21.102)
BLi02292	308.09	NaCl					BLi02292	UPF0346 protein
BLi02302	249.12	NaCl					MsrB	peptide methionine sulfoxide reductase
BLi02434	246.67	NaCl					YpdA	thioredoxin reductase (NADPH) (EC 1.8.1.9)
BLi02523	168.34	NaCl					YqkA	probable acetyltransferase
BLi02549	180.1	NaCl					ProI	pyrroline-5-carboxylate reductase (EC 1.5.1.2)
BLi02586	262.35	NaCl					Ptb	phosphate butyryltransferase (EC 2.3.1.19)
BLi02595	183.82	NaCl					RecN	DNA repair protein
BLi02706	175.86	NaCl					BLi02706	hypothetical
BLi02801	113.72	NaCl					BLi02801	putative carbohydrate esterase family 6 protein
BLi02822	111.35	NaCl					CypA	Cytochrome P450-like enzyme
BLi02844	121.24	NaCl					BLi02844	periplasmic iron-binding protein
BLi02873	106.04	NaCl					YrrC	exodeoxyribonuclease V alpha subunit
BLi02874	80.69	NaCl					YrrB	hypothetical
BLi02901	207.75	NaCl					RuvA	holliday junction ATP-dependent DNA helicase
BLi02984	88.93	NaCl					YsnA	nucleoside-triphosphatase (EC 3.6.1.15)
BLi03030	344.36	NaCl					YsdC	peptidase M42 family
BLi03034	2142.59	NaCl					RpmI	ribosomal protein L35
BLi03051	277.97	NaCl					SpeH	S-adenosylmethionine decarboxylase proenzyme
BLi03080	668.01	NaCl					YtkL	metal-dependent hydrolase
BLi03100	159.68	NaCl					ThiI (YtbJ)	probable tRNA sulfurtransferase (EC 2.8.1.4)
BLi03271	158.4	NaCl					YuaC	putative transcriptional regulator
BLi03353	110.79	NaCl					ComA	two-component response regulator
BLi03366	341.36	NaCl					YueH	hypothetical
BLi03381	200.33	NaCl					YukF	hypothetical
BLi03387	146.34	NaCl					PepA (YuiE)	similar to leucyl aminopeptidase (EC 3.4.11.1)
BLi03480	191.63	NaCl					MrgA	metalloregulation DNA-binding stress protein
BLi03539	190.15	NaCl					CadA (YvgW)	heavy metal-(Cd/Co/Hg/Pb/Zn)-translocating P-type ATPase
BLi03573	90.13	NaCl					AzoR2	FMN-dependent NADH-azoreductase 2
BLi03598	149.47	NaCl					BlyA	N-acetylmuramoyl-L-alanine amidase
BLi03614	186.9	NaCl					BLi03614	hypothetical phagelike protein
BLi03679	162.24	NaCl					YvfG	hypothetical
BLi03703	167.72	NaCl					BLi03703	putative sigma-L-dependent transcriptional regulator
BLi03758	139.97	NaCl					UvrA2	excinuclease ABC (subunit A)
BLi03759	119.34	NaCl					UvrB	excinuclease ABC (subunit B)
BLi03817	117.07	NaCl					TagF	CDP-glycerolpolyglycerol phosphate glycero-phosphotransferase (EC 2.7.8.12)
BLi03826	118.57	NaCl					CapE (YwtC)	unknown (capsule synthesis)
BLi03973	129.48	NaCl					SpeB	agmatinase (EC 3.5.3.11)
BLi04022	154.92	NaCl					NfrA	FMN-containing NADPH-linked nitro/flavin reductase
BLi04023	187.07	NaCl					BLi04023	peptidase M20D, amidohydrolase
BLi04048	165.4	NaCl					XylA	xylose isomerase (EC 5.3.1.5)
BLi04083	187.81	NaCl					DltD	D-alanine transfer from undecaprenol-phosphate to the poly(glycerophosphate) chain
BLi04115	160.91	NaCl					HemH2	ferrochelatase 2
BLi04137	128.78	NaCl					MleA	probable malolactic enzyme
BLi04202	238.48	NaCl					ThiX (YkoC)	thiamine ABC transporter (membrane protein)
BLi04223	420.52	NaCl					BLi04223	hypothetical
BLi04287	117.05	NaCl					GntK	gluconate kinase
BLi04289	108.61	NaCl					GntZ	6-phosphogluconate dehydrogenase, decarboxylating (EC 1.1.1.44)
BLi04373	504.18	NaCl					RsmG (GidB)	ribosomal RNA small subunit methyltransferase G (EC 2.1.1.-)
	False Discovery Rate (FDR): 3,5%
*	unique means that the corresponding protein was found exclusivel under control or salt stress conditions
+	regulation probability: below 0.05 = protein amount in stressed cells lower than in control; higher than 0.95 = protein amount in stressed cells higher than in control
